# Supplementary material for: Creb5 coordinates synovial joint formation with the genesis of articular cartilage
Source: Nat Commun. 2022 Nov 26;13:7295. doi: 10.1038/s41467-022-35010-0 (PMC9701237; doi:10.1038/s41467-022-35010-0)
Supplement: Supplementary file 4 — Supplementary Data 1 [file 41467_2022_35010_MOESM4_ESM.xlsx]

## Sheet: Sheet 1 - Differentially expres
Differentially expressed genes in bovine superficial zone articular chondrocytes that had been infected with lentivirus programmed to express either a control shRNA or shCreb5 and cultured in presence of the EGFR ligand, TGF-alpha.
	baseMean	log2FoldChange	lfcSE	pvalue	padj	entrezgene_id	external_gene_name	description	hsapiens_homolog_ensembl_gene	hsapiens_homolog_entrezgene_id	hsapiens_homolog_external_gene_name
ENSBTAG00000006432	2766.56	-0.876974	0.118962	7.7e-15	7.59e-11	615761	KCNE4	potassium voltage-gated channel subfamily E regulatory subunit 4 [Source:VGNC Symbol;Acc:VGNC:30439]	ENSG00000152049	23704	KCNE4
ENSBTAG00000039028	3131.33	1.22236	0.168452	1.25e-14	7.59e-11	783871	PI3	peptidase inhibitor 3, skin-derived (SKALP) [Source:NCBI gene (formerly Entrezgene);Acc:783871]	ENSG00000124102	5266	PI3
ENSBTAG00000001049	585.506	-1.54969	0.263692	8.58e-11	2.61e-07	NA	ANOS1	anosmin 1 [Source:VGNC Symbol;Acc:VGNC:25957]	ENSG00000011201	3730	ANOS1
ENSBTAG00000046375	231.242	1.20823	0.199752	6.58e-11	2.61e-07	407163		trappin 5 [Source:NCBI gene (formerly Entrezgene);Acc:407163]	ENSG00000124102	5266	PI3
ENSBTAG00000011932	201954	-0.600404	0.104034	3.5e-10	8.52e-07	280867	PRG4	proteoglycan 4 [Source:VGNC Symbol;Acc:VGNC:33314]	ENSG00000116690	10216	PRG4
ENSBTAG00000013496	631.93	0.799831	0.154884	9.83e-09	1.99e-05	513281	CPM	carboxypeptidase M [Source:VGNC Symbol;Acc:VGNC:27655]	ENSG00000135678	1368	CPM
ENSBTAG00000014465	2748.18	0.598535	0.116639	1.28e-08	2.23e-05	281375	SERPINE1	serpin family E member 1 [Source:VGNC Symbol;Acc:VGNC:34476]	ENSG00000106366	5054	SERPINE1
ENSBTAG00000046604	2955.62	1.41286	0.290414	1.87e-08	2.84e-05	NA	NA	NA	NA	NA	NA
ENSBTAG00000034529	1245.87	0.60851	0.122243	2.92e-08	3.95e-05	618849	HMGA1	high mobility group AT-hook 1 [Source:VGNC Symbol;Acc:VGNC:29874]	ENSG00000137309	3159	HMGA1
ENSBTAG00000015493	42.7054	2.81379	0.600991	6.13e-08	6.79e-05	NA			NA	NA	NA
ENSBTAG00000018909	1688.99	-0.503708	0.104541	6.12e-08	6.79e-05	534129	CREB5	cAMP responsive element binding protein 5 [Source:NCBI gene (formerly Entrezgene);Acc:534129]	ENSG00000146592	9586	CREB5
ENSBTAG00000001019	8918.94	-0.899876	0.201189	2.21e-07	0.000223966	539510	GDF10	growth differentiation factor 10 [Source:VGNC Symbol;Acc:VGNC:29299]	ENSG00000266524	2662	GDF10
ENSBTAG00000011614	481.202	-0.642452	0.144174	3.52e-07	0.000329788	100849042	PDE7A	phosphodiesterase 7A [Source:VGNC Symbol;Acc:VGNC:32685]	ENSG00000205268	5150	PDE7A
ENSBTAG00000037768	1995.3	-0.974924	0.224226	4.15e-07	0.000361165	281309	MMP3	matrix metallopeptidase 3 [Source:NCBI gene (formerly Entrezgene);Acc:281309]	ENSG00000149968	4314	MMP3
ENSBTAG00000014455	473.37	-0.795601	0.191273	1.14e-06	0.000924021	516852	PDZD2	PDZ domain containing 2 [Source:VGNC Symbol;Acc:VGNC:32725]	ENSG00000133401	23037	PDZD2
ENSBTAG00000019866	7538.46	-0.672431	0.161881	1.22e-06	0.000931256	539369	NRP1	neuropilin 1 [Source:VGNC Symbol;Acc:VGNC:32266]	ENSG00000099250	8829	NRP1
ENSBTAG00000004013	1514.91	0.761757	0.190121	2.1e-06	0.00150131	NA	NA	NA	NA	NA	NA
ENSBTAG00000018035	2840.15	-0.61843	0.156753	2.96e-06	0.00200328	282382	TGFBR1	transforming growth factor beta receptor 1 [Source:VGNC Symbol;Acc:VGNC:35804]	ENSG00000106799	7046	TGFBR1
ENSBTAG00000002912	856.099	-0.670206	0.173401	4.86e-06	0.00311103	NA	NA	NA	NA	NA	NA
ENSBTAG00000021766	99.1917	-1.06725	0.284437	5.8e-06	0.00353157	522921	HBEGF	heparin binding EGF like growth factor [Source:VGNC Symbol;Acc:VGNC:29765]	ENSG00000113070	1839	HBEGF
ENSBTAG00000019915	31687.6	0.838266	0.227317	6.46e-06	0.00374546	535077	GSN	gelsolin [Source:VGNC Symbol;Acc:VGNC:29680]	ENSG00000148180	2934	GSN
ENSBTAG00000034985	385.741	-0.578839	0.15474	7.19e-06	0.0039805	540135	PHLDA1	pleckstrin homology like domain family A member 1 [Source:VGNC Symbol;Acc:VGNC:32835]	ENSG00000139289	22822	PHLDA1
ENSBTAG00000017260	243.494	-0.847003	0.230704	8.12e-06	0.00429913	536636	PDE3A	phosphodiesterase 3A [Source:VGNC Symbol;Acc:VGNC:54467]	ENSG00000172572	5139	PDE3A
ENSBTAG00000045976	3176.14	0.354115	0.0950586	9.4e-06	0.00476636	NA	NA	NA	NA	NA	NA
ENSBTAG00000018347	37.5948	-0.0266805	0.0621124	1e-05	0.00487877	507054	IL33	interleukin 33 [Source:VGNC Symbol;Acc:VGNC:30155]	NA	NA	NA
ENSBTAG00000021326	113.546	-1.52131	0.45725	1.4e-05	0.00656534	281666	CCL20	C-C motif chemokine ligand 20 [Source:VGNC Symbol;Acc:VGNC:26947]	ENSG00000115009	6364	CCL20
ENSBTAG00000019627	1946.35	0.935596	0.27272	1.53e-05	0.00690857	614712	THY1	Thy-1 cell surface antigen [Source:VGNC Symbol;Acc:VGNC:35856]	ENSG00000154096	7070	THY1
ENSBTAG00000010134	990.924	-0.601252	0.171509	1.63e-05	0.0070823	518522	OSTM1	osteoclastogenesis associated transmembrane protein 1 [Source:VGNC Symbol;Acc:VGNC:32480]	ENSG00000081087	28962	OSTM1
ENSBTAG00000021953	584.671	0.574161	0.165721	1.95e-05	0.00819761	506466	LARGE1	LARGE xylosyl- and glucuronyltransferase 1 [Source:VGNC Symbol;Acc:VGNC:54444]	ENSG00000133424	9215	LARGE1
ENSBTAG00000003061	262.333	1.15902	0.350333	2.1e-05	0.00826465	NA	LAMA5	laminin subunit alpha 5 [Source:VGNC Symbol;Acc:VGNC:30771]	ENSG00000130702	3911	LAMA5
ENSBTAG00000021588	1467.23	-0.00903421	0.0524062	2.06e-05	0.00826465	281477	SCG2	secretogranin II [Source:VGNC Symbol;Acc:VGNC:34332]	ENSG00000171951	7857	SCG2
ENSBTAG00000026813	416.323	0.716576	0.210869	2.2e-05	0.00836506	782368	AQP5	aquaporin 5 [Source:VGNC Symbol;Acc:VGNC:26048]	ENSG00000086159	363	AQP6
ENSBTAG00000003345	12083.4	-0.514436	0.153393	2.86e-05	0.0105479	781683	FAT4	FAT atypical cadherin 4 [Source:VGNC Symbol;Acc:VGNC:28877]	ENSG00000196159	79633	FAT4
ENSBTAG00000003358	1737.65	-0.447077	0.134239	3.5e-05	0.0121814	616647	MCFD2	multiple coagulation factor deficiency 2, ER cargo receptor complex subunit [Source:VGNC Symbol;Acc:VGNC:31304]	ENSG00000180398	90411	MCFD2
ENSBTAG00000012007	267.186	-0.807972	0.24882	3.5e-05	0.0121814	338437	SOCS2	suppressor of cytokine signaling 2 [Source:VGNC Symbol;Acc:VGNC:35120]	ENSG00000120833	8835	SOCS2
ENSBTAG00000033515	49.6856	1.29456	0.398251	3.62e-05	0.0122295	NA			NA	NA	NA
ENSBTAG00000006811	762.819	-0.437063	0.132185	3.74e-05	0.0122995	537951	EPHA3	EPH receptor A3 [Source:VGNC Symbol;Acc:VGNC:54423]	ENSG00000044524	2042	EPHA3
ENSBTAG00000034827	703.911	-0.484906	0.149318	4.67e-05	0.0149587	525931	PDGFD	platelet derived growth factor D [Source:VGNC Symbol;Acc:VGNC:32691]	ENSG00000170962	80310	PDGFD
ENSBTAG00000008250	160.16	0.677679	0.211718	4.88e-05	0.0152427	504593	SPRY4	sprouty RTK signaling antagonist 4 [Source:VGNC Symbol;Acc:VGNC:35244]	ENSG00000187678	81848	SPRY4
ENSBTAG00000017855	2865.35	-0.412586	0.130565	6.04e-05	0.0175084	539959	ITM2C	integral membrane protein 2C [Source:VGNC Symbol;Acc:VGNC:30341]	ENSG00000135916	81618	ITM2C
ENSBTAG00000020657	12732.6	-0.325972	0.103593	5.95e-05	0.0175084	508251	FAT1	FAT atypical cadherin 1 [Source:VGNC Symbol;Acc:VGNC:52771]	ENSG00000083857	2195	FAT1
ENSBTAG00000026963	78.8234	-0.89579	0.287059	6.03e-05	0.0175084	281940	NCALD	neurocalcin delta [Source:VGNC Symbol;Acc:VGNC:31897]	ENSG00000104490	83988	NCALD
ENSBTAG00000012263	724.111	-0.540057	0.172317	6.51e-05	0.018428	523797	ASAP3	ArfGAP with SH3 domain, ankyrin repeat and PH domain 3 [Source:VGNC Symbol;Acc:VGNC:54406]	ENSG00000088280	55616	ASAP3
ENSBTAG00000005888	408.034	0.84346	0.277398	6.75e-05	0.0186826	536481	MDGA1	MAM domain containing glycosylphosphatidylinositol anchor 1 [Source:VGNC Symbol;Acc:VGNC:31331]	ENSG00000112139	266727	MDGA1
ENSBTAG00000010462	643.895	-0.529003	0.173374	7.82e-05	0.021129	534842	ROBO2	roundabout guidance receptor 2 [Source:VGNC Symbol;Acc:VGNC:34079]	ENSG00000185008	6092	ROBO2
ENSBTAG00000047613	100.356	-0.893585	0.29442	7.99e-05	0.021129	100336523	HTRA3	HtrA serine peptidase 3 [Source:VGNC Symbol;Acc:VGNC:59337]	ENSG00000170801	94031	HTRA3
ENSBTAG00000019031	68.4565	-1.12617	0.377339	8.48e-05	0.0219511	513388	PLPPR4	phospholipid phosphatase related 4 [Source:VGNC Symbol;Acc:VGNC:55657]	ENSG00000117600	9890	PLPPR4
ENSBTAG00000018773	224.467	-0.0324631	0.0676384	9.11e-05	0.0230992	508869	RND1	Rho family GTPase 1 [Source:VGNC Symbol;Acc:VGNC:34004]	ENSG00000172602	27289	RND1
ENSBTAG00000001080	93.8488	0.856013	0.288849	9.41e-05	0.023371	535545	SPAG17	sperm associated antigen 17 [Source:VGNC Symbol;Acc:VGNC:35165]	ENSG00000155761	200162	SPAG17
ENSBTAG00000004922	673.249	-0.426633	0.142852	0.000102939	0.0250594	530414	AGPAT5	1-acylglycerol-3-phosphate O-acyltransferase 5 [Source:VGNC Symbol;Acc:VGNC:25738]	ENSG00000155189	55326	AGPAT5
ENSBTAG00000010866	3025.69	0.555871	0.190506	0.000112458	0.0268401	534101	BMPER	BMP binding endothelial regulator [Source:VGNC Symbol;Acc:VGNC:26523]	ENSG00000164619	168667	BMPER
ENSBTAG00000007273	105.032	-0.995455	0.353219	0.000130676	0.0294554	280705	TF	transferrin [Source:NCBI gene (formerly Entrezgene);Acc:280705]	ENSG00000091513	7018	TF
ENSBTAG00000011534	324.971	0.553498	0.191997	0.000129822	0.0294554	617017	RAMP1	receptor activity modifying protein 1 [Source:VGNC Symbol;Acc:VGNC:55666]	ENSG00000132329	10267	RAMP1
ENSBTAG00000012630	31.8348	1.33397	0.462321	0.000128484	0.0294554	513841	PAMR1	peptidase domain containing associated with muscle regeneration 1 [Source:VGNC Symbol;Acc:VGNC:32562]	ENSG00000149090	25891	PAMR1
ENSBTAG00000005691	7476.33	-0.622182	0.221805	0.000140038	0.0304383	281161	FGF2	fibroblast growth factor 2 [Source:NCBI gene (formerly Entrezgene);Acc:281161]	ENSG00000138685	2247	FGF2
ENSBTAG00000014337	7521.07	0.316217	0.107542	0.000139825	0.0304383	512350	EIF2S3	eukaryotic translation initiation factor 2 subunit gamma [Source:NCBI gene (formerly Entrezgene);Acc:512350]	ENSG00000130741	1968	EIF2S3
ENSBTAG00000011578	4612.04	0.518174	0.182121	0.000148012	0.0312582	281057	CD44	CD44 molecule [Source:VGNC Symbol;Acc:VGNC:54629]	ENSG00000026508	960	CD44
ENSBTAG00000016881	110.091	1.19736	0.451717	0.000148947	0.0312582	404191	ANPEP	alanyl aminopeptidase, membrane [Source:VGNC Symbol;Acc:VGNC:25960]	ENSG00000166825	290	ANPEP
ENSBTAG00000003155	207.945	0.673708	0.243372	0.000168903	0.0348455	535465	IFI27L2	interferon, alpha-inducible protein 27-like 2 [Source:NCBI gene (formerly Entrezgene);Acc:535465]	ENSG00000119632	83982	IFI27L2
ENSBTAG00000001021	583.572	-0.744967	0.275627	0.000177792	0.0349047	282870	CYP1A1	cytochrome P450, subfamily I (aromatic compound-inducible), polypeptide 1 [Source:NCBI gene (formerly Entrezgene);Acc:282870]	ENSG00000140465	1543	CYP1A1
ENSBTAG00000006367	14717.2	-0.577229	0.210469	0.000174612	0.0349047	281103	CCN2	cellular communication network factor 2 [Source:VGNC Symbol;Acc:VGNC:27794]	ENSG00000118523	1490	CCN2
ENSBTAG00000011154	276.353	-0.523117	0.187428	0.000177079	0.0349047	529759	SDC1	syndecan 1 [Source:VGNC Symbol;Acc:VGNC:34378]	ENSG00000115884	6382	SDC1
ENSBTAG00000001988	5171.12	0.345849	0.121839	0.000191188	0.0369387	515226	EIF3D	eukaryotic translation initiation factor 3 subunit D [Source:VGNC Symbol;Acc:VGNC:28394]	ENSG00000100353	8664	EIF3D
ENSBTAG00000040006	1165.1	-0.387471	0.139387	0.000200556	0.0381432	540276	SRSF3	serine and arginine rich splicing factor 3 [Source:VGNC Symbol;Acc:VGNC:35301]	ENSG00000112081	6428	SRSF3
ENSBTAG00000003827	199.211	-1.25107	0.526365	0.000216576	0.0382053	NA	RIMS2	regulating synaptic membrane exocytosis 2 [Source:VGNC Symbol;Acc:VGNC:33972]	NA	NA	NA
ENSBTAG00000009051	501.692	0.803117	0.305607	0.000214571	0.0382053	533203	MMP19	matrix metallopeptidase 19 [Source:VGNC Symbol;Acc:VGNC:31523]	ENSG00000123342	4327	MMP19
ENSBTAG00000017830	1612.14	0.325643	0.11537	0.000205188	0.0382053	509798	RBMS2	RNA binding motif single stranded interacting protein 2 [Source:VGNC Symbol;Acc:VGNC:33810]	ENSG00000076067	5939	RBMS2
ENSBTAG00000020126	7792.52	0.302969	0.108744	0.000214769	0.0382053	281935	MYO10	myosin X [Source:VGNC Symbol;Acc:VGNC:31811]	ENSG00000145555	4651	MYO10
ENSBTAG00000020813	239.758	0.683103	0.2494	0.000214808	0.0382053	NA			ENSG00000124102	5266	PI3
ENSBTAG00000047362	5557.81	0.26896	0.0979624	0.000223093	0.0387927	281445	RCN1	reticulocalbin 1 [Source:VGNC Symbol;Acc:VGNC:33831]	ENSG00000049449	5954	RCN1
ENSBTAG00000010563	2047.71	-0.436789	0.164906	0.000248924	0.0423578	540888	PTPN2	protein tyrosine phosphatase non-receptor type 2 [Source:VGNC Symbol;Acc:VGNC:33534]	ENSG00000175354	5771	PTPN2
ENSBTAG00000021396	853.904	-0.427217	0.160311	0.000250555	0.0423578	511689	HEG1	heart development protein with EGF like domains 1 [Source:VGNC Symbol;Acc:VGNC:29803]	ENSG00000173706	57493	HEG1
ENSBTAG00000006609	50036.8	-0.320136	0.117774	0.000257252	0.0428941	516303	ERRFI1	ERBB receptor feedback inhibitor 1 [Source:VGNC Symbol;Acc:VGNC:28598]	ENSG00000116285	54206	ERRFI1
ENSBTAG00000038495	397.088	-0.491487	0.186414	0.000274899	0.0452172	613449	DCLK1	doublecortin like kinase 1 [Source:NCBI gene (formerly Entrezgene);Acc:613449]	ENSG00000133083	9201	DCLK1
ENSBTAG00000002163	207.924	-0.606501	0.234205	0.000289599	0.0469867	282329	PTGER2	prostaglandin E receptor 2 [Source:VGNC Symbol;Acc:VGNC:33502]	ENSG00000125384	5732	PTGER2
ENSBTAG00000012128	846.443	0.320569	0.119543	0.000293378	0.0469867	520865	AASS	aminoadipate-semialdehyde synthase [Source:VGNC Symbol;Acc:VGNC:25451]	ENSG00000008311	10157	AASS
ENSBTAG00000018189	56.1196	-0.869559	0.339011	0.000307492	0.0473771	514170	CSTB	cystatin B (stefin B) [Source:NCBI gene (formerly Entrezgene);Acc:514170]	ENSG00000160213	1476	CSTB
ENSBTAG00000021467	353.071	0.74784	0.300082	0.000304529	0.0473771	404186	IGFBP6	insulin like growth factor binding protein 6 [Source:VGNC Symbol;Acc:VGNC:30088]	ENSG00000167779	3489	IGFBP6
ENSBTAG00000046158	2980.62	-0.76211	0.311526	0.000303753	0.0473771	514076	CFB	complement factor B [Source:NCBI gene (formerly Entrezgene);Acc:514076]	ENSG00000243649	629	CFB
ENSBTAG00000009156	187.264	-0.568157	0.221881	0.000324201	0.0487182	616227	CAMK2N1	calcium/calmodulin dependent protein kinase II inhibitor 1 [Source:VGNC Symbol;Acc:VGNC:26723]	ENSG00000162545	55450	CAMK2N1
ENSBTAG00000010457	417.404	0.48828	0.190078	0.000322949	0.0487182	519892	NUAK1	NUAK family kinase 1 [Source:VGNC Symbol;Acc:VGNC:50006]	ENSG00000074590	9891	NUAK1
ENSBTAG00000011330	1574.85	0.319027	0.121007	0.000340158	0.0504927	NA	NA	NA	NA	NA	NA
ENSBTAG00000032603	1550.4	-0.566307	0.228182	0.000356244	0.0522434	515333		multidrug resistance-associated protein 4 [Source:NCBI gene (formerly Entrezgene);Acc:515333]	ENSG00000125257	10257	ABCC4
ENSBTAG00000016266	724.425	0.381006	0.149002	0.000360698	0.0522668	281481	SDHD	succinate dehydrogenase complex subunit D [Source:NCBI gene (formerly Entrezgene);Acc:281481]	ENSG00000204370	6392	SDHD
ENSBTAG00000010976	4517.05	0.319689	0.123805	0.000377364	0.0540386	534869	KANK1	KN motif and ankyrin repeat domains 1 [Source:VGNC Symbol;Acc:VGNC:56976]	ENSG00000107104	23189	KANK1
ENSBTAG00000007746	913.334	-0.611516	0.252034	0.00038699	0.0547726	280714	AHR	aryl hydrocarbon receptor [Source:NCBI gene (formerly Entrezgene);Acc:280714]	ENSG00000106546	196	AHR
ENSBTAG00000009987	233.722	0.558364	0.224555	0.000397281	0.0555828	282642	ITGB3	integrin subunit beta 3 [Source:NCBI gene (formerly Entrezgene);Acc:282642]	ENSG00000259207	3690	ITGB3
ENSBTAG00000018463	58232.3	0.353969	0.140779	0.000421326	0.0582771	280955	VIM	vimentin [Source:VGNC Symbol;Acc:VGNC:36796]	ENSG00000026025	7431	VIM
ENSBTAG00000022155	27813.7	-0.353208	0.141729	0.000439429	0.0597008	534482	FSTL1	follistatin like 1 [Source:VGNC Symbol;Acc:VGNC:29135]	ENSG00000163430	11167	FSTL1
ENSBTAG00000046308	636.443	-0.364135	0.145939	0.000441429	0.0597008	NA	NA	NA	NA	NA	NA
ENSBTAG00000002767	1272.29	0.320366	0.127325	0.000449571	0.0601338	525962	GNB4	G protein subunit beta 4 [Source:VGNC Symbol;Acc:VGNC:29461]	ENSG00000114450	59345	GNB4
ENSBTAG00000026836	10499.4	0.514658	0.215367	0.000466452	0.0617136	NA			ENSG00000154175	25890	ABI3BP
ENSBTAG00000018768	2785.27	-0.361364	0.148556	0.00050654	0.0657127	614915	HMGN1	high mobility group nucleosome binding domain 1 [Source:NCBI gene (formerly Entrezgene);Acc:614915]	ENSG00000205581	3150	HMGN1
ENSBTAG00000019859	303.791	-0.722602	0.317989	0.000507476	0.0657127	539815	B3GALT2	beta-1,3-galactosyltransferase 2 [Source:VGNC Symbol;Acc:VGNC:26373]	ENSG00000162630	8707	B3GALT2
ENSBTAG00000004660	3823.01	0.262404	0.107841	0.000531109	0.0680491	617860	SPATS2	spermatogenesis associated serine rich 2 [Source:VGNC Symbol;Acc:VGNC:101452]	ENSG00000123352	65244	SPATS2
ENSBTAG00000021187	3204.33	-0.588396	0.259878	0.000544643	0.0690563	505025	ID2	inhibitor of DNA binding 2 [Source:VGNC Symbol;Acc:VGNC:59229]	ENSG00000115738	3398	ID2
ENSBTAG00000013607	4500.81	0.308906	0.126744	0.000561445	0.0704527	533223	WDR1	WD repeat domain 1 [Source:VGNC Symbol;Acc:VGNC:36880]	ENSG00000071127	9948	WDR1
ENSBTAG00000007101	463.972	0.450995	0.192601	0.000579588	0.0719872	280686	F3	coagulation factor III, tissue factor [Source:VGNC Symbol;Acc:VGNC:28687]	ENSG00000117525	2152	F3
ENSBTAG00000003300	6883.01	0.286718	0.118814	0.000620605	0.0763031	281913	MFGE8	milk fat globule EGF and factor V/VIII domain containing [Source:VGNC Symbol;Acc:VGNC:31426]	ENSG00000140545	4240	MFGE8
ENSBTAG00000014032	5349.28	0.240185	0.1007	0.00064164	0.0781004	506873	EIF3H	eukaryotic translation initiation factor 3 subunit H [Source:VGNC Symbol;Acc:VGNC:28398]	ENSG00000147677	8667	EIF3H
ENSBTAG00000014127	810.615	-0.540961	0.243667	0.000653151	0.0787144	282023	PTGS2	prostaglandin-endoperoxide synthase 2 [Source:VGNC Symbol;Acc:VGNC:33512]	ENSG00000073756	5743	PTGS2
ENSBTAG00000008248	303.935	-0.702425	0.327836	0.000675846	0.0791	537655		dystrophin [Source:NCBI gene (formerly Entrezgene);Acc:537655]	ENSG00000198947	1756	DMD
ENSBTAG00000010792	2219.24	-0.432303	0.190936	0.000673632	0.0791	506509	SEH1L	SEH1 like nucleoporin [Source:VGNC Symbol;Acc:VGNC:34420]	ENSG00000085415	81929	SEH1L
ENSBTAG00000045507	353.237	-0.512144	0.227694	0.000669406	0.0791	NA	ZNF469	zinc finger protein 469 [Source:VGNC Symbol;Acc:VGNC:37282]	NA	NA	NA
ENSBTAG00000011680	367.011	-0.467312	0.208958	0.000714153	0.0827874	614084	PAPLN	papilin, proteoglycan like sulfated glycoprotein [Source:VGNC Symbol;Acc:VGNC:32571]	ENSG00000100767	89932	PAPLN
ENSBTAG00000019813	182.673	0.58888	0.265668	0.000736189	0.083315	NA	NA	NA	NA	NA	NA
ENSBTAG00000038104	4082.02	-0.263523	0.116728	0.000734157	0.083315	NA	NA	NA	NA	NA	NA
ENSBTAG00000039446	73.8303	0.790237	0.362522	0.00073924	0.083315	100850808		elafin-like [Source:NCBI gene (formerly Entrezgene);Acc:100850808]	ENSG00000124102	5266	PI3
ENSBTAG00000007485	87.5554	-0.0157477	0.0547187	0.000764448	0.0845897	617248	GRHL1	grainyhead like transcription factor 1 [Source:VGNC Symbol;Acc:VGNC:29634]	ENSG00000134317	29841	GRHL1
ENSBTAG00000008048	219.407	-0.460177	0.206553	0.000759918	0.0845897	521363	GCFC2	GC-rich sequence DNA-binding factor 2 [Source:VGNC Symbol;Acc:VGNC:29283]	ENSG00000005436	6936	GCFC2
ENSBTAG00000020489	760.556	-0.411257	0.184001	0.000773531	0.0848236	516019	SEMA6A	semaphorin 6A [Source:VGNC Symbol;Acc:VGNC:34441]	ENSG00000092421	57556	SEMA6A
ENSBTAG00000006013	702.238	-0.38553	0.173041	0.000783293	0.0851271	520927	NT5DC3	5'-nucleotidase domain containing 3 [Source:VGNC Symbol;Acc:VGNC:32296]	ENSG00000111696	51559	NT5DC3
ENSBTAG00000005260	34121.2	0.480991	0.223459	0.000792727	0.0852012	281499	SPP1	secreted phosphoprotein 1 [Source:VGNC Symbol;Acc:VGNC:35232]	ENSG00000118785	6696	SPP1
ENSBTAG00000005757	2311.47	-0.421454	0.191523	0.000804973	0.0852012	280796	FUS	FUS RNA binding protein [Source:VGNC Symbol;Acc:VGNC:29147]	ENSG00000089280	2521	FUS
ENSBTAG00000008817	11564.6	-0.309301	0.136431	0.000804378	0.0852012	529670	LAMA4	laminin subunit alpha 4 [Source:VGNC Symbol;Acc:VGNC:52792]	ENSG00000112769	3910	LAMA4
ENSBTAG00000017685	248.374	0.0224006	0.0584323	0.000821081	0.0861569	445543	JUP	junction plakoglobin [Source:VGNC Symbol;Acc:VGNC:30388]	ENSG00000173801	3728	JUP
ENSBTAG00000016800	1289.32	-0.383953	0.175085	0.000843888	0.0877933	518458	SEMA6D	semaphorin 6D [Source:VGNC Symbol;Acc:VGNC:34444]	ENSG00000137872	80031	SEMA6D
ENSBTAG00000014484	122.468	0.742147	0.360133	0.000872699	0.0900211	100125281	TMEM26	transmembrane protein 26 [Source:VGNC Symbol;Acc:VGNC:36068]	ENSG00000196932	219623	TMEM26
ENSBTAG00000013674	794.482	-0.442425	0.208042	0.000887376	0.0907659	281749	EDNRA	endothelin receptor type A [Source:VGNC Symbol;Acc:VGNC:28329]	ENSG00000151617	1909	EDNRA
ENSBTAG00000008401	4262.13	0.302362	0.135894	0.000921585	0.0922626	407183	PFKFB3	6-phosphofructo-2-kinase/fructose-2,6-biphosphatase 3 [Source:VGNC Symbol;Acc:VGNC:32771]	ENSG00000170525	5209	PFKFB3
ENSBTAG00000013980	1649.58	0.462835	0.219798	0.000924749	0.0922626	532481	SOD3	superoxide dismutase 3 [Source:VGNC Symbol;Acc:VGNC:35126]	ENSG00000109610	6649	SOD3
ENSBTAG00000016060	225.874	-0.620036	0.301506	0.000923273	0.0922626	540605	CREM	cAMP responsive element modulator [Source:VGNC Symbol;Acc:VGNC:27706]	ENSG00000095794	1390	CREM
ENSBTAG00000002695	105.115	-0.0285395	0.063276	0.000952015	0.0942108	NA	MYO1H	myosin IH [Source:VGNC Symbol;Acc:VGNC:31823]	NA	NA	NA
ENSBTAG00000016328	2597	-0.285193	0.128822	0.000971786	0.0953917	618226	SFPQ	splicing factor proline and glutamine rich [Source:VGNC Symbol;Acc:VGNC:34518]	ENSG00000116560	6421	SFPQ
ENSBTAG00000000309	134.039	-0.670092	0.326714	0.00100154	0.0974962	524059	PTPRT	protein tyrosine phosphatase receptor type T [Source:VGNC Symbol;Acc:VGNC:57018]	ENSG00000196090	11122	PTPRT
ENSBTAG00000003758	4985.79	0.340957	0.159329	0.00101725	0.0974962	445425	TKT	transketolase [Source:VGNC Symbol;Acc:VGNC:58616]	ENSG00000163931	7086	TKT
ENSBTAG00000019839	21489.7	-0.419124	0.202321	0.00101256	0.0974962	510559	LTBP1	latent transforming growth factor beta binding protein 1 [Source:VGNC Symbol;Acc:VGNC:31071]	ENSG00000049323	4052	LTBP1
ENSBTAG00000005412	697.029	0.498066	0.248741	0.00107515	0.101448	510003	NEDD4L	NEDD4 like E3 ubiquitin protein ligase [Source:VGNC Symbol;Acc:VGNC:31983]	ENSG00000049759	23327	NEDD4L
ENSBTAG00000010987	609.054	-0.344761	0.163169	0.00107229	0.101448	282713	NFKBIZ	NFKB inhibitor zeta [Source:VGNC Symbol;Acc:VGNC:32050]	ENSG00000144802	64332	NFKBIZ
ENSBTAG00000007791	149.232	-0.57665	0.289554	0.00110509	0.103471	613605	KCNQ5	potassium voltage-gated channel subfamily Q member 5 [Source:VGNC Symbol;Acc:VGNC:53795]	ENSG00000185760	56479	KCNQ5
ENSBTAG00000046548	593.334	0.35658	0.170918	0.00113712	0.105657	404124	ST6GALNAC4	ST6 N-acetylgalactosaminide alpha-2,6-sialyltransferase 4 [Source:VGNC Symbol;Acc:VGNC:58614]	ENSG00000136840	27090	ST6GALNAC4
ENSBTAG00000016131	193.685	-0.416118	0.209344	0.00115119	0.106154	516644	NCAPG2	non-SMC condensin II complex subunit G2 [Source:VGNC Symbol;Acc:VGNC:31904]	ENSG00000146918	54892	NCAPG2
ENSBTAG00000005432	2612.85	0.501782	0.2577	0.00116514	0.106632	353121	CAPG	capping actin protein, gelsolin like [Source:VGNC Symbol;Acc:VGNC:26739]	ENSG00000042493	822	CAPG
ENSBTAG00000004463	2596.99	0.315691	0.153072	0.0012597	0.112679	618184	KDELR1	KDEL endoplasmic reticulum protein retention receptor 1 [Source:VGNC Symbol;Acc:VGNC:52202]	ENSG00000105438	10945	KDELR1
ENSBTAG00000010433	2580.89	-1.26426	0.881305	0.0012775	0.112679	NA	NA	NA	NA	NA	NA
ENSBTAG00000018043	704.796	0.362926	0.180961	0.0012711	0.112679	510960	LCAT	lecithin-cholesterol acyltransferase [Source:VGNC Symbol;Acc:VGNC:30809]	ENSG00000213398	3931	LCAT
ENSBTAG00000020084	878.565	-0.264566	0.123052	0.00126153	0.112679	504489	LONRF1	LON peptidase N-terminal domain and ring finger 1 [Source:VGNC Symbol;Acc:VGNC:30949]	ENSG00000154359	91694	LONRF1
ENSBTAG00000045957	1227.63	0.249322	0.11788	0.00124959	0.112679	618777	SAMM50	SAMM50 sorting and assembly machinery component [Source:VGNC Symbol;Acc:VGNC:34278]	ENSG00000100347	25813	SAMM50
ENSBTAG00000012265	211.874	0.530544	0.277223	0.00130931	0.114654	280958	VWF	von Willebrand factor [Source:VGNC Symbol;Acc:VGNC:36860]	ENSG00000110799	7450	VWF
ENSBTAG00000006676	517.393	0.340723	0.170031	0.00136286	0.11689	507975	FIBIN	fin bud initiation factor homolog [Source:VGNC Symbol;Acc:VGNC:56527]	ENSG00000176971	387758	FIBIN
ENSBTAG00000007071	1909.8	0.471179	0.250475	0.00136176	0.11689	525869	RAI14	retinoic acid induced 14 [Source:VGNC Symbol;Acc:VGNC:33696]	ENSG00000039560	26064	RAI14
ENSBTAG00000007860	492.155	-0.449466	0.233749	0.00136365	0.11689	534849	ASPM	assembly factor for spindle microtubules [Source:NCBI gene (formerly Entrezgene);Acc:534849]	ENSG00000066279	259266	ASPM
ENSBTAG00000014764	19051.6	0.357603	0.181767	0.00137938	0.117411	280746	CD9	CD9 molecule [Source:VGNC Symbol;Acc:VGNC:27053]	ENSG00000010278	928	CD9
ENSBTAG00000009851	3479.13	-0.406816	0.209701	0.00139902	0.118256	536815	ROBO1	roundabout guidance receptor 1 [Source:VGNC Symbol;Acc:VGNC:34078]	ENSG00000169855	6091	ROBO1
ENSBTAG00000004371	1557.41	0.322894	0.165857	0.00145302	0.121507	280682	CS	citrate synthase [Source:VGNC Symbol;Acc:VGNC:27748]	ENSG00000062485	1431	CS
ENSBTAG00000016397	811.177	-0.279379	0.138263	0.00145744	0.121507	539013	CDYL	chromodomain Y like [Source:VGNC Symbol;Acc:VGNC:55900]	ENSG00000153046	9425	CDYL
ENSBTAG00000006945	736.966	-0.30684	0.154774	0.00150051	0.122386	529404	CCDC50	coiled-coil domain containing 50 [Source:VGNC Symbol;Acc:VGNC:26898]	ENSG00000152492	152137	CCDC50
ENSBTAG00000010989	1489.05	-0.333849	0.171934	0.00150821	0.122386	282307	PIK3R1	phosphoinositide-3-kinase regulatory subunit 1 [Source:VGNC Symbol;Acc:VGNC:32894]	ENSG00000145675	5295	PIK3R1
ENSBTAG00000017537	776.842	0.483339	0.265752	0.00150223	0.122386	282021	PTGIS	prostaglandin I2 synthase [Source:VGNC Symbol;Acc:VGNC:33509]	ENSG00000124212	5740	PTGIS
ENSBTAG00000045500	699.567	-0.2926	0.146043	0.00148562	0.122386	539734	SGSM2	small G protein signaling modulator 2 [Source:VGNC Symbol;Acc:VGNC:34551]	ENSG00000141258	9905	SGSM2
ENSBTAG00000000133	363.819	0.581968	0.335103	0.00159202	0.127488	504960	CD68	CD68 molecule [Source:VGNC Symbol;Acc:VGNC:27042]	ENSG00000129226	968	CD68
ENSBTAG00000020667	87.2156	-0.0222532	0.0582808	0.00158764	0.127488	281884	KCNQ3	potassium voltage-gated channel subfamily Q member 3 [Source:VGNC Symbol;Acc:VGNC:30488]	ENSG00000184156	3786	KCNQ3
ENSBTAG00000018073	2613.43	0.397115	0.215657	0.00162751	0.127807	281033	TSPO	translocator protein [Source:VGNC Symbol;Acc:VGNC:49066]	ENSG00000100300	706	TSPO
ENSBTAG00000019674	1219.04	0.333255	0.173512	0.00161179	0.127807	522965	CLIP3	CAP-Gly domain containing linker protein 3 [Source:VGNC Symbol;Acc:VGNC:27446]	ENSG00000105270	25999	CLIP3
ENSBTAG00000031134	832.145	0.32216	0.170892	0.0016246	0.127807	282126	YWHAH	tyrosine 3-monooxygenase/tryptophan 5-monooxygenase activation protein eta [Source:VGNC Symbol;Acc:VGNC:97330]	ENSG00000128245	7533	YWHAH
ENSBTAG00000016726	80.7063	-0.627385	0.352438	0.00169451	0.131923	541135	KIF15	kinesin family member 15 [Source:VGNC Symbol;Acc:VGNC:30584]	ENSG00000163808	56992	KIF15
ENSBTAG00000020661	1410.24	0.560398	0.339287	0.0017016	0.131923	535379	ABCA1	ATP binding cassette subfamily A member 1 [Source:VGNC Symbol;Acc:VGNC:25455]	ENSG00000165029	19	ABCA1
ENSBTAG00000010818	1434.39	-0.370154	0.20761	0.00184921	0.141075	537791	AEBP2	AE binding protein 2 [Source:VGNC Symbol;Acc:VGNC:25704]	ENSG00000139154	121536	AEBP2
ENSBTAG00000014191	5049.73	0.0610383	0.125855	0.00186601	0.141075	522986	QSOX1	quiescin sulfhydryl oxidase 1 [Source:VGNC Symbol;Acc:VGNC:33605]	ENSG00000116260	5768	QSOX1
ENSBTAG00000032591	497.698	-0.469559	0.274294	0.00183445	0.141075	538634	CTHRC1	collagen triple helix repeat containing 1 [Source:VGNC Symbol;Acc:VGNC:27796]	ENSG00000164932	115908	CTHRC1
ENSBTAG00000044173	887.907	0.324681	0.176556	0.00185636	0.141075	100300164	EHBP1	EH domain binding protein 1 [Source:VGNC Symbol;Acc:VGNC:28370]	ENSG00000115504	23301	EHBP1
ENSBTAG00000020283	234.423	0.452346	0.256336	0.00188511	0.141639	507061	DUSP5	dual specificity phosphatase 5 [Source:VGNC Symbol;Acc:VGNC:28261]	ENSG00000138166	1847	DUSP5
ENSBTAG00000005092	401.995	-0.354826	0.198875	0.0019146	0.142101	785924	ROR2	receptor tyrosine kinase like orphan receptor 2 [Source:VGNC Symbol;Acc:VGNC:34087]	ENSG00000169071	4920	ROR2
ENSBTAG00000009552	5192.76	-0.261216	0.136987	0.00190561	0.142101	282641	ATP2B1	ATPase plasma membrane Ca2+ transporting 1 [Source:VGNC Symbol;Acc:VGNC:26293]	ENSG00000070961	490	ATP2B1
ENSBTAG00000005716	289.171	0.600651	0.386579	0.00194717	0.143642	493998	CRABP2	cellular retinoic acid binding protein 2 [Source:VGNC Symbol;Acc:VGNC:27686]	ENSG00000143320	1382	CRABP2
ENSBTAG00000004237	912.703	-0.353002	0.203089	0.00196719	0.144244	280737	BTC	betacellulin [Source:VGNC Symbol;Acc:VGNC:26593]	ENSG00000174808	685	BTC
ENSBTAG00000008541	62.3727	0.896751	0.65369	0.00204059	0.147845	493719	MGST1	microsomal glutathione S-transferase 1 [Source:VGNC Symbol;Acc:VGNC:31451]	ENSG00000008394	4257	MGST1
ENSBTAG00000018134	142.116	-0.524078	0.31656	0.00202865	0.147845	538751	AREG	amphiregulin [Source:VGNC Symbol;Acc:VGNC:50208]	ENSG00000109321	374	AREG
ENSBTAG00000044027	556.482	0.457882	0.287221	0.00205657	0.148122	533449	ITGBL1	integrin subunit beta like 1 [Source:VGNC Symbol;Acc:VGNC:53818]	ENSG00000198542	9358	ITGBL1
ENSBTAG00000039684	12567	0.322363	0.182612	0.00208355	0.149182	538457	CAVIN1	caveolae associated protein 1 [Source:VGNC Symbol;Acc:VGNC:26802]	ENSG00000177469	284119	CAVIN1
ENSBTAG00000015366	23.0135	-0.0176421	0.055597	0.00213671	0.151586	518004	SFRP4	secreted frizzled related protein 4 [Source:VGNC Symbol;Acc:VGNC:34522]	ENSG00000106483	6424	SFRP4
ENSBTAG00000019910	7920.9	0.205265	0.105179	0.00214203	0.151586	510979	SDCBP	syndecan binding protein [Source:VGNC Symbol;Acc:VGNC:34382]	ENSG00000137575	6386	SDCBP
ENSBTAG00000002326	12105	0.226189	0.117236	0.00215651	0.151728	786492	LGALS3	galectin 3 [Source:VGNC Symbol;Acc:VGNC:30852]	ENSG00000131981	3958	LGALS3
ENSBTAG00000021287	901.215	-0.490091	0.311477	0.00221144	0.154699	614573	SLC16A7	solute carrier family 16 member 7 [Source:VGNC Symbol;Acc:VGNC:34693]	ENSG00000118596	9194	SLC16A7
ENSBTAG00000024918	1050.72	-0.341932	0.202347	0.00224108	0.155877	514386	BIRC3	baculoviral IAP repeat containing 3 [Source:VGNC Symbol;Acc:VGNC:26500]	ENSG00000023445	330	BIRC3
ENSBTAG00000025001	1891.84	0.221252	0.11714	0.00225719	0.156105	511479	MRPL45	mitochondrial ribosomal protein L45 [Source:VGNC Symbol;Acc:VGNC:31640]	ENSG00000278845	84311	MRPL45
ENSBTAG00000017504	1038.81	0.331576	0.202183	0.00228187	0.156921	509790	FAIM2	Fas apoptotic inhibitory molecule 2 [Source:VGNC Symbol;Acc:VGNC:28710]	ENSG00000135472	23017	FAIM2
ENSBTAG00000000603	891.924	0.384624	0.239509	0.00238455	0.163061	538846	JAM2	junctional adhesion molecule 2 [Source:VGNC Symbol;Acc:VGNC:50011]	ENSG00000154721	58494	JAM2
ENSBTAG00000046862	162.352	0.372706	0.229703	0.00253936	0.172677	539555	MARCKSL1	MARCKS like 1 [Source:VGNC Symbol;Acc:VGNC:31245]	ENSG00000175130	65108	MARCKSL1
ENSBTAG00000025564	5180	0.205293	0.111552	0.00258707	0.174943	613592	RPL36AL	ribosomal protein L36a like [Source:NCBI gene (formerly Entrezgene);Acc:613592]	ENSG00000241343	6173	RPL36A
ENSBTAG00000001697	1602.55	-0.252706	0.145421	0.00262131	0.175316	615156	TRA2B	transformer 2 beta homolog [Source:VGNC Symbol;Acc:VGNC:36268]	ENSG00000136527	6434	TRA2B
ENSBTAG00000047491	40.0422	0.0172696	0.0553874	0.00262139	0.175316	100337204	CACNA1S	calcium voltage-gated channel subunit alpha1 S [Source:VGNC Symbol;Acc:VGNC:59326]	ENSG00000081248	779	CACNA1S
ENSBTAG00000001143	146.428	-0.58244	0.46385	0.0028364	0.185616	512486		interferon-induced guanylate-binding protein 1 [Source:NCBI gene (formerly Entrezgene);Acc:512486]	ENSG00000117228	2633	GBP1
ENSBTAG00000008216	362.043	-0.528903	0.405369	0.00283022	0.185616	508167	RRM2	ribonucleotide reductase regulatory subunit M2 [Source:VGNC Symbol;Acc:VGNC:34165]	ENSG00000171848	6241	RRM2
ENSBTAG00000030942	1676.17	0.305605	0.19237	0.00283482	0.185616	614906	MRPL3	mitochondrial ribosomal protein L3 [Source:VGNC Symbol;Acc:VGNC:31630]	ENSG00000114686	11222	MRPL3
ENSBTAG00000040078	109.359	-0.020895	0.0573438	0.00280758	0.185616	507318	FLVCR2	feline leukemia virus subgroup C cellular receptor family, member 2 [Source:NCBI gene (formerly Entrezgene);Acc:507318]	ENSG00000119686	55640	FLVCR2
ENSBTAG00000003667	378.892	-0.418429	0.301974	0.00288241	0.187619	528252	TLN2	talin 2 [Source:VGNC Symbol;Acc:VGNC:35898]	ENSG00000171914	83660	TLN2
ENSBTAG00000021932	1366.52	0.239784	0.140895	0.00292757	0.189544	512886	RNASEK	ribonuclease K [Source:VGNC Symbol;Acc:VGNC:34002]	ENSG00000219200	440400	RNASEK
ENSBTAG00000008993	159.701	-0.415059	0.291312	0.00300151	0.19042	540312		integrator complex subunit 6 like [Source:NCBI gene (formerly Entrezgene);Acc:540312]	ENSG00000165359	203522	INTS6L
ENSBTAG00000011338	454.387	-0.285452	0.179832	0.00300367	0.19042	100125763	NREP	neuronal regeneration related protein [Source:NCBI gene (formerly Entrezgene);Acc:100125763]	ENSG00000134986	9315	NREP
ENSBTAG00000014377	2351.86	-0.231089	0.143591	0.00297602	0.19042	532673	CHD3	chromodomain helicase DNA binding protein 3 [Source:VGNC Symbol;Acc:VGNC:27279]	ENSG00000170004	1107	CHD3
ENSBTAG00000039696	4948.98	-0.271481	0.171997	0.00296884	0.19042	518715	SHD	Src homology 2 domain containing transforming protein D [Source:VGNC Symbol;Acc:VGNC:34594]	ENSG00000105251	56961	SHD
ENSBTAG00000016622	97.0652	-0.0336428	0.0680382	0.00302513	0.190787	515010	TCAIM	T cell activation inhibitor, mitochondrial [Source:VGNC Symbol;Acc:VGNC:35677]	ENSG00000179152	285343	TCAIM
ENSBTAG00000024394	494.772	-0.276809	0.175353	0.00307608	0.192608	536417	SEMA3D	semaphorin 3D [Source:VGNC Symbol;Acc:VGNC:34429]	ENSG00000153993	223117	SEMA3D
ENSBTAG00000025140	27.5097	0.99417	0.852734	0.00308566	0.192608	785428	DOC2B	double C2 domain beta [Source:VGNC Symbol;Acc:VGNC:57140]	ENSG00000272636	8447	DOC2B
ENSBTAG00000005800	98.8215	0.0133797	0.053676	0.0031873	0.194954	529618	GRIA1	glutamate ionotropic receptor AMPA type subunit 1 [Source:VGNC Symbol;Acc:VGNC:29638]	ENSG00000155511	2890	GRIA1
ENSBTAG00000007003	810.459	-0.222739	0.13145	0.00317834	0.194954	507631	TYMS	thymidylate synthetase [Source:VGNC Symbol;Acc:VGNC:36549]	ENSG00000176890	7298	TYMS
ENSBTAG00000031441	1964.98	0.235138	0.1421	0.00317388	0.194954	505584	FXYD5	FXYD domain containing ion transport regulator 5 [Source:VGNC Symbol;Acc:VGNC:29158]	NA	NA	NA
ENSBTAG00000040490	3057.38	-0.380033	0.283205	0.00314239	0.194954	509875	CCDC3	coiled-coil domain containing 3 [Source:NCBI gene (formerly Entrezgene);Acc:509875]	ENSG00000151468	83643	CCDC3
ENSBTAG00000022293	143.679	0.427731	0.313911	0.00321779	0.195501	512401	CSKMT	citrate synthase lysine methyltransferase [Source:VGNC Symbol;Acc:VGNC:31402]	ENSG00000214756	751071	CSKMT
ENSBTAG00000046512	87.3532	0.012903	0.0535081	0.00322837	0.195501	509670	XIRP1	xin actin binding repeat containing 1 [Source:VGNC Symbol;Acc:VGNC:36985]	ENSG00000168334	165904	XIRP1
ENSBTAG00000012537	379.496	-0.298363	0.19929	0.00327446	0.19731	538409	CASP6	caspase 6 [Source:VGNC Symbol;Acc:VGNC:26782]	ENSG00000138794	839	CASP6
ENSBTAG00000000555	2541.28	0.28833	0.203406	0.00334369	0.198606	512995	ACO1	aconitase 1 [Source:VGNC Symbol;Acc:VGNC:25545]	ENSG00000122729	48	ACO1
ENSBTAG00000009705	787.872	0.0153524	0.0544734	0.00333544	0.198606	281386	SERPINF1	serpin family F member 1 [Source:VGNC Symbol;Acc:VGNC:34478]	ENSG00000132386	5176	SERPINF1
ENSBTAG00000017086	1014.65	-0.37493	0.288736	0.00336123	0.198606	407210	GRB10	growth factor receptor bound protein 10 [Source:VGNC Symbol;Acc:VGNC:29629]	ENSG00000106070	2887	GRB10
ENSBTAG00000018303	26.3191	0.0082389	0.0521602	0.00336015	0.198606	538320	PAPPA2	pappalysin 2 [Source:VGNC Symbol;Acc:VGNC:32573]	ENSG00000116183	60676	PAPPA2
ENSBTAG00000006795	177	-0.395794	0.315049	0.00346178	0.202581	317723	GCSH	glycine cleavage system protein H [Source:NCBI gene (formerly Entrezgene);Acc:317723]	ENSG00000140905	2653	GCSH
ENSBTAG00000015801	776.949	0.319124	0.227305	0.00345196	0.202581	534413	EFNB1	ephrin B1 [Source:VGNC Symbol;Acc:VGNC:28359]	ENSG00000090776	1947	EFNB1
ENSBTAG00000009315	14047.4	-0.356487	0.278394	0.00351878	0.204931	536011	CDON	cell adhesion associated, oncogene regulated [Source:VGNC Symbol;Acc:VGNC:27151]	ENSG00000064309	50937	CDON
ENSBTAG00000017165	238.897	-0.0229395	0.0586022	0.00356371	0.206559	781953	MATN2	matrilin 2 [Source:VGNC Symbol;Acc:VGNC:31265]	ENSG00000132561	4147	MATN2
ENSBTAG00000006158	248.836	-0.349001	0.264641	0.00359517	0.207395	537349	DZIP3	DAZ interacting zinc finger protein 3 [Source:VGNC Symbol;Acc:VGNC:28285]	ENSG00000198919	9666	DZIP3
ENSBTAG00000002783	996.172	0.215802	0.132936	0.00363421	0.208176	100125835	PCYOX1	prenylcysteine oxidase 1 [Source:VGNC Symbol;Acc:VGNC:32650]	ENSG00000116005	51449	PCYOX1
ENSBTAG00000008934	184.237	-0.358438	0.271181	0.0036429	0.208176	506740	ESPL1	extra spindle pole bodies like 1, separase [Source:VGNC Symbol;Acc:VGNC:28603]	ENSG00000135476	9700	ESPL1
ENSBTAG00000008849	2288.86	0.308293	0.229093	0.0037065	0.210324	511591	SORT1	sortilin 1 [Source:VGNC Symbol;Acc:VGNC:35133]	ENSG00000134243	6272	SORT1
ENSBTAG00000038865	1096.09	-0.428478	0.434004	0.00371506	0.210324	533803	TCEA3	transcription elongation factor A3 [Source:VGNC Symbol;Acc:VGNC:35681]	ENSG00000204219	6920	TCEA3
ENSBTAG00000010732	69.3859	-0.0213434	0.0575829	0.00390215	0.219893	527590	MMP23	matrix metallopeptidase 23 [Source:VGNC Symbol;Acc:VGNC:53594]	ENSG00000189409	8510	MMP23B
ENSBTAG00000007981	623.913	-0.310152	0.237213	0.0039389	0.219928	281801	GRK5	G protein-coupled receptor kinase 5 [Source:VGNC Symbol;Acc:VGNC:29656]	ENSG00000198873	2869	GRK5
ENSBTAG00000008228	206.621	0.0438371	0.0815581	0.00392131	0.219928	504789	BEND6	BEN domain containing 6 [Source:VGNC Symbol;Acc:VGNC:26469]	ENSG00000151917	221336	BEND6
ENSBTAG00000002888	346.441	-0.399203	0.383463	0.00401291	0.221633	100337258	TMTC2	transmembrane O-mannosyltransferase targeting cadherins 2 [Source:VGNC Symbol;Acc:VGNC:58451]	ENSG00000179104	160335	TMTC2
ENSBTAG00000018928	2996.09	0.182638	0.106808	0.00402407	0.221633	514586	QARS1	glutaminyl-tRNA synthetase 1 [Source:VGNC Symbol;Acc:VGNC:33595]	ENSG00000172053	5859	QARS1
ENSBTAG00000046193	30.1837	0.727361	0.761098	0.00402361	0.221633	NA			NA	NA	NA
ENSBTAG00000002176	1941.29	0.17774	0.112429	0.0040673	0.222005	534249	NSMCE1	NSE1 homolog, SMC5-SMC6 complex component [Source:VGNC Symbol;Acc:VGNC:32279]	ENSG00000169189	197370	NSMCE1
ENSBTAG00000007492	35.1354	-0.012797	0.05347	0.00406525	0.222005	526780	ADAMTSL2	ADAMTS like 2 [Source:VGNC Symbol;Acc:VGNC:25631]	ENSG00000197859	9719	ADAMTSL2
ENSBTAG00000034586	82.1587	0.468198	0.434238	0.00411816	0.223778	510077	MAL	mal, T cell differentiation protein [Source:NCBI gene (formerly Entrezgene);Acc:510077]	ENSG00000172005	4118	MAL
ENSBTAG00000009292	1310.48	-0.0281218	0.0624725	0.00415411	0.224728	613987	TMEM100	transmembrane protein 100 [Source:VGNC Symbol;Acc:VGNC:35941]	ENSG00000166292	55273	TMEM100
ENSBTAG00000001832	969.014	0.199445	0.125669	0.00419047	0.225692	515014	MRPL10	mitochondrial ribosomal protein L10 [Source:VGNC Symbol;Acc:VGNC:31615]	ENSG00000159111	124995	MRPL10
ENSBTAG00000018727	3968.43	-0.226279	0.159846	0.0042182	0.226184	538532	GOLIM4	golgi integral membrane protein 4 [Source:VGNC Symbol;Acc:VGNC:29490]	ENSG00000173905	27333	GOLIM4
ENSBTAG00000021685	7272.86	0.0113371	0.0529841	0.00425054	0.226919	515233	EEF1A2	eukaryotic translation elongation factor 1 alpha 2 [Source:VGNC Symbol;Acc:VGNC:50164]	ENSG00000101210	1917	EEF1A2
ENSBTAG00000003353	25.896	-0.0162919	0.0548967	0.00428164	0.227581	282363	SLC6A2	solute carrier family 6 member 2 [Source:VGNC Symbol;Acc:VGNC:34920]	ENSG00000103546	6530	SLC6A2
ENSBTAG00000012252	169.936	-0.0263242	0.061024	0.00440954	0.233361	281226	MOCOS	molybdenum cofactor sulfurase [Source:VGNC Symbol;Acc:VGNC:31547]	ENSG00000075643	55034	MOCOS
ENSBTAG00000011135	272.989	0.259958	0.195784	0.00443163	0.233514	615639	OCEL1	occludin/ELL domain containing 1 [Source:NCBI gene (formerly Entrezgene);Acc:615639]	ENSG00000099330	79629	OCEL1
ENSBTAG00000005115	182.563	0.305119	0.255152	0.0045198	0.236116	526609	SLC31A2	solute carrier family 31 member 2 [Source:VGNC Symbol;Acc:VGNC:34814]	ENSG00000136867	1318	SLC31A2
ENSBTAG00000035129	52.8692	0.510314	0.583396	0.00451727	0.236116	NA	NA	NA	NA	NA	NA
ENSBTAG00000000231	1916.49	-0.22961	0.164318	0.00456077	0.236228	404101	BMPR1A	bone morphogenetic protein receptor type 1A [Source:VGNC Symbol;Acc:VGNC:26524]	ENSG00000107779	657	BMPR1A
ENSBTAG00000013671	5201.81	0.246224	0.186324	0.00454262	0.236228	505600	UTP14A	UTP14A small subunit processome component [Source:NCBI gene (formerly Entrezgene);Acc:505324]	ENSG00000156697	10813	UTP14A
ENSBTAG00000011911	485.72	-0.359381	0.469351	0.00466845	0.240781	NA	NA	NA	NA	NA	NA
ENSBTAG00000002823	3095.46	-0.209685	0.148525	0.00477604	0.24257	539387	MPZL1	myelin protein zero like 1 [Source:VGNC Symbol;Acc:VGNC:31592]	ENSG00000197965	9019	MPZL1
ENSBTAG00000003458	173.227	-0.0224377	0.0582281	0.00477059	0.24257	614893	CDCA7	cell division cycle associated 7 [Source:VGNC Symbol;Acc:VGNC:27086]	ENSG00000144354	83879	CDCA7
ENSBTAG00000006883	27233.6	0.170552	0.114754	0.00478285	0.24257	505850	EIF4B	eukaryotic translation initiation factor 4B [Source:VGNC Symbol;Acc:VGNC:28407]	ENSG00000063046	1975	EIF4B
ENSBTAG00000007910	1087.32	0.207143	0.141803	0.00477498	0.24257	505568	EXOC7	exocyst complex component 7 [Source:VGNC Symbol;Acc:VGNC:28652]	ENSG00000182473	23265	EXOC7
ENSBTAG00000004641	414.114	-0.0449307	0.0829916	0.00483389	0.24373	107133475	PLEKHA6	pleckstrin homology domain containing A6 [Source:VGNC Symbol;Acc:VGNC:59357]	ENSG00000143850	22874	PLEKHA6
ENSBTAG00000030686	193.945	0.0190699	0.0562222	0.00485857	0.24373	522059	RAVER2	ribonucleoprotein, PTB binding 2 [Source:VGNC Symbol;Acc:VGNC:33766]	ENSG00000162437	55225	RAVER2
ENSBTAG00000047102	983.365	0.209716	0.156797	0.00486579	0.24373	NA	NA	NA	NA	NA	NA
ENSBTAG00000014766	3264.49	-0.193782	0.128654	0.00492172	0.245521	615796	SRSF1	serine and arginine rich splicing factor 1 [Source:VGNC Symbol;Acc:VGNC:35297]	ENSG00000136450	6426	SRSF1
ENSBTAG00000019069	135.709	0.0248378	0.0598742	0.00498396	0.247611	513812	SYNGR2	synaptogyrin 2 [Source:NCBI gene (formerly Entrezgene);Acc:513812]	ENSG00000108639	9144	SYNGR2
ENSBTAG00000020764	440.441	0.247709	0.202173	0.00501194	0.247989	539019	CNN2	calponin 2 [Source:VGNC Symbol;Acc:VGNC:27509]	ENSG00000064666	1265	CNN2
ENSBTAG00000016957	892.859	0.202721	0.161153	0.00514576	0.252557	NA	NA	NA	NA	NA	NA
ENSBTAG00000038439	2207.58	-0.288083	0.27138	0.00513519	0.252557	NA	NA	NA	NA	NA	NA
ENSBTAG00000005203	88.6756	-0.359971	0.601114	0.0053304	0.258493	507040	C1H3orf33	chromosome 1 C3orf33 homolog [Source:VGNC Symbol;Acc:VGNC:52665]	ENSG00000174928	285315	C3orf33
ENSBTAG00000015571	1102.26	-0.0337153	0.0677263	0.00529936	0.258493	512468	GCLC	glutamate-cysteine ligase catalytic subunit [Source:VGNC Symbol;Acc:VGNC:29289]	ENSG00000001084	2729	GCLC
ENSBTAG00000031287	344.356	-0.30501	0.370732	0.00532088	0.258493	788085	TMEM158	transmembrane protein 158 [Source:VGNC Symbol;Acc:VGNC:99741]	ENSG00000249992	25907	TMEM158
ENSBTAG00000014885	46.3486	0.0111938	0.0529365	0.00537236	0.259494	532872	MYOM3	myomesin 3 [Source:VGNC Symbol;Acc:VGNC:31839]	ENSG00000142661	127294	MYOM3
ENSBTAG00000014001	2460.18	0.252841	0.235697	0.00542641	0.261068	515593	MAP1A	microtubule associated protein 1A [Source:VGNC Symbol;Acc:VGNC:31177]	ENSG00000166963	4130	MAP1A
ENSBTAG00000032613	612.204	0.0319328	0.065896	0.00545589	0.261453	508224	SCG5	secretogranin V [Source:VGNC Symbol;Acc:VGNC:34334]	ENSG00000166922	6447	SCG5
ENSBTAG00000013219	61.9763	-0.0212313	0.0574662	0.0054929	0.262194	531027	PEX5L	peroxisomal biogenesis factor 5 like [Source:VGNC Symbol;Acc:VGNC:32762]	ENSG00000114757	51555	PEX5L
ENSBTAG00000000305	3817.8	0.252741	0.246003	0.00551761	0.262345	614212	LMO4	LIM domain only 4 [Source:VGNC Symbol;Acc:VGNC:30936]	ENSG00000143013	8543	LMO4
ENSBTAG00000010526	1519.53	-0.2139	0.172758	0.00568728	0.266622	617172	PLPP1	phospholipid phosphatase 1 [Source:VGNC Symbol;Acc:VGNC:33044]	ENSG00000067113	8611	PLPP1
ENSBTAG00000011644	760.429	-0.267309	0.296274	0.00570281	0.266622	540939	THSD4	thrombospondin type 1 domain containing 4 [Source:NCBI gene (formerly Entrezgene);Acc:540939]	ENSG00000187720	79875	THSD4
ENSBTAG00000015038	4560.57	0.191228	0.155461	0.00563334	0.266622	281810	HADHA	hydroxyacyl-CoA dehydrogenase trifunctional multienzyme complex subunit alpha [Source:VGNC Symbol;Acc:VGNC:49553]	ENSG00000084754	3030	HADHA
ENSBTAG00000017527	943.385	0.0440206	0.0813099	0.00571708	0.266622	526200	CRYBG1	crystallin beta-gamma domain containing 1 [Source:VGNC Symbol;Acc:VGNC:27739]	ENSG00000112297	202	CRYBG1
ENSBTAG00000037791	2317.81	-0.205954	0.164569	0.00569052	0.266622	NA	NA	NA	NA	NA	NA
ENSBTAG00000002562	1256.69	0.186261	0.165589	0.00594539	0.275896	508703	PRAF2	PRA1 domain family member 2 [Source:VGNC Symbol;Acc:VGNC:33283]	ENSG00000243279	11230	PRAF2
ENSBTAG00000004515	197.921	-0.0338164	0.067814	0.00596128	0.275896	505563	KCNK1	potassium two pore domain channel subfamily K member 1 [Source:VGNC Symbol;Acc:VGNC:30465]	ENSG00000135750	3775	KCNK1
ENSBTAG00000009061	2213.38	-0.199129	0.151198	0.00603041	0.276989	525262	FAR1	fatty acyl-CoA reductase 1 [Source:VGNC Symbol;Acc:VGNC:28863]	ENSG00000197601	84188	FAR1
ENSBTAG00000014611	596.4	-0.0389154	0.0737853	0.00601155	0.276989	533166	SORL1	sortilin related receptor 1 [Source:VGNC Symbol;Acc:VGNC:35132]	ENSG00000137642	6653	SORL1
ENSBTAG00000016026	3057.98	-0.249769	0.339675	0.00606516	0.277538	513618	PCOLCE2	procollagen C-endopeptidase enhancer 2 [Source:VGNC Symbol;Acc:VGNC:32643]	ENSG00000163710	26577	PCOLCE2
ENSBTAG00000015844	1865.05	-0.0131144	0.0535604	0.00613199	0.279545	360007	TFPI2	tissue factor pathway inhibitor 2 [Source:VGNC Symbol;Acc:VGNC:35794]	ENSG00000105825	7980	TFPI2
ENSBTAG00000000175	1385.48	-0.178369	0.124785	0.00623159	0.280929	539533	N4BP2	NEDD4 binding protein 2 [Source:VGNC Symbol;Acc:VGNC:53766]	ENSG00000078177	55728	N4BP2
ENSBTAG00000017441	15785.2	0.179683	0.135727	0.00619114	0.280929	404137	RPL27	ribosomal protein L27 [Source:VGNC Symbol;Acc:VGNC:55868]	NA	NA	NA
ENSBTAG00000024726	85.0626	-0.0318322	0.0657819	0.0062235	0.280929	617456	HJURP	Holliday junction recognition protein [Source:VGNC Symbol;Acc:VGNC:29863]	ENSG00000123485	55355	HJURP
ENSBTAG00000001862	128.044	0.021085	0.0573488	0.0062976	0.281818	509290	PPP2R2B	protein phosphatase 2 regulatory subunit Bbeta [Source:VGNC Symbol;Acc:VGNC:33256]	ENSG00000156475	5521	PPP2R2B
ENSBTAG00000009055	1195.8	-0.0556814	0.104044	0.00628182	0.281818	524166	RNF144B	ring finger protein 144B [Source:VGNC Symbol;Acc:VGNC:34027]	ENSG00000137393	255488	RNF144B
ENSBTAG00000010724	57.9314	-0.0230254	0.0585708	0.00652472	0.285121	NA	NA	NA	NA	NA	NA
ENSBTAG00000017191	759.256	0.191909	0.157749	0.00651064	0.285121	NA	NA	NA	NA	NA	NA
ENSBTAG00000019164	333.578	0.221508	0.231794	0.00655881	0.285121	540513	RHOBTB1	Rho related BTB domain containing 1 [Source:VGNC Symbol;Acc:VGNC:33945]	ENSG00000072422	9886	RHOBTB1
ENSBTAG00000020048	138.566	-0.0377618	0.0723064	0.00650197	0.285121	537631	MAPK10	mitogen-activated protein kinase 10 [Source:VGNC Symbol;Acc:VGNC:31213]	ENSG00000109339	5602	MAPK10
ENSBTAG00000021857	2003.16	-0.164197	0.116088	0.00654946	0.285121	538584	ARHGAP21	Rho GTPase activating protein 21 [Source:VGNC Symbol;Acc:VGNC:26080]	ENSG00000107863	57584	ARHGAP21
ENSBTAG00000024449	1191.39	-0.051216	0.0938298	0.006482	0.285121	533089	CENPF	centromere protein F [Source:VGNC Symbol;Acc:VGNC:27176]	ENSG00000117724	1063	CENPF
ENSBTAG00000027655	279.714	-0.0774145	0.195984	0.00652534	0.285121	NA	NA	NA	NA	NA	NA
ENSBTAG00000039995	61.3378	-0.0138393	0.0538375	0.00642854	0.285121	100336868		complement factor H [Source:NCBI gene (formerly Entrezgene);Acc:100336868]	ENSG00000134365	10877	CFHR4
ENSBTAG00000021090	1609.89	0.0504151	0.0922301	0.00660545	0.286126	281588	ABCC1	ATP binding cassette subfamily C member 1 [Source:VGNC Symbol;Acc:VGNC:25468]	ENSG00000103222	4363	ABCC1
ENSBTAG00000010867	1498.64	0.185812	0.150118	0.00663452	0.286367	541085	LONP2	lon peptidase 2, peroxisomal [Source:VGNC Symbol;Acc:VGNC:30948]	ENSG00000102910	83752	LONP2
ENSBTAG00000005735	5703.44	0.182672	0.148272	0.00668601	0.286557	337887	ATP5MC2	ATP synthase membrane subunit c locus 2 [Source:VGNC Symbol;Acc:VGNC:55848]	ENSG00000135390	517	ATP5MC2
ENSBTAG00000012152	14605	0.159965	0.123511	0.00666707	0.286557	615175	NONO	non-POU domain containing octamer binding [Source:VGNC Symbol;Acc:VGNC:32163]	ENSG00000147140	4841	NONO
ENSBTAG00000010365	1157.4	0.199874	0.222366	0.00676137	0.288186	507858	SQOR	sulfide quinone oxidoreductase [Source:VGNC Symbol;Acc:VGNC:101453]	ENSG00000137767	58472	SQOR
ENSBTAG00000015212	656.884	-0.202537	0.16829	0.00677137	0.288186	282258	IFNAR2	interferon alpha and beta receptor subunit 2 [Source:VGNC Symbol;Acc:VGNC:30055]	ENSG00000159110	3455	IFNAR2
ENSBTAG00000015316	14776	0.14452	0.0937304	0.0068141	0.288994	614028	NPM1	nucleophosmin 1 [Source:NCBI gene (formerly Entrezgene);Acc:614028]	ENSG00000181163	4869	NPM1
ENSBTAG00000012387	27667.4	0.127265	0.272083	0.00687781	0.290683	280890	PAM	peptidylglycine alpha-amidating monooxygenase [Source:VGNC Symbol;Acc:VGNC:32561]	ENSG00000145730	5066	PAM
ENSBTAG00000013113	4483.13	0.170073	0.120512	0.00692268	0.291567	282119	VDAC1	voltage dependent anion channel 1 [Source:VGNC Symbol;Acc:VGNC:36782]	ENSG00000213585	7416	VDAC1
ENSBTAG00000012444	951.084	-0.216943	0.348766	0.00697587	0.292794	407229	ADAM12	ADAM metallopeptidase domain 12 [Source:VGNC Symbol;Acc:VGNC:25605]	ENSG00000148848	8038	ADAM12
ENSBTAG00000011038	445.282	0.214606	0.238949	0.00700272	0.292911	281299	MC2R	melanocortin 2 receptor [Source:VGNC Symbol;Acc:VGNC:31293]	ENSG00000185231	4158	MC2R
ENSBTAG00000010481	1364.2	0.176052	0.1405	0.00710691	0.29524	506676	UBXN1	UBX domain protein 1 [Source:VGNC Symbol;Acc:VGNC:36622]	ENSG00000162191	51035	UBXN1
ENSBTAG00000014197	65.8875	0.0138875	0.0538051	0.00709451	0.29524	527476	SLC38A4	solute carrier family 38 member 4 [Source:VGNC Symbol;Acc:VGNC:34851]	ENSG00000139209	55089	SLC38A4
ENSBTAG00000004261	113.114	-0.0260919	0.0607058	0.007148	0.29543	513844	SPON2	spondin 2 [Source:VGNC Symbol;Acc:VGNC:35228]	ENSG00000159674	10417	SPON2
ENSBTAG00000011279	468.185	0.0611141	0.118106	0.00716003	0.29543	100139180	MATN4	matrilin 4 [Source:VGNC Symbol;Acc:VGNC:31266]	ENSG00000124159	8785	MATN4
ENSBTAG00000005976	802.435	-0.0594662	0.113005	0.00726191	0.296617	505212	HSD17B7	hydroxysteroid 17-beta dehydrogenase 7 [Source:VGNC Symbol;Acc:VGNC:29976]	ENSG00000132196	51478	HSD17B7
ENSBTAG00000013165	4425	-0.178657	0.160169	0.00724433	0.296617	532663	ENPP2	ectonucleotide pyrophosphatase/phosphodiesterase 2 [Source:VGNC Symbol;Acc:VGNC:28505]	ENSG00000136960	5168	ENPP2
ENSBTAG00000032518	1601.52	-0.183307	0.161739	0.00726108	0.296617	519882	SPRED1	sprouty related EVH1 domain containing 1 [Source:VGNC Symbol;Acc:VGNC:35238]	ENSG00000166068	161742	SPRED1
ENSBTAG00000017564	58.7922	-0.0281218	0.0623419	0.00731847	0.296935	533725	CGN	cingulin [Source:VGNC Symbol;Acc:VGNC:27258]	NA	NA	NA
ENSBTAG00000021944	3639.59	0.206871	0.288456	0.0072994	0.296935	513083	RTRAF	RNA transcription, translation and transport factor [Source:VGNC Symbol;Acc:VGNC:49536]	ENSG00000087302	51637	RTRAF
ENSBTAG00000030503	617.519	0.0729137	0.161683	0.00735246	0.297323	618489	H2AJ	H2A.J histone [Source:VGNC Symbol;Acc:VGNC:83623]	ENSG00000246705	55766	H2AJ
ENSBTAG00000014758	760.124	-0.00850146	0.0522045	0.00738498	0.297649	533672	WIF1	WNT inhibitory factor 1 [Source:VGNC Symbol;Acc:VGNC:36938]	ENSG00000156076	11197	WIF1
ENSBTAG00000000562	3026.02	-0.165919	0.127614	0.00756648	0.302345	781575	TOMM20	translocase of outer mitochondrial membrane 20 [Source:VGNC Symbol;Acc:VGNC:55995]	NA	NA	NA
ENSBTAG00000000706	663.18	-0.0286982	0.0627513	0.00754119	0.302345	512171	ADAMTS1	ADAM metallopeptidase with thrombospondin type 1 motif 1 [Source:VGNC Symbol;Acc:VGNC:25614]	ENSG00000154734	9510	ADAMTS1
ENSBTAG00000007352	61.1204	0.0266803	0.0611615	0.00759639	0.302345	540768	KCNC4	potassium voltage-gated channel subfamily C member 4 [Source:VGNC Symbol;Acc:VGNC:30433]	ENSG00000116396	3749	KCNC4
ENSBTAG00000007773	39293.5	0.214896	0.483469	0.00760086	0.302345	282118	VCAM1	vascular cell adhesion molecule 1 [Source:NCBI gene (formerly Entrezgene);Acc:282118]	ENSG00000162692	7412	VCAM1
ENSBTAG00000013254	2397.35	-0.201656	0.253406	0.00765523	0.303516	510568	XPO1	exportin 1 [Source:VGNC Symbol;Acc:VGNC:36997]	ENSG00000082898	7514	XPO1
ENSBTAG00000037559	22.3058	-0.0127476	0.0534231	0.0076906	0.303928	535243	CYP2C18	cytochrome P450, family 2, subfamily C, polypeptide 18 [Source:NCBI gene (formerly Entrezgene);Acc:535243]	NA	NA	NA
ENSBTAG00000005564	1424.83	0.160109	0.123253	0.00775901	0.304654	509231	PIAS1	protein inhibitor of activated STAT 1 [Source:VGNC Symbol;Acc:VGNC:32856]	ENSG00000033800	8554	PIAS1
ENSBTAG00000011424	268.213	0.0235721	0.0588514	0.00774782	0.304654	497015	TPM2	tropomyosin 2 [Source:VGNC Symbol;Acc:VGNC:36252]	NA	NA	NA
ENSBTAG00000011171	1291.32	-0.0273937	0.061601	0.00784369	0.306988	NA	PIEZO2	piezo type mechanosensitive ion channel component 2 [Source:VGNC Symbol;Acc:VGNC:32865]	ENSG00000154864	63895	PIEZO2
ENSBTAG00000002299	348.19	0.00924237	0.0523772	0.00788261	0.307267	535060	SEL1L3	SEL1L family member 3 [Source:VGNC Symbol;Acc:VGNC:50139]	ENSG00000091490	23231	SEL1L3
ENSBTAG00000019065	90.8959	0.0247438	0.0596938	0.00790131	0.307267	511767	EEPD1	endonuclease/exonuclease/phosphatase family domain containing 1 [Source:VGNC Symbol;Acc:VGNC:28338]	ENSG00000122547	80820	EEPD1
ENSBTAG00000002473	3456.02	0.0641377	0.127334	0.00797724	0.309029	509963	ANGPTL4	angiopoietin like 4 [Source:VGNC Symbol;Acc:VGNC:25893]	ENSG00000167772	51129	ANGPTL4
ENSBTAG00000011640	1792.73	-0.190813	0.482925	0.00799737	0.309029	617707	PLPP3	phospholipid phosphatase 3 [Source:VGNC Symbol;Acc:VGNC:33046]	ENSG00000162407	8613	PLPP3
ENSBTAG00000046160	1103.57	-0.181724	0.184189	0.00802394	0.309074	112445190	SMIM13	small integral membrane protein 13 [Source:VGNC Symbol;Acc:VGNC:35015]	ENSG00000224531	221710	SMIM13
ENSBTAG00000000061	254.789	-0.182494	0.569337	0.00815684	0.313188	514537	PCDH7	protocadherin 7 [Source:VGNC Symbol;Acc:VGNC:32621]	ENSG00000169851	5099	PCDH7
ENSBTAG00000002190	92.6289	-0.019141	0.0561901	0.00820793	0.313188	100295817	DOCK8	dedicator of cytokinesis 8 [Source:VGNC Symbol;Acc:VGNC:28162]	ENSG00000107099	81704	DOCK8
ENSBTAG00000005477	254.712	0.0386577	0.0731174	0.00819423	0.313188	512361	LAPTM5	lysosomal protein transmembrane 5 [Source:VGNC Symbol;Acc:VGNC:30788]	ENSG00000162511	7805	LAPTM5
ENSBTAG00000021506	4405.02	0.182839	0.221082	0.00827207	0.314649	509977	ARL6IP5	ADP ribosylation factor like GTPase 6 interacting protein 5 [Source:VGNC Symbol;Acc:VGNC:26151]	ENSG00000144746	10550	ARL6IP5
ENSBTAG00000006910	932.555	0.167174	0.157371	0.00839387	0.317946	767970	ASRGL1	asparaginase and isoaspartyl peptidase 1 [Source:VGNC Symbol;Acc:VGNC:26223]	ENSG00000162174	80150	ASRGL1
ENSBTAG00000019262	1239.51	-0.051228	0.0929375	0.00841099	0.317946	787696	TOP2A	DNA topoisomerase II alpha [Source:VGNC Symbol;Acc:VGNC:49583]	ENSG00000131747	7153	TOP2A
ENSBTAG00000012305	157.364	-0.0366118	0.0706201	0.00845383	0.318016	281278	ADGRL2	adhesion G protein-coupled receptor L2 [Source:VGNC Symbol;Acc:VGNC:53846]	ENSG00000117114	23266	ADGRL2
ENSBTAG00000019648	52538.8	0.166963	0.152722	0.0084651	0.318016	327682	RACK1	receptor for activated C kinase 1 [Source:VGNC Symbol;Acc:VGNC:33676]	ENSG00000204628	10399	RACK1
ENSBTAG00000002813	1905.95	-0.177523	0.272879	0.00854617	0.318116	540085	GAB1	GRB2 associated binding protein 1 [Source:VGNC Symbol;Acc:VGNC:29183]	ENSG00000109458	2549	GAB1
ENSBTAG00000004896	432.551	0.00854204	0.0522094	0.00854295	0.318116	613794	ABLIM3	actin binding LIM protein family member 3 [Source:VGNC Symbol;Acc:VGNC:25509]	ENSG00000173210	22885	ABLIM3
ENSBTAG00000022920	58.0045	-0.0266611	0.0611051	0.00850737	0.318116	535869	RNF128	ring finger protein 128 [Source:VGNC Symbol;Acc:VGNC:34019]	ENSG00000133135	79589	RNF128
ENSBTAG00000008366	264.876	-0.0626852	0.120859	0.00858743	0.318678	536456	STAC2	SH3 and cysteine rich domain 2 [Source:VGNC Symbol;Acc:VGNC:35351]	ENSG00000141750	342667	STAC2
ENSBTAG00000020739	147.255	-0.0368311	0.0708482	0.00870152	0.32193	513043	NXT2	nuclear transport factor 2 like export factor 2 [Source:VGNC Symbol;Acc:VGNC:32385]	ENSG00000101888	55916	NXT2
ENSBTAG00000002333	1735.27	-0.053325	0.0968781	0.00893259	0.329477	281270	HOPX	HOP homeobox [Source:VGNC Symbol;Acc:VGNC:29907]	ENSG00000171476	84525	HOPX
ENSBTAG00000001086	108.324	0.0162419	0.0547697	0.00899708	0.330085	510008	FHL2	four and a half LIM domains 2 [Source:VGNC Symbol;Acc:VGNC:29000]	ENSG00000115641	2274	FHL2
ENSBTAG00000004337	26.4218	0.0145632	0.0540916	0.0090033	0.330085	281970	PDE1B	phosphodiesterase 1B [Source:VGNC Symbol;Acc:VGNC:32672]	ENSG00000123360	5153	PDE1B
ENSBTAG00000015991	48.5403	0.0105453	0.0527186	0.00907143	0.331584	282637	CDH1	cadherin 1 [Source:VGNC Symbol;Acc:VGNC:27090]	ENSG00000039068	999	CDH1
ENSBTAG00000000256	523.024	-0.1658	0.217616	0.00915462	0.333623	NA	TLE1	TLE family member 1, transcriptional corepressor [Source:HGNC Symbol;Acc:HGNC:11837]	ENSG00000196781	7088	TLE1
ENSBTAG00000009812	22.3899	-0.011531	0.0530127	0.00923599	0.33464	281735	CXCL5	chemokine (C-X-C motif) ligand 5 [Source:NCBI gene (formerly Entrezgene);Acc:281735]	ENSG00000124875	6372	CXCL6
ENSBTAG00000044058	204.976	-0.0420545	0.0774752	0.00923752	0.33464	515944	MFSD8	major facilitator superfamily domain containing 8 [Source:VGNC Symbol;Acc:VGNC:31443]	ENSG00000164073	256471	MFSD8
ENSBTAG00000011789	1755.49	-0.166666	0.200508	0.00927533	0.335013	615792	RESTB	RE1 silencing transcription factor B [Source:VGNC Symbol;Acc:VGNC:96876]	ENSG00000084093	5978	REST
ENSBTAG00000016873	1541.49	0.162479	0.166003	0.00931163	0.335329	510457	OSER1	oxidative stress responsive serine rich 1 [Source:VGNC Symbol;Acc:VGNC:32469]	ENSG00000132823	51526	OSER1
ENSBTAG00000000510	580.69	0.0628311	0.121412	0.00940124	0.337557	513049	ATG101	autophagy related 101 [Source:VGNC Symbol;Acc:VGNC:26249]	ENSG00000123395	60673	ATG101
ENSBTAG00000004943	117.807	-0.0331836	0.0668007	0.00947402	0.338175	281667	CCNA2	cyclin A2 [Source:VGNC Symbol;Acc:VGNC:26957]	ENSG00000145386	890	CCNA2
ENSBTAG00000020632	1121.95	0.0339878	0.0675614	0.00945984	0.338175	519632	NQO1	NAD(P)H quinone dehydrogenase 1 [Source:VGNC Symbol;Acc:VGNC:57053]	ENSG00000181019	1728	NQO1
ENSBTAG00000009568	3279.48	0.191626	0.351624	0.00959451	0.34061	767586	KANK2	KN motif and ankyrin repeat domains 2 [Source:VGNC Symbol;Acc:VGNC:30390]	ENSG00000197256	25959	KANK2
ENSBTAG00000014111	440.011	-0.0549837	0.100123	0.0095982	0.34061	534793	INPP4B	inositol polyphosphate-4-phosphatase type II B [Source:VGNC Symbol;Acc:VGNC:53908]	ENSG00000109452	8821	INPP4B
ENSBTAG00000001568	2439.06	-0.149117	0.144134	0.00973924	0.343612	535494	PPIC	peptidylprolyl isomerase C [Source:VGNC Symbol;Acc:VGNC:33196]	ENSG00000168938	5480	PPIC
ENSBTAG00000005958	50.1448	0.0152906	0.0543651	0.00971789	0.343612	541008	PTK2B	protein tyrosine kinase 2 beta [Source:VGNC Symbol;Acc:VGNC:33519]	ENSG00000120899	2185	PTK2B
ENSBTAG00000020884	577.426	-0.0665213	0.130339	0.00997475	0.350904	338039	CASP4	caspase 4, apoptosis-related cysteine peptidase [Source:NCBI gene (formerly Entrezgene);Acc:338039]	ENSG00000137757	838	CASP5
ENSBTAG00000009477	439.984	0.0208827	0.0571141	0.0100243	0.351629	790878	PIR	pirin [Source:VGNC Symbol;Acc:VGNC:32915]	ENSG00000087842	8544	PIR
ENSBTAG00000011082	45.3263	-0.0124833	0.0533027	0.0100961	0.353133	281239	IGF1	insulin like growth factor 1 [Source:VGNC Symbol;Acc:VGNC:30076]	ENSG00000017427	3479	IGF1
ENSBTAG00000003124	1858.62	-0.139605	0.11625	0.0103037	0.35936	510635	MFSD14B	major facilitator superfamily domain containing 14B [Source:VGNC Symbol;Acc:VGNC:50087]	ENSG00000148110	84641	MFSD14B
ENSBTAG00000017200	1145.09	-0.0654057	0.126537	0.0103661	0.360502	540619	RHOJ	ras homolog family member J [Source:VGNC Symbol;Acc:VGNC:33951]	ENSG00000126785	57381	RHOJ
ENSBTAG00000005136	1108.74	0.146977	0.140276	0.010534	0.363483	540815	ABI1	abl interactor 1 [Source:VGNC Symbol;Acc:VGNC:25505]	ENSG00000136754	10006	ABI1
ENSBTAG00000008523	1639.65	0.142429	0.139254	0.0104956	0.363483	520800	TFE3	transcription factor binding to IGHM enhancer 3 [Source:VGNC Symbol;Acc:VGNC:35787]	ENSG00000068323	7030	TFE3
ENSBTAG00000016751	529.119	0.0431052	0.0787033	0.0105414	0.363483	535127	MYO6	myosin VI [Source:VGNC Symbol;Acc:VGNC:31829]	ENSG00000196586	4646	MYO6
ENSBTAG00000000163	8817.06	-0.0339719	0.0674025	0.0112089	0.366761	529235	DDIT4	DNA damage inducible transcript 4 [Source:VGNC Symbol;Acc:VGNC:27948]	ENSG00000168209	54541	DDIT4
ENSBTAG00000000539	800.805	0.145863	0.194385	0.0111748	0.366761	532910	LRRC28	leucine rich repeat containing 28 [Source:VGNC Symbol;Acc:VGNC:31007]	ENSG00000168904	123355	LRRC28
ENSBTAG00000000874	5662.99	0.0732357	0.151083	0.0109834	0.366761	281039	CAST	calpastatin [Source:VGNC Symbol;Acc:VGNC:26790]	ENSG00000153113	831	CAST
ENSBTAG00000001517	108.942	-0.0137199	0.0537228	0.0108847	0.366761	506480	KRT18	keratin 18 [Source:VGNC Symbol;Acc:VGNC:30719]	ENSG00000111057	3875	KRT18
ENSBTAG00000002033	109.355	-0.0354456	0.0690784	0.0110367	0.366761	613578	UBXN2A	UBX domain protein 2A [Source:VGNC Symbol;Acc:VGNC:36625]	ENSG00000173960	165324	UBXN2A
ENSBTAG00000002108	6310.01	-0.0848384	0.199662	0.0112121	0.366761	768311	YWHAQ	tyrosine 3-monooxygenase/tryptophan 5-monooxygenase activation protein theta [Source:VGNC Symbol;Acc:VGNC:37047]	NA	NA	NA
ENSBTAG00000002613	558.314	-0.0347697	0.0683014	0.0107677	0.366761	507661	MIS18BP1	MIS18 binding protein 1 [Source:VGNC Symbol;Acc:VGNC:59350]	ENSG00000129534	55320	MIS18BP1
ENSBTAG00000005622	1710.91	0.143806	0.126931	0.0113222	0.366761	520564	LITAF	lipopolysaccharide induced TNF factor [Source:VGNC Symbol;Acc:VGNC:30911]	ENSG00000189067	9516	LITAF
ENSBTAG00000006262	38.7034	0.0129782	0.0534741	0.0109993	0.366761	515401	LIMS2	LIM zinc finger domain containing 2 [Source:VGNC Symbol;Acc:VGNC:30891]	ENSG00000072163	55679	LIMS2
ENSBTAG00000009470	8269.55	0.126495	0.12003	0.0110756	0.366761	286823	CLIC4	chloride intracellular channel 4 [Source:VGNC Symbol;Acc:VGNC:27442]	ENSG00000169504	25932	CLIC4
ENSBTAG00000009580	4850.64	0.154359	0.132688	0.0112109	0.366761	614672	SH3BGRL3	SH3 domain binding glutamate rich protein like 3 [Source:NCBI gene (formerly Entrezgene);Acc:614672]	ENSG00000142669	83442	SH3BGRL3
ENSBTAG00000009654	2231.15	-0.0923113	0.238305	0.0113077	0.366761	281136	LPAR1	lysophosphatidic acid receptor 1 [Source:VGNC Symbol;Acc:VGNC:30955]	ENSG00000198121	1902	LPAR1
ENSBTAG00000011108	1223.49	-0.0754332	0.159301	0.0111238	0.366761	100336042	USP54	ubiquitin specific peptidase 54 [Source:VGNC Symbol;Acc:VGNC:36736]	ENSG00000166348	159195	USP54
ENSBTAG00000011601	138.784	0.0187052	0.0558869	0.0111317	0.366761	404164	ST3GAL5	ST3 beta-galactoside alpha-2,3-sialyltransferase 5 [Source:VGNC Symbol;Acc:VGNC:35334]	ENSG00000115525	8869	ST3GAL5
ENSBTAG00000011998	665.392	0.0355783	0.0691706	0.0108348	0.366761	507945	DUT	deoxyuridine triphosphatase [Source:NCBI gene (formerly Entrezgene);Acc:507945]	ENSG00000128951	1854	DUT
ENSBTAG00000012994	9584.34	-0.085183	0.202383	0.0110967	0.366761	280841	LOX	lysyl oxidase [Source:VGNC Symbol;Acc:VGNC:30951]	ENSG00000113083	4015	LOX
ENSBTAG00000017825	2053.91	0.137843	0.136651	0.0108394	0.366761	512530	SEC13	SEC13 homolog, nuclear pore and COPII coat complex component [Source:VGNC Symbol;Acc:VGNC:34403]	ENSG00000157020	6396	SEC13
ENSBTAG00000018598	1909.41	0.0465131	0.0841141	0.0108643	0.366761	534551	HSPB6	heat shock protein family B (small) member 6 [Source:NCBI gene (formerly Entrezgene);Acc:534551]	ENSG00000004776	126393	HSPB6
ENSBTAG00000019267	31257.6	-0.0562728	0.101869	0.0109512	0.366761	282872	MMP2	matrix metallopeptidase 2 [Source:VGNC Symbol;Acc:VGNC:31524]	ENSG00000087245	4313	MMP2
ENSBTAG00000021535	634.729	0.0649953	0.123955	0.0111224	0.366761	281092	CROT	carnitine O-octanoyltransferase [Source:VGNC Symbol;Acc:VGNC:27723]	ENSG00000005469	54677	CROT
ENSBTAG00000021879	2215.8	0.0567718	0.100786	0.0113295	0.366761	783645	VCL	vinculin [Source:VGNC Symbol;Acc:VGNC:36779]	ENSG00000035403	7414	VCL
ENSBTAG00000023938	162.602	-0.0240859	0.0591014	0.0112305	0.366761	613898	CENPA	centromere protein A [Source:NCBI gene (formerly Entrezgene);Acc:613898]	ENSG00000115163	1058	CENPA
ENSBTAG00000038888	124.784	-0.030735	0.0643483	0.0112993	0.366761	539371	ZBTB9	zinc finger and BTB domain containing 9 [Source:VGNC Symbol;Acc:VGNC:37093]	ENSG00000213588	221504	ZBTB9
ENSBTAG00000004178	306.241	-0.0724946	0.148232	0.0113755	0.367276	514969	ACOX2	acyl-CoA oxidase 2 [Source:VGNC Symbol;Acc:VGNC:25553]	ENSG00000168306	8309	ACOX2
ENSBTAG00000007559	920.834	-0.148455	0.185277	0.0114217	0.36779	515119	URI1	URI1 prefoldin like chaperone [Source:VGNC Symbol;Acc:VGNC:36698]	ENSG00000105176	8725	URI1
ENSBTAG00000014492	333.551	0.120194	0.336853	0.0114629	0.368143	514369	NFKBIL1	NFKB inhibitor like 1 [Source:VGNC Symbol;Acc:VGNC:32049]	ENSG00000204498	4795	NFKBIL1
ENSBTAG00000016516	4122.53	0.0668741	0.12967	0.011553	0.370061	515773	CYB5R3	cytochrome b5 reductase 3 [Source:VGNC Symbol;Acc:VGNC:49054]	ENSG00000100243	1727	CYB5R3
ENSBTAG00000010624	3744.06	0.136042	0.14796	0.0116441	0.371025	527201	DCTN2	dynactin subunit 2 [Source:VGNC Symbol;Acc:VGNC:27929]	ENSG00000175203	10540	DCTN2
ENSBTAG00000020316	3330.15	0.141636	0.134622	0.0116166	0.371025	282183	AP2B1	adaptor related protein complex 2 subunit beta 1 [Source:VGNC Symbol;Acc:VGNC:55033]	ENSG00000006125	163	AP2B1
ENSBTAG00000005726	8876.26	-0.151294	0.171338	0.0118499	0.371899	507564	HNRNPA2B1	heterogeneous nuclear ribonucleoprotein A2/B1 [Source:VGNC Symbol;Acc:VGNC:29894]	ENSG00000122566	3181	HNRNPA2B1
ENSBTAG00000011802	116601	0.0880762	0.210145	0.0118461	0.371899	511422	COL6A1	collagen type VI alpha 1 chain [Source:VGNC Symbol;Acc:VGNC:27570]	NA	NA	NA
ENSBTAG00000014112	1515.62	0.0531512	0.0966354	0.0118548	0.371899	537690	EXOC4	exocyst complex component 4 [Source:VGNC Symbol;Acc:VGNC:28648]	ENSG00000131558	60412	EXOC4
ENSBTAG00000014906	16295.8	-0.0315614	0.0650074	0.0117932	0.371899	282662	VCAN	versican [Source:VGNC Symbol;Acc:VGNC:36778]	ENSG00000038427	1462	VCAN
ENSBTAG00000018691	634.517	-0.0873391	0.206657	0.0117846	0.371899	781044	RHOU	ras homolog family member U [Source:VGNC Symbol;Acc:VGNC:33955]	ENSG00000116574	58480	RHOU
ENSBTAG00000025183	36.4459	-0.0183707	0.0557568	0.0118182	0.371899	512899	ANKRD40CL	ANKRD40 C-terminal like [Source:NCBI gene (formerly Entrezgene);Acc:512899]	ENSG00000167117	55018	ANKRD40CL
ENSBTAG00000032680	1019.57	0.0450898	0.0813364	0.0119488	0.373883	534891	TMEM63B	transmembrane protein 63B [Source:VGNC Symbol;Acc:VGNC:36104]	ENSG00000137216	55362	TMEM63B
ENSBTAG00000014843	6077.61	0.128949	0.107697	0.0120706	0.375178	281706	COPB2	COPI coat complex subunit beta 2 [Source:VGNC Symbol;Acc:VGNC:27594]	ENSG00000184432	9276	COPB2
ENSBTAG00000017655	458.013	-0.0374658	0.0711397	0.0120826	0.375178	509823	PALMD	palmdelphin [Source:VGNC Symbol;Acc:VGNC:32560]	ENSG00000099260	54873	PALMD
ENSBTAG00000020142	412.298	-0.0641357	0.120941	0.012036	0.375178	510014	LMBRD2	LMBR1 domain containing 2 [Source:VGNC Symbol;Acc:VGNC:30925]	ENSG00000164187	92255	LMBRD2
ENSBTAG00000004885	8008.69	0.139692	0.128124	0.0121937	0.375414	533523	DDR2	discoidin domain receptor tyrosine kinase 2 [Source:VGNC Symbol;Acc:VGNC:27953]	ENSG00000162733	4921	DDR2
ENSBTAG00000010701	10157.7	0.13379	0.125259	0.0121701	0.375414	513312	NACA	nascent polypeptide associated complex subunit alpha [Source:NCBI gene (formerly Entrezgene);Acc:513312]	ENSG00000196531	4666	NACA
ENSBTAG00000013235	143.299	0.0231966	0.0585182	0.0121232	0.375414	509642	TINAGL1	tubulointerstitial nephritis antigen like 1 [Source:VGNC Symbol;Acc:VGNC:35875]	ENSG00000142910	64129	TINAGL1
ENSBTAG00000021011	124.764	0.0379769	0.0718268	0.0122136	0.375414	NA	NA	NA	NA	NA	NA
ENSBTAG00000006679	457.508	0.0337044	0.0670609	0.0122541	0.37571	407219	MITF	melanocyte inducing transcription factor [Source:VGNC Symbol;Acc:VGNC:31487]	ENSG00000187098	4286	MITF
ENSBTAG00000015107	1486.31	-0.135667	0.183247	0.0123241	0.376907	505775	SLC16A1	solute carrier family 16 member 1 [Source:VGNC Symbol;Acc:VGNC:34683]	ENSG00000155380	6566	SLC16A1
ENSBTAG00000006031	146.243	-0.0251503	0.0597953	0.01262	0.380511	537034	ADGRV1	adhesion G protein-coupled receptor V1 [Source:VGNC Symbol;Acc:VGNC:25673]	ENSG00000164199	84059	ADGRV1
ENSBTAG00000012963	336.805	0.02311	0.0584033	0.0126487	0.380511	781105	VILL	villin like [Source:VGNC Symbol;Acc:VGNC:36795]	ENSG00000136059	50853	VILL
ENSBTAG00000014299	3401.32	0.113311	0.27771	0.0125449	0.380511	513152	RHOC	ras homolog family member C [Source:VGNC Symbol;Acc:VGNC:55672]	ENSG00000271810	NA	AL603832.3
ENSBTAG00000017455	3029.62	-0.141683	0.156042	0.0125533	0.380511	281600	ADAM9	ADAM metallopeptidase domain 9 [Source:VGNC Symbol;Acc:VGNC:25613]	ENSG00000168615	8754	ADAM9
ENSBTAG00000021176	2854.19	-0.0454927	0.0815089	0.0126608	0.380511	505329	CRISPLD2	cysteine rich secretory protein LCCL domain containing 2 [Source:VGNC Symbol;Acc:VGNC:27715]	ENSG00000103196	83716	CRISPLD2
ENSBTAG00000023600	3529.8	0.0407894	0.0745751	0.0126493	0.380511	613972	APOD	apolipoprotein D [Source:VGNC Symbol;Acc:VGNC:26031]	ENSG00000189058	347	APOD
ENSBTAG00000038011	112.647	-0.0305616	0.0640985	0.0125274	0.380511	615501	SH3RF3	SH3 domain containing ring finger 3 [Source:VGNC Symbol;Acc:VGNC:34581]	ENSG00000172985	344558	SH3RF3
ENSBTAG00000003602	4043.86	0.0332743	0.0666051	0.0127088	0.380767	767928	RBPJ	recombination signal binding protein for immunoglobulin kappa J region [Source:VGNC Symbol;Acc:VGNC:53775]	ENSG00000168214	3516	RBPJ
ENSBTAG00000033510	92.2357	-0.0184969	0.0557951	0.0127318	0.380767	540423	MPZL2	myelin protein zero like 2 [Source:VGNC Symbol;Acc:VGNC:31593]	ENSG00000149573	10205	MPZL2
ENSBTAG00000010774	303.322	-0.0298139	0.0633853	0.0129723	0.386206	616028	NUSAP1	nucleolar and spindle associated protein 1 [Source:VGNC Symbol;Acc:VGNC:32370]	ENSG00000137804	51203	NUSAP1
ENSBTAG00000013985	222.944	-0.0548608	0.0982597	0.0129772	0.386206	NA	NA	NA	NA	NA	NA
ENSBTAG00000000207	193.769	-0.0435317	0.0788334	0.013157	0.389725	617253	PUDP	pseudouridine 5'-phosphatase [Source:VGNC Symbol;Acc:VGNC:33568]	ENSG00000130021	8226	PUDP
ENSBTAG00000006201	840.748	0.0442233	0.0797965	0.0131595	0.389725	540840	DTWD1	DTW domain containing 1 [Source:VGNC Symbol;Acc:VGNC:28234]	ENSG00000104047	56986	DTWD1
ENSBTAG00000019569	1069.02	0.0536083	0.0951647	0.0132105	0.390286	523328	CD151	CD151 molecule [Source:VGNC Symbol;Acc:VGNC:53655]	ENSG00000177697	977	CD151
ENSBTAG00000010531	5313.68	-0.0777296	0.15778	0.0134261	0.393591	511470	CYP1B1	cytochrome P450, family 1, subfamily B, polypeptide 1 [Source:NCBI gene (formerly Entrezgene);Acc:511470]	ENSG00000138061	1545	CYP1B1
ENSBTAG00000011383	1199.11	-0.130086	0.156475	0.0134049	0.393591	519597	SNX4	sorting nexin 4 [Source:VGNC Symbol;Acc:VGNC:35111]	ENSG00000114520	8723	SNX4
ENSBTAG00000016704	66.9033	0.00807033	0.0520754	0.0133681	0.393591	506687	SLC37A2	solute carrier family 37 member 2 [Source:VGNC Symbol;Acc:VGNC:34843]	ENSG00000134955	219855	SLC37A2
ENSBTAG00000017063	402.977	0.0437569	0.0788267	0.0134517	0.393591	519310	EPB41L4B	erythrocyte membrane protein band 4.1 like 4B [Source:VGNC Symbol;Acc:VGNC:28524]	ENSG00000095203	54566	EPB41L4B
ENSBTAG00000002025	98.5855	0.0120382	0.0531105	0.0136787	0.396197	514273	AMIGO2	adhesion molecule with Ig like domain 2 [Source:VGNC Symbol;Acc:VGNC:25866]	ENSG00000139211	347902	AMIGO2
ENSBTAG00000012454	699.857	-0.0489407	0.0866527	0.0136916	0.396197	520918	SLC35A3	solute carrier family 35 member A3 [Source:VGNC Symbol;Acc:VGNC:49969]	ENSG00000117620	23443	SLC35A3
ENSBTAG00000012908	1653.49	-0.0914864	0.195869	0.0136182	0.396197	505907	HSPA13	heat shock protein family A (Hsp70) member 13 [Source:VGNC Symbol;Acc:VGNC:53581]	ENSG00000155304	6782	HSPA13
ENSBTAG00000013071	124.356	0.0243414	0.0592007	0.0136377	0.396197	518906	GPR153	G protein-coupled receptor 153 [Source:VGNC Symbol;Acc:VGNC:29560]	ENSG00000158292	387509	GPR153
ENSBTAG00000016194	292.678	0.024097	0.0590293	0.0138012	0.396197	513776	FBXO32	F-box protein 32 [Source:VGNC Symbol;Acc:VGNC:28905]	ENSG00000156804	114907	FBXO32
ENSBTAG00000032538	38.3519	0.0143952	0.0539745	0.0137791	0.396197	615508	TPRG1	tumor protein p63 regulated 1 [Source:VGNC Symbol;Acc:VGNC:36261]	ENSG00000188001	285386	TPRG1
ENSBTAG00000035323	3492.19	-0.123044	0.107931	0.0137037	0.396197	618015	TMX4	thioredoxin related transmembrane protein 4 [Source:VGNC Symbol;Acc:VGNC:57032]	ENSG00000125827	56255	TMX4
ENSBTAG00000040398	1061.05	-0.0249623	0.0596255	0.0138	0.396197	511259	CRACD	capping protein inhibiting regulator of actin dynamics [Source:VGNC Symbol;Acc:VGNC:59341]	ENSG00000109265	57482	CRACD
ENSBTAG00000019285	521.97	-0.0963333	0.21531	0.0138441	0.396495	NA	NA	NA	NA	NA	NA
ENSBTAG00000019283	60.2063	-0.0252893	0.0598859	0.0140434	0.401258	505861	FAM186B	family with sequence similarity 186 member B [Source:VGNC Symbol;Acc:VGNC:28768]	ENSG00000135436	84070	FAM186B
ENSBTAG00000005718	13125.9	0.0480594	0.0852456	0.0141452	0.401342	280981	PLIN2	perilipin 2 [Source:VGNC Symbol;Acc:VGNC:33030]	ENSG00000147872	123	PLIN2
ENSBTAG00000016534	87.6895	-0.0267536	0.0609305	0.0141218	0.401342	538680	BCL11A	BAF chromatin remodeling complex subunit BCL11A [Source:VGNC Symbol;Acc:VGNC:59205]	ENSG00000119866	53335	BCL11A
ENSBTAG00000021569	8949.33	0.127304	0.113185	0.0141069	0.401342	511951	DDB1	damage specific DNA binding protein 1 [Source:VGNC Symbol;Acc:VGNC:27941]	ENSG00000167986	1642	DDB1
ENSBTAG00000001137	3677.01	0.108517	0.167382	0.0142611	0.402047	281078	CLTA	clathrin light chain A [Source:VGNC Symbol;Acc:VGNC:27469]	ENSG00000122705	1211	CLTA
ENSBTAG00000010012	8090.49	0.119577	0.120133	0.0142311	0.402047	281031	BTF3	basic transcription factor 3 [Source:VGNC Symbol;Acc:VGNC:26595]	NA	NA	NA
ENSBTAG00000010169	1280.61	-0.113615	0.21252	0.0143022	0.402047	520588	SUCO	SUN domain containing ossification factor [Source:VGNC Symbol;Acc:VGNC:35459]	ENSG00000094975	51430	SUCO
ENSBTAG00000025634	167.918	0.0305089	0.0639668	0.0142923	0.402047	786165	FMN1	formin 1 [Source:NCBI gene (formerly Entrezgene);Acc:786165]	ENSG00000248905	342184	FMN1
ENSBTAG00000019596	300.861	-0.0329286	0.0661328	0.0143742	0.403141	516334	GPRC5B	G protein-coupled receptor class C group 5 member B [Source:VGNC Symbol;Acc:VGNC:29607]	ENSG00000167191	51704	GPRC5B
ENSBTAG00000003228	26942.8	0.124116	0.135569	0.0145082	0.404268	282688	RPL3	ribosomal protein L3 [Source:VGNC Symbol;Acc:VGNC:101451]	ENSG00000100316	6122	RPL3
ENSBTAG00000008293	521.879	-0.0965074	0.181255	0.0145805	0.404268	518469	GPCPD1	glycerophosphocholine phosphodiesterase 1 [Source:VGNC Symbol;Acc:VGNC:29528]	ENSG00000125772	56261	GPCPD1
ENSBTAG00000013784	647.97	0.122424	0.190578	0.0145458	0.404268	282420	CSNK2A2	casein kinase 2 alpha 2 [Source:VGNC Symbol;Acc:VGNC:27769]	ENSG00000070770	1459	CSNK2A2
ENSBTAG00000021251	43.167	0.0191733	0.0561403	0.0145523	0.404268	508668	RIPK4	receptor interacting serine/threonine kinase 4 [Source:VGNC Symbol;Acc:VGNC:33983]	ENSG00000183421	54101	RIPK4
ENSBTAG00000033441	98.0191	-0.029663	0.063276	0.0145127	0.404268	523367	SHCBP1	SHC binding and spindle associated 1 [Source:VGNC Symbol;Acc:VGNC:34592]	ENSG00000171241	79801	SHCBP1
ENSBTAG00000006816	207.632	-0.0449417	0.0804643	0.0146677	0.405761	781153	ABHD17B	abhydrolase domain containing 17B, depalmitoylase [Source:VGNC Symbol;Acc:VGNC:25498]	ENSG00000107362	51104	ABHD17B
ENSBTAG00000003418	13652.3	0.121798	0.159625	0.0147461	0.406497	540426	MSN	moesin [Source:VGNC Symbol;Acc:VGNC:31703]	ENSG00000147065	4478	MSN
ENSBTAG00000015466	687.046	-0.11058	0.200606	0.0147632	0.406497	516044	NSUN2	NOP2/Sun RNA methyltransferase 2 [Source:VGNC Symbol;Acc:VGNC:32285]	ENSG00000037474	54888	NSUN2
ENSBTAG00000019587	8801.6	-0.00912794	0.0523239	0.0147945	0.406497	532863	PI15	peptidase inhibitor 15 [Source:VGNC Symbol;Acc:VGNC:32852]	ENSG00000137558	51050	PI15
ENSBTAG00000037913	240.742	-0.0431679	0.0779476	0.0149213	0.409058	768051	ZNF22	zinc finger protein 22 [Source:NCBI gene (formerly Entrezgene);Acc:768051]	ENSG00000165512	7570	ZNF22
ENSBTAG00000009023	627.531	-0.0551587	0.097363	0.0149684	0.409426	522132	TMTC3	transmembrane O-mannosyltransferase targeting cadherins 3 [Source:VGNC Symbol;Acc:VGNC:36147]	ENSG00000139324	160418	TMTC3
ENSBTAG00000021135	283.448	-0.0457364	0.0815861	0.0150249	0.410053	614063	RMI1	RecQ mediated genome instability 1 [Source:VGNC Symbol;Acc:VGNC:59200]	ENSG00000178966	80010	RMI1
ENSBTAG00000036099	37.4478	-0.0161845	0.0547016	0.0151397	0.41226	104968656		kynurenine--oxoglutarate transaminase 1 [Source:NCBI gene (formerly Entrezgene);Acc:104968656]	ENSG00000171097	883	KYAT1
ENSBTAG00000007520	1939.11	-0.0512104	0.0900601	0.0152025	0.413046	510159	MAPRE2	microtubule associated protein RP/EB family member 2 [Source:VGNC Symbol;Acc:VGNC:31233]	ENSG00000166974	10982	MAPRE2
ENSBTAG00000008113	126.21	0.0260777	0.0603886	0.015247	0.413334	539430	OSR1	odd-skipped related transcription factor 1 [Source:VGNC Symbol;Acc:VGNC:32476]	ENSG00000143867	130497	OSR1
ENSBTAG00000010232	1231.34	0.120782	0.13672	0.015287	0.413495	338057	NDUFS5	NADH:ubiquinone oxidoreductase subunit S5 [Source:VGNC Symbol;Acc:VGNC:31970]	ENSG00000168653	4725	NDUFS5
ENSBTAG00000004499	421.66	0.0867914	0.173681	0.0153746	0.414026	527349	RGS3	regulator of G protein signaling 3 [Source:VGNC Symbol;Acc:VGNC:33922]	ENSG00000138835	5998	RGS3
ENSBTAG00000005085	157.893	0.0159765	0.054572	0.0153684	0.414026	528912	TRIM63	tripartite motif containing 63 [Source:VGNC Symbol;Acc:VGNC:36346]	ENSG00000158022	84676	TRIM63
ENSBTAG00000013011	1415.66	0.0410514	0.0751725	0.0154104	0.414074	506073	PLAA	phospholipase A2 activating protein [Source:VGNC Symbol;Acc:VGNC:32967]	ENSG00000137055	9373	PLAA
ENSBTAG00000018130	580.382	-0.0351552	0.0682701	0.0155915	0.416184	281294	MAP2	microtubule associated protein 2 [Source:VGNC Symbol;Acc:VGNC:31182]	ENSG00000078018	4133	MAP2
ENSBTAG00000033248	719.38	0.0332341	0.0662596	0.015547	0.416184	281063	CDH3	cadherin 3 [Source:VGNC Symbol;Acc:VGNC:27103]	ENSG00000062038	1001	CDH3
ENSBTAG00000047027	615.403	0.0755599	0.143301	0.0155823	0.416184	100296216	C10H14orf119	chromosome 10 C14orf119 homolog [Source:VGNC Symbol;Acc:VGNC:52608]	ENSG00000179933	55017	C14orf119
ENSBTAG00000008499	103.853	-0.0225667	0.0580184	0.0156826	0.4177	505791	TROAP	trophinin associated protein [Source:VGNC Symbol;Acc:VGNC:36378]	ENSG00000135451	10024	TROAP
ENSBTAG00000005356	361.396	-0.0730146	0.134289	0.015936	0.418392	537907	DENND2B	DENN domain containing 2B [Source:VGNC Symbol;Acc:VGNC:35336]	ENSG00000166444	6764	DENND2B
ENSBTAG00000007237	296.715	-0.0313421	0.064633	0.0159242	0.418392	537027	BUB1B	BUB1 mitotic checkpoint serine/threonine kinase B [Source:VGNC Symbol;Acc:VGNC:26605]	ENSG00000259288	NA	BUB1B-PAK6
ENSBTAG00000010545	1525.22	0.115859	0.155594	0.0159284	0.418392	534253	KXD1	KxDL motif containing 1 [Source:VGNC Symbol;Acc:VGNC:30757]	ENSG00000105700	79036	KXD1
ENSBTAG00000011088	143.4	0.0312011	0.0645101	0.0159349	0.418392	282366	SLC6A6	solute carrier family 6 member 6 [Source:VGNC Symbol;Acc:VGNC:34922]	ENSG00000131389	6533	SLC6A6
ENSBTAG00000012938	435.23	-0.0574803	0.101321	0.0159492	0.418392	528253	JARID2	jumonji and AT-rich interaction domain containing 2 [Source:VGNC Symbol;Acc:VGNC:30371]	ENSG00000008083	3720	JARID2
ENSBTAG00000020852	123.32	0.017104	0.0550509	0.0158154	0.418392	618274	SLC16A11	solute carrier family 16 member 11 [Source:VGNC Symbol;Acc:VGNC:34685]	ENSG00000174326	162515	SLC16A11
ENSBTAG00000031829	1469.95	-0.0917301	0.187019	0.0159159	0.418392	517675	FTSJ1	FtsJ RNA 2'-O-methyltransferase 1 [Source:NCBI gene (formerly Entrezgene);Acc:517675]	ENSG00000068438	24140	FTSJ1
ENSBTAG00000007797	1183.79	0.0975085	0.162531	0.016016	0.419239	100296883	IGBP1	immunoglobulin binding protein 1 [Source:NCBI gene (formerly Entrezgene);Acc:100296883]	ENSG00000089289	3476	IGBP1
ENSBTAG00000021979	10140.3	0.116647	0.143397	0.0160804	0.419934	520875	EEF1B2	eukaryotic translation elongation factor 1 beta 2 [Source:VGNC Symbol;Acc:VGNC:54422]	ENSG00000114942	1933	EEF1B2
ENSBTAG00000044126	377.823	-0.0455551	0.0793663	0.016146	0.419934	617927	SNTB1	syntrophin beta 1 [Source:VGNC Symbol;Acc:VGNC:59366]	ENSG00000172164	6641	SNTB1
ENSBTAG00000048157	26560.7	0.0368398	0.0700101	0.0161278	0.419934	NA	NA	NA	NA	NA	NA
ENSBTAG00000000797	1264.51	0.0967498	0.20791	0.0161939	0.420283	505981	MRPL9	mitochondrial ribosomal protein L9 [Source:VGNC Symbol;Acc:VGNC:31653]	ENSG00000143436	65005	MRPL9
ENSBTAG00000005654	5971.35	0.0603737	0.106826	0.0163658	0.42294	282385	TMSB10	thymosin beta 10 [Source:NCBI gene (formerly Entrezgene);Acc:282385]	NA	NA	NA
ENSBTAG00000009230	523.005	0.0534572	0.093513	0.0163658	0.42294	541273	FBLN7	fibulin 7 [Source:VGNC Symbol;Acc:VGNC:28884]	ENSG00000144152	129804	FBLN7
ENSBTAG00000020149	533.586	-0.058715	0.103759	0.0166103	0.428349	509258	RNASEH2B	ribonuclease H2 subunit B [Source:NCBI gene (formerly Entrezgene);Acc:509258]	NA	NA	NA
ENSBTAG00000012036	715.983	-0.0247756	0.0594017	0.0167284	0.430483	785815	HR	HR lysine demethylase and nuclear receptor corepressor [Source:VGNC Symbol;Acc:VGNC:29950]	ENSG00000168453	55806	HR
ENSBTAG00000003762	407.66	-0.0633105	0.112684	0.01687	0.430485	535365	GNB5	G protein subunit beta 5 [Source:VGNC Symbol;Acc:VGNC:29462]	ENSG00000069966	10681	GNB5
ENSBTAG00000004803	1305.46	0.103	0.167478	0.0168009	0.430485	505869	NTAN1	N-terminal asparagine amidase [Source:VGNC Symbol;Acc:VGNC:32298]	ENSG00000157045	123803	NTAN1
ENSBTAG00000018403	57.3849	-0.0185631	0.0557806	0.0168179	0.430485	507960	ARHGAP9	Rho GTPase activating protein 9 [Source:VGNC Symbol;Acc:VGNC:26100]	ENSG00000123329	64333	ARHGAP9
ENSBTAG00000019460	2146.49	0.0446689	0.078915	0.0168363	0.430485	507076	MOXD1	monooxygenase DBH like 1 [Source:VGNC Symbol;Acc:VGNC:31568]	ENSG00000079931	26002	MOXD1
ENSBTAG00000002116	818.615	-0.0488249	0.0856297	0.0170137	0.431116	507116	ZCCHC3	zinc finger CCHC-type containing 3 [Source:VGNC Symbol;Acc:VGNC:37119]	ENSG00000247315	85364	ZCCHC3
ENSBTAG00000007331	9175.05	-0.0455914	0.0808063	0.0169302	0.431116	533642	PLOD2	procollagen-lysine,2-oxoglutarate 5-dioxygenase 2 [Source:VGNC Symbol;Acc:VGNC:33040]	ENSG00000152952	5352	PLOD2
ENSBTAG00000012847	7946.98	0.0573584	0.101059	0.0170364	0.431116	613747	NIBAN2	niban apoptosis regulator 2 [Source:VGNC Symbol;Acc:VGNC:54427]	ENSG00000136830	64855	NIBAN2
ENSBTAG00000040564	824.037	0.101956	0.175409	0.0170208	0.431116	NA			ENSG00000127184	1350	COX7C
ENSBTAG00000002224	184.758	-0.0289349	0.0625033	0.0171725	0.431478	530411	UHRF1	ubiquitin like with PHD and ring finger domains 1 [Source:VGNC Symbol;Acc:VGNC:36654]	ENSG00000276043	29128	UHRF1
ENSBTAG00000010508	1210.6	0.107765	0.137611	0.0171925	0.431478	281650	BLVRB	biliverdin reductase B [Source:VGNC Symbol;Acc:VGNC:26511]	ENSG00000090013	645	BLVRB
ENSBTAG00000010760	8438.1	-0.0975066	0.170212	0.0171781	0.431478	517422	REV3L	REV3 like, DNA directed polymerase zeta catalytic subunit [Source:VGNC Symbol;Acc:VGNC:33883]	ENSG00000009413	5980	REV3L
ENSBTAG00000012225	419.398	-0.0723707	0.133758	0.0170973	0.431478	513592	KPNA2	karyopherin subunit alpha 2 [Source:VGNC Symbol;Acc:VGNC:30701]	ENSG00000182481	3838	KPNA2
ENSBTAG00000011613	2072.21	0.0257495	0.0599064	0.0172594	0.432267	505687	PLS3	plastin 3 [Source:VGNC Symbol;Acc:VGNC:33052]	ENSG00000102024	5358	PLS3
ENSBTAG00000013100	218.459	-0.0287974	0.0623782	0.0173526	0.433707	504585	SPAG5	sperm associated antigen 5 [Source:VGNC Symbol;Acc:VGNC:55873]	ENSG00000076382	10615	SPAG5
ENSBTAG00000022635	4602.92	0.0973559	0.168942	0.0174526	0.434424	520167	LAMB2	laminin, beta 2 (laminin S) [Source:NCBI gene (formerly Entrezgene);Acc:520167]	ENSG00000172037	3913	LAMB2
ENSBTAG00000030608	663.581	0.0709805	0.12467	0.0174406	0.434424	NA			ENSG00000175854	375757	SWI5
ENSBTAG00000006694	335.409	-0.00808433	0.052083	0.0175248	0.434443	511771	CXCL14	C-X-C motif chemokine ligand 14 [Source:VGNC Symbol;Acc:VGNC:27850]	ENSG00000145824	9547	CXCL14
ENSBTAG00000032558	568.417	0.0342203	0.0672021	0.017519	0.434443	616640	TTC7A	tetratricopeptide repeat domain 7A [Source:VGNC Symbol;Acc:VGNC:36480]	ENSG00000068724	57217	TTC7A
ENSBTAG00000012247	3167.22	0.0350691	0.0680258	0.0175638	0.434525	522392	MXRA8	matrix remodeling associated 8 [Source:VGNC Symbol;Acc:VGNC:50222]	ENSG00000162576	54587	MXRA8
ENSBTAG00000002082	4667.17	-0.057125	0.0994712	0.0176473	0.434824	613548	MARCKS	myristoylated alanine rich protein kinase C substrate [Source:VGNC Symbol;Acc:VGNC:31244]	ENSG00000277443	4082	MARCKS
ENSBTAG00000011732	383.693	-0.0607234	0.10545	0.0176387	0.434824	513258	PGAP3	post-GPI attachment to proteins phospholipase 3 [Source:VGNC Symbol;Acc:VGNC:32783]	ENSG00000161395	93210	PGAP3
ENSBTAG00000011770	759.191	0.0499098	0.0872622	0.0178052	0.436946	407101	TJP2	tight junction protein 2 [Source:VGNC Symbol;Acc:VGNC:35882]	ENSG00000119139	9414	TJP2
ENSBTAG00000022128	600.104	0.0515745	0.0899313	0.0177897	0.436946	NA	NA	NA	NA	NA	NA
ENSBTAG00000000149	895.764	-0.0881134	0.158585	0.0180053	0.438117	531139	USP40	ubiquitin specific peptidase 40 [Source:VGNC Symbol;Acc:VGNC:52845]	ENSG00000085982	55230	USP40
ENSBTAG00000004861	2675.08	0.104412	0.146725	0.0179206	0.438117	513793	EIF3F	eukaryotic translation initiation factor 3 subunit F [Source:VGNC Symbol;Acc:VGNC:28396]	ENSG00000175390	8665	EIF3F
ENSBTAG00000005519	683.322	0.0738269	0.138739	0.0179279	0.438117	532877	RNF38	ring finger protein 38 [Source:VGNC Symbol;Acc:VGNC:34064]	ENSG00000137075	152006	RNF38
ENSBTAG00000017604	2919.49	0.0630712	0.110927	0.0180329	0.438117	514541	RAB13	RAB13, member RAS oncogene family [Source:VGNC Symbol;Acc:VGNC:33621]	ENSG00000143545	5872	RAB13
ENSBTAG00000038949	329.039	0.040592	0.072529	0.017964	0.438117	614151	MRPL30	mitochondrial ribosomal protein L30 [Source:NCBI gene (formerly Entrezgene);Acc:614151]	ENSG00000185414	51263	MRPL30
ENSBTAG00000003140	21.9305	-0.0132722	0.0535581	0.0181034	0.438954	281724	CRYGS	crystallin gamma S [Source:VGNC Symbol;Acc:VGNC:27743]	ENSG00000213139	1427	CRYGS
ENSBTAG00000009838	237.299	-0.0375536	0.0704881	0.018169	0.439669	505387	RRP15	ribosomal RNA processing 15 homolog [Source:NCBI gene (formerly Entrezgene);Acc:505387]	ENSG00000067533	51018	RRP15
ENSBTAG00000008382	79.1507	-0.0268248	0.0608498	0.0183025	0.442019	513885	METTL25	methyltransferase like 25 [Source:VGNC Symbol;Acc:VGNC:56222]	ENSG00000127720	84190	METTL25
ENSBTAG00000004268	274.472	0.0430217	0.077112	0.0183543	0.442394	504874	TRAPPC5	trafficking protein particle complex 5 [Source:VGNC Symbol;Acc:VGNC:36291]	ENSG00000181029	126003	TRAPPC5
ENSBTAG00000002144	39.1556	0.0142703	0.0539436	0.0185438	0.44368	281605	ADRB2	adrenoceptor beta 2 [Source:VGNC Symbol;Acc:VGNC:25697]	ENSG00000169252	154	ADRB2
ENSBTAG00000009106	3144.7	0.103002	0.139667	0.018511	0.44368	614746	EIF2A	eukaryotic translation initiation factor 2A [Source:VGNC Symbol;Acc:VGNC:28379]	ENSG00000144895	83939	EIF2A
ENSBTAG00000020480	985.094	0.0599633	0.103826	0.0184718	0.44368	537972	SPTLC2	serine palmitoyltransferase long chain base subunit 2 [Source:VGNC Symbol;Acc:VGNC:35257]	ENSG00000100596	9517	SPTLC2
ENSBTAG00000031084	58.9442	0.0244337	0.0591654	0.0185796	0.44368	516149	CDRT4	CMT1A duplicated region transcript 4 [Source:VGNC Symbol;Acc:VGNC:55795]	ENSG00000239704	284040	CDRT4
ENSBTAG00000031301	4169.8	-0.0631701	0.106565	0.0185899	0.44368	NA	NA	NA	NA	NA	NA
ENSBTAG00000000711	8356.98	0.0907003	0.155421	0.0188357	0.444317	504499	NDRG1	N-myc downstream regulated 1 [Source:VGNC Symbol;Acc:VGNC:53868]	ENSG00000104419	10397	NDRG1
ENSBTAG00000006078	20.5374	0.012385	0.0532417	0.0188022	0.444317	615030		interleukin 15 receptor subunit alpha [Source:NCBI gene (formerly Entrezgene);Acc:615030]	ENSG00000134470	3601	IL15RA
ENSBTAG00000006253	1320.09	0.0601297	0.104313	0.0187862	0.444317	528415	FLNC	filamin C [Source:VGNC Symbol;Acc:VGNC:29035]	ENSG00000128591	2318	FLNC
ENSBTAG00000009002	1297.72	0.0511746	0.088932	0.0186877	0.444317	NA			ENSG00000125534	79144	PPDPF
ENSBTAG00000015434	4557.13	0.114484	0.178088	0.0188331	0.444317	513267	DSTN	destrin, actin depolymerizing factor [Source:VGNC Symbol;Acc:VGNC:28226]	ENSG00000125868	11034	DSTN
ENSBTAG00000020569	516.462	-0.0703992	0.126321	0.0188044	0.444317	282608	CACNA2D1	calcium voltage-gated channel auxiliary subunit alpha2delta 1 [Source:VGNC Symbol;Acc:VGNC:26679]	ENSG00000153956	781	CACNA2D1
ENSBTAG00000022000	114.707	-0.0221865	0.0577113	0.0189123	0.444348	327667	CACNB2	calcium voltage-gated channel auxiliary subunit beta 2 [Source:VGNC Symbol;Acc:VGNC:26684]	ENSG00000165995	783	CACNB2
ENSBTAG00000035858	1927.3	-0.031353	0.0644085	0.0189465	0.444348	616704	MCC	MCC regulator of WNT signaling pathway [Source:VGNC Symbol;Acc:VGNC:54784]	ENSG00000171444	4163	MCC
ENSBTAG00000039132	103.35	-0.0280221	0.0617234	0.0189176	0.444348	NA			ENSG00000188649	387707	CC2D2B
ENSBTAG00000006189	18894.2	0.0524228	0.0906816	0.0190731	0.445608	404122	ACTG1	actin gamma 1 [Source:NCBI gene (formerly Entrezgene);Acc:404122]	ENSG00000184009	71	ACTG1
ENSBTAG00000046503	212.353	-0.0487578	0.0851839	0.0190734	0.445608	541071	NCOA7	nuclear receptor coactivator 7 [Source:NCBI gene (formerly Entrezgene);Acc:541071]	ENSG00000111912	135112	NCOA7
ENSBTAG00000002979	2879.63	-0.0300385	0.0631723	0.0193136	0.449392	286865	PIK3R3	phosphoinositide-3-kinase regulatory subunit 3 [Source:NCBI gene (formerly Entrezgene);Acc:286865]	ENSG00000117461	8503	PIK3R3
ENSBTAG00000009642	46.0355	-0.0185544	0.0557475	0.0193831	0.449392	281612	AKAP5	A-kinase anchoring protein 5 [Source:VGNC Symbol;Acc:VGNC:25786]	ENSG00000179841	9495	AKAP5
ENSBTAG00000015972	297.267	0.0601686	0.104883	0.0192753	0.449392	513762	GLRX2	glutaredoxin 2 [Source:VGNC Symbol;Acc:VGNC:29416]	ENSG00000023572	51022	GLRX2
ENSBTAG00000033160	4545.78	0.104679	0.133602	0.0193721	0.449392	511583	FAM114A1	family with sequence similarity 114 member A1 [Source:VGNC Symbol;Acc:VGNC:53713]	ENSG00000197712	92689	FAM114A1
ENSBTAG00000002953	2688.43	0.0461213	0.0813464	0.0195022	0.450438	280950	TXN	thioredoxin [Source:VGNC Symbol;Acc:VGNC:56751]	ENSG00000136810	7295	TXN
ENSBTAG00000020056	46184.5	0.0441112	0.0783352	0.0194857	0.450438	359712	COL12A1	collagen type XII alpha 1 chain [Source:VGNC Symbol;Acc:VGNC:52756]	ENSG00000111799	1303	COL12A1
ENSBTAG00000002826	113.462	-0.0214593	0.0572397	0.0195902	0.451027	508363	CLSPN	claspin [Source:VGNC Symbol;Acc:VGNC:27465]	ENSG00000092853	63967	CLSPN
ENSBTAG00000046218	1257.33	-0.0822471	0.139733	0.0196018	0.451027	616730	KLF11	Kruppel like factor 11 [Source:VGNC Symbol;Acc:VGNC:52789]	ENSG00000172059	8462	KLF11
ENSBTAG00000018245	303.6	-0.0495246	0.085942	0.0196846	0.452078	282354	SLC1A3	solute carrier family 1 member 3 [Source:VGNC Symbol;Acc:VGNC:34713]	ENSG00000079215	6507	SLC1A3
ENSBTAG00000001840	810.001	0.0643151	0.111767	0.0197728	0.453247	509187	INO80B	INO80 complex subunit B [Source:NCBI gene (formerly Entrezgene);Acc:509187]	ENSG00000115274	83444	INO80B
ENSBTAG00000000078	428.09	0.0596566	0.103779	0.0199395	0.453476	538565	GLIPR2	GLI pathogenesis related 2 [Source:VGNC Symbol;Acc:VGNC:29405]	ENSG00000122694	152007	GLIPR2
ENSBTAG00000000454	188.5	-0.0403012	0.0735427	0.0201382	0.453476	514271	TMEM106C	transmembrane protein 106C [Source:VGNC Symbol;Acc:VGNC:35946]	ENSG00000134291	79022	TMEM106C
ENSBTAG00000004136	91.3241	-0.025834	0.0600927	0.0200957	0.453476	510807	NFE2L3	nuclear factor, erythroid 2 like 3 [Source:VGNC Symbol;Acc:VGNC:32037]	ENSG00000050344	9603	NFE2L3
ENSBTAG00000004769	308.777	0.0320534	0.064995	0.0201184	0.453476	444987	NEIL2	nei like DNA glycosylase 2 [Source:VGNC Symbol;Acc:VGNC:31989]	ENSG00000154328	252969	NEIL2
ENSBTAG00000011636	138.667	-0.0269787	0.0608771	0.0200603	0.453476	NA	DDIAS	DNA damage induced apoptosis suppressor [Source:VGNC Symbol;Acc:VGNC:27946]	ENSG00000165490	220042	DDIAS
ENSBTAG00000012205	42.4528	0.0163009	0.0547038	0.0200008	0.453476	513710	CPT1C	carnitine palmitoyltransferase 1C [Source:VGNC Symbol;Acc:VGNC:27678]	ENSG00000169169	126129	CPT1C
ENSBTAG00000014605	281.35	-0.0476212	0.0831856	0.0201553	0.453476	504512	ETV6	ETS variant transcription factor 6 [Source:VGNC Symbol;Acc:VGNC:28632]	ENSG00000139083	2120	ETV6
ENSBTAG00000016573	325.682	-0.0231498	0.058285	0.0199213	0.453476	281900	LHCGR	luteinizing hormone/choriogonadotropin receptor [Source:NCBI gene (formerly Entrezgene);Acc:281900]	ENSG00000138039	3973	LHCGR
ENSBTAG00000016805	572.467	0.0716557	0.124975	0.0200029	0.453476	520954	SGMS2	sphingomyelin synthase 2 [Source:VGNC Symbol;Acc:VGNC:34544]	ENSG00000164023	166929	SGMS2
ENSBTAG00000017223	3245.56	-0.0214768	0.0572279	0.020124	0.453476	404180	MEST	mesoderm specific transcript [Source:VGNC Symbol;Acc:VGNC:31393]	ENSG00000106484	4232	MEST
ENSBTAG00000000074	761.348	-0.0856687	0.14293	0.020206	0.453779	615371	NFIA	nuclear factor I A [Source:VGNC Symbol;Acc:VGNC:32038]	ENSG00000162599	4774	NFIA
ENSBTAG00000011101	163.866	-0.0315423	0.0645121	0.020501	0.455611	516921	EML6	EMAP like 6 [Source:VGNC Symbol;Acc:VGNC:28480]	ENSG00000214595	400954	EML6
ENSBTAG00000012890	3560.92	0.0876822	0.144849	0.020483	0.455611	282477	SLC25A3	solute carrier family 25 member 3 [Source:VGNC Symbol;Acc:VGNC:49965]	ENSG00000075415	5250	SLC25A3
ENSBTAG00000016281	757.338	0.102727	0.147408	0.0204441	0.455611	286818	PREP	prolyl endopeptidase [Source:VGNC Symbol;Acc:VGNC:33310]	ENSG00000085377	5550	PREP
ENSBTAG00000019434	6511.6	-0.0965258	0.116759	0.0205122	0.455611	506724	PDCD4	programmed cell death 4 [Source:VGNC Symbol;Acc:VGNC:32661]	ENSG00000150593	27250	PDCD4
ENSBTAG00000021260	807.097	-0.0348282	0.0675523	0.0203804	0.455611	534904	GALNT11	polypeptide N-acetylgalactosaminyltransferase 11 [Source:VGNC Symbol;Acc:VGNC:29224]	ENSG00000178234	63917	GALNT11
ENSBTAG00000046803	1514.6	-0.0424012	0.0760335	0.0203647	0.455611	540336	GAS1	growth arrest specific 1 [Source:VGNC Symbol;Acc:VGNC:29256]	ENSG00000180447	2619	GAS1
ENSBTAG00000005326	4626.18	0.102577	0.103278	0.0205934	0.455716	282684	CSNK1A1	casein kinase 1 alpha 1 [Source:VGNC Symbol;Acc:VGNC:55205]	ENSG00000113712	1452	CSNK1A1
ENSBTAG00000006734	40.928	0.0134532	0.0535862	0.0206004	0.455716	533796	BICD1	BICD cargo adaptor 1 [Source:VGNC Symbol;Acc:VGNC:26491]	ENSG00000151746	636	BICD1
ENSBTAG00000031871	243.656	-0.047829	0.0832905	0.0206293	0.455716	515716	NKAPL	NFKB activating protein like [Source:VGNC Symbol;Acc:VGNC:54230]	ENSG00000189134	222698	NKAPL
ENSBTAG00000037539	6855.61	0.0520008	0.0894282	0.0206987	0.456422	534578		vascular cell adhesion molecule 1-like [Source:NCBI gene (formerly Entrezgene);Acc:534578]	ENSG00000162692	7412	VCAM1
ENSBTAG00000006882	457.986	-0.029646	0.0630688	0.0207394	0.456491	505886	IQGAP3	IQ motif containing GTPase activating protein 3 [Source:VGNC Symbol;Acc:VGNC:30260]	ENSG00000183856	128239	IQGAP3
ENSBTAG00000013301	61.2632	0.016479	0.0547568	0.020802	0.457043	615929	GGT7	gamma-glutamyltransferase 7 [Source:VGNC Symbol;Acc:VGNC:29346]	ENSG00000131067	2686	GGT7
ENSBTAG00000006162	456.16	0.0402646	0.0732981	0.0209356	0.45915	535992	RAB11FIP5	RAB11 family interacting protein 5 [Source:VGNC Symbol;Acc:VGNC:54474]	ENSG00000135631	26056	RAB11FIP5
ENSBTAG00000038584	334.535	0.046112	0.0809133	0.0210307	0.460406	507002	OLFM1	olfactomedin 1 [Source:VGNC Symbol;Acc:VGNC:32417]	ENSG00000130558	10439	OLFM1
ENSBTAG00000004258	61961	0.100694	0.133079	0.0211742	0.461422	281138	EEF2	eukaryotic translation elongation factor 2 [Source:VGNC Symbol;Acc:VGNC:28335]	ENSG00000167658	1938	EEF2
ENSBTAG00000006645	29.0372	-0.0106418	0.0526976	0.0211908	0.461422	782518	LPAR6	lysophosphatidic acid receptor 6 [Source:VGNC Symbol;Acc:VGNC:30960]	ENSG00000139679	10161	LPAR6
ENSBTAG00000047347	39.5438	-0.00148958	0.0512724	0.0211452	0.461422	NA	NA	NA	NA	NA	NA
ENSBTAG00000001009	508.55	-0.063864	0.109613	0.0212708	0.462335	508445	HCLS1	hematopoietic cell-specific Lyn substrate 1 [Source:VGNC Symbol;Acc:VGNC:29775]	ENSG00000180353	3059	HCLS1
ENSBTAG00000001449	383.858	0.0433582	0.0770116	0.021357	0.4632	780787	SRA1	steroid receptor RNA activator 1 [Source:VGNC Symbol;Acc:VGNC:35266]	ENSG00000213523	10011	SRA1
ENSBTAG00000019138	201.9	0.0282895	0.0618183	0.0213867	0.4632	777770	KIF3C	kinesin family member 3C [Source:VGNC Symbol;Acc:VGNC:30604]	ENSG00000084731	3797	KIF3C
ENSBTAG00000015307	4518.39	-0.0281936	0.0619177	0.0216109	0.467225	540017	FBN2	fibrillin 2 [Source:VGNC Symbol;Acc:VGNC:52231]	ENSG00000138829	2201	FBN2
ENSBTAG00000010378	1003.17	0.0760242	0.125147	0.0216559	0.467367	506928	PEF1	penta-EF-hand domain containing 1 [Source:VGNC Symbol;Acc:VGNC:32739]	ENSG00000162517	553115	PEF1
ENSBTAG00000026248	699.427	0.0564826	0.0958873	0.0217634	0.468858	617906	POP7	POP7 homolog, ribonuclease P/MRP subunit [Source:VGNC Symbol;Acc:VGNC:33166]	ENSG00000172336	10248	POP7
ENSBTAG00000009177	821.162	0.0889655	0.138603	0.0219369	0.471759	510748	PLEKHA4	pleckstrin homology domain containing A4 [Source:VGNC Symbol;Acc:VGNC:33006]	ENSG00000105559	57664	PLEKHA4
ENSBTAG00000004429	344.422	-0.0246919	0.0591378	0.0219867	0.471996	539559	GDF5	growth differentiation factor 5 [Source:VGNC Symbol;Acc:VGNC:29303]	ENSG00000125965	8200	GDF5
ENSBTAG00000005316	10684.1	0.101641	0.104316	0.0220682	0.47208	509832	GDI2	GDP dissociation inhibitor 2 [Source:VGNC Symbol;Acc:VGNC:29308]	ENSG00000057608	2665	GDI2
ENSBTAG00000011007	140.601	0.0163172	0.0546658	0.0220457	0.47208	533184	TTYH2	tweety family member 2 [Source:VGNC Symbol;Acc:VGNC:36501]	ENSG00000141540	94015	TTYH2
ENSBTAG00000005773	7281.08	-0.0922706	0.124675	0.0221326	0.472262	506980	PGM2	phosphoglucomutase 2 [Source:VGNC Symbol;Acc:VGNC:32794]	ENSG00000169299	55276	PGM2
ENSBTAG00000006370	2793.1	0.0647354	0.115044	0.0221543	0.472262	504735	CCT3	chaperonin containing TCP1 subunit 3 [Source:VGNC Symbol;Acc:VGNC:26996]	ENSG00000163468	7203	CCT3
ENSBTAG00000019470	2785.54	-0.0411358	0.0735272	0.0222071	0.472561	515816	NEK6	NIMA related kinase 6 [Source:VGNC Symbol;Acc:VGNC:31997]	ENSG00000119408	10783	NEK6
ENSBTAG00000016776	384.729	0.0550853	0.0941093	0.0223606	0.474996	786025	BAHCC1	BAH domain and coiled-coil containing 1 [Source:VGNC Symbol;Acc:VGNC:55774]	ENSG00000266074	57597	BAHCC1
ENSBTAG00000019787	775.576	0.0615689	0.104408	0.0225357	0.477882	282515	PAFAH1B3	platelet activating factor acetylhydrolase 1b catalytic subunit 3 [Source:VGNC Symbol;Acc:VGNC:32551]	ENSG00000079462	5050	PAFAH1B3
ENSBTAG00000003581	887.268	0.0363029	0.0688078	0.0225866	0.478129	515928	SETD7	SET domain containing 7, histone lysine methyltransferase [Source:VGNC Symbol;Acc:VGNC:34497]	ENSG00000145391	80854	SETD7
ENSBTAG00000014645	36.0516	-0.014695	0.0540272	0.0226619	0.478889	100140960	CNTN2	contactin 2 [Source:VGNC Symbol;Acc:VGNC:27537]	ENSG00000184144	6900	CNTN2
ENSBTAG00000014390	565.492	0.0496689	0.085276	0.0227615	0.480162	521746	MTMR9	myotubularin related protein 9-like [Source:NCBI gene (formerly Entrezgene);Acc:521746]	NA	NA	NA
ENSBTAG00000018103	5543	-0.0622175	0.102357	0.0228712	0.48164	282691	HMGB1	high mobility group box 1 [Source:VGNC Symbol;Acc:VGNC:53816]	ENSG00000189403	3146	HMGB1
ENSBTAG00000001794	7805.31	0.0812255	0.131665	0.0229458	0.482377	768327	RPL36	ribosomal protein L36 [Source:NCBI gene (formerly Entrezgene);Acc:768327]	ENSG00000130255	25873	RPL36
ENSBTAG00000003952	303.497	-0.0436265	0.0769923	0.0230373	0.482633	616212	FBXL2	F-box and leucine rich repeat protein 2 [Source:VGNC Symbol;Acc:VGNC:52775]	ENSG00000153558	25827	FBXL2
ENSBTAG00000008341	497.872	-0.0466787	0.0810858	0.0230058	0.482633	538401	ARSB	arylsulfatase B [Source:VGNC Symbol;Acc:VGNC:26176]	ENSG00000113273	411	ARSB
ENSBTAG00000018284	35.0137	0.0222768	0.0581872	0.0231527	0.483914	518907	KBTBD11	kelch repeat and BTB domain containing 11 [Source:VGNC Symbol;Acc:VGNC:30412]	ENSG00000176595	9920	KBTBD11
ENSBTAG00000019241	113.724	-0.018808	0.0557704	0.0231779	0.483914	NA	NA	NA	NA	NA	NA
ENSBTAG00000019289	87.316	-0.0227352	0.0578311	0.0232198	0.483957	281872	ITGA2	integrin subunit alpha 2 [Source:VGNC Symbol;Acc:VGNC:30313]	ENSG00000164171	3673	ITGA2
ENSBTAG00000013930	1635.58	0.0818073	0.128141	0.0232828	0.484442	327668	ATP5F1C	ATP synthase F1 subunit gamma [Source:VGNC Symbol;Acc:VGNC:26301]	ENSG00000165629	509	ATP5F1C
ENSBTAG00000010507	79.5818	-0.0159107	0.0544886	0.0234555	0.487201	614380	SLC22A16	solute carrier family 22 member 16 [Source:VGNC Symbol;Acc:VGNC:34724]	ENSG00000004809	85413	SLC22A16
ENSBTAG00000012991	1163.75	0.0438549	0.0774289	0.0236034	0.489439	NA	PRUNE2	prune homolog 2 with BCH domain [Source:VGNC Symbol;Acc:VGNC:33429]	ENSG00000106772	158471	PRUNE2
ENSBTAG00000001422	1048.86	-0.0390805	0.0716532	0.0237069	0.489517	NA	NA	NA	NA	NA	NA
ENSBTAG00000001509	1990.34	0.0831382	0.132203	0.0240217	0.489517	541125	ELK3	ETS transcription factor ELK3 [Source:VGNC Symbol;Acc:VGNC:28433]	ENSG00000111145	2004	ELK3
ENSBTAG00000001537	881.639	0.0553933	0.0933759	0.0240898	0.489517	529661	TSKU	tsukushi, small leucine rich proteoglycan [Source:VGNC Symbol;Acc:VGNC:54896]	ENSG00000182704	25987	TSKU
ENSBTAG00000004269	1411.04	-0.0407539	0.0735531	0.0238729	0.489517	515854	SGK1	serum/glucocorticoid regulated kinase 1 [Source:VGNC Symbol;Acc:VGNC:34541]	ENSG00000118515	6446	SGK1
ENSBTAG00000008429	716.824	0.0347394	0.067257	0.0236821	0.489517	504317	LRP4	LDL receptor related protein 4 [Source:VGNC Symbol;Acc:VGNC:30992]	ENSG00000134569	4038	LRP4
ENSBTAG00000011044	186.835	-0.0288815	0.0622813	0.0238484	0.489517	506194	TACC3	transforming acidic coiled-coil containing protein 3 [Source:VGNC Symbol;Acc:VGNC:53778]	ENSG00000013810	10460	TACC3
ENSBTAG00000014863	123.129	0.0202089	0.0565023	0.0239674	0.489517	444863	GYPC	glycophorin C [Source:VGNC Symbol;Acc:VGNC:49062]	ENSG00000136732	2995	GYPC
ENSBTAG00000018161	563.291	-0.0518077	0.0881353	0.0239057	0.489517	517044	TBX18	T-box transcription factor 18 [Source:VGNC Symbol;Acc:VGNC:53810]	ENSG00000112837	9096	TBX18
ENSBTAG00000018813	773.81	0.0862146	0.12864	0.0238104	0.489517	613338	IDH3B	isocitrate dehydrogenase (NAD(+)) 3 non-catalytic subunit beta [Source:NCBI gene (formerly Entrezgene);Acc:613338]	ENSG00000101365	3420	IDH3B
ENSBTAG00000020475	1047.13	0.0686186	0.112969	0.0240079	0.489517	508872	VIPAS39	VPS33B interacting protein, apical-basolateral polarity regulator, spe-39 homolog [Source:VGNC Symbol;Acc:VGNC:36798]	ENSG00000151445	63894	VIPAS39
ENSBTAG00000021420	35.3395	-0.0146192	0.0539938	0.0237998	0.489517	538797	EPHA7	EPH receptor A7 [Source:VGNC Symbol;Acc:VGNC:28537]	ENSG00000135333	2045	EPHA7
ENSBTAG00000030225	1500.25	0.0674147	0.110693	0.0240564	0.489517	NA	NA	NA	NA	NA	NA
ENSBTAG00000018596	691.062	0.0634887	0.106082	0.0242203	0.491349	520178	PTPN21	protein tyrosine phosphatase non-receptor type 21 [Source:VGNC Symbol;Acc:VGNC:33535]	ENSG00000070778	11099	PTPN21
ENSBTAG00000020457	823.983	0.0504445	0.085915	0.0243224	0.4926	282089	TGFB1	transforming growth factor beta 1 [Source:VGNC Symbol;Acc:VGNC:35800]	ENSG00000105329	7040	TGFB1
ENSBTAG00000017125	4717.22	0.0906988	0.119276	0.0246367	0.494032	534576	PABPC4	poly(A) binding protein cytoplasmic 4 [Source:VGNC Symbol;Acc:VGNC:55644]	ENSG00000090621	8761	PABPC4
ENSBTAG00000020250	53.3115	-0.0131246	0.0534364	0.0245892	0.494032	511439	SLC28A1	solute carrier family 28 member 1 [Source:VGNC Symbol;Acc:VGNC:34791]	ENSG00000156222	9154	SLC28A1
ENSBTAG00000032163	271.389	-0.0500851	0.085319	0.024459	0.494032	507702	LTV1	LTV1 ribosome biogenesis factor [Source:NCBI gene (formerly Entrezgene);Acc:507702]	ENSG00000135521	84946	LTV1
ENSBTAG00000034170	622.543	0.0766946	0.125115	0.0246247	0.494032	101902172		dynein light chain 1, cytoplasmic-like [Source:NCBI gene (formerly Entrezgene);Acc:101902172]	ENSG00000088986	8655	DYNLL1
ENSBTAG00000038286	29.6841	-0.0149649	0.0541347	0.0245335	0.494032	100126183	PPDPFL	pancreatic progenitor cell differentiation and proliferation factor like [Source:NCBI gene (formerly Entrezgene);Acc:100126183]	ENSG00000168333	492307	PPDPFL
ENSBTAG00000047147	768.128	0.0788284	0.121594	0.024508	0.494032	516526	CRYBG3	crystallin beta-gamma domain containing 3 [Source:NCBI gene (formerly Entrezgene);Acc:516526]	ENSG00000080200	131544	CRYBG3
ENSBTAG00000005373	888.01	0.0518893	0.0876718	0.024727	0.495029	281544	TPM1	tropomyosin 1 [Source:NCBI gene (formerly Entrezgene);Acc:281544]	ENSG00000140416	7168	TPM1
ENSBTAG00000000704	1467.92	0.0803075	0.124441	0.0249763	0.496726	515687	GUSB	glucuronidase beta [Source:NCBI gene (formerly Entrezgene);Acc:515687]	ENSG00000169919	2990	GUSB
ENSBTAG00000003915	512.489	0.0315963	0.0643102	0.025039	0.496726	787569	LARP6	La ribonucleoprotein 6, translational regulator [Source:VGNC Symbol;Acc:VGNC:30793]	ENSG00000166173	55323	LARP6
ENSBTAG00000007147	385.117	-0.048018	0.0818055	0.0249342	0.496726	534625	CUEDC1	CUE domain containing 1 [Source:VGNC Symbol;Acc:VGNC:27829]	ENSG00000180891	404093	CUEDC1
ENSBTAG00000016191	386.244	0.0468765	0.081066	0.0250567	0.496726	512392	ZNF32	zinc finger protein 32 [Source:VGNC Symbol;Acc:VGNC:37247]	ENSG00000169740	7580	ZNF32
ENSBTAG00000017181	222.56	0.0454454	0.079035	0.0250556	0.496726	613568	MACROD1	mono-ADP ribosylhydrolase 1 [Source:VGNC Symbol;Acc:VGNC:56272]	ENSG00000133315	28992	MACROD1
ENSBTAG00000018307	155.893	0.0279089	0.0614292	0.0248547	0.496726	531141	SEMA3F	semaphorin 3F [Source:VGNC Symbol;Acc:VGNC:34431]	ENSG00000001617	6405	SEMA3F
ENSBTAG00000001632	4823.88	0.104132	0.111271	0.0257213	0.498155	515032	NBR1	NBR1 autophagy cargo receptor [Source:VGNC Symbol;Acc:VGNC:31896]	ENSG00000188554	4077	NBR1
ENSBTAG00000001801	2052.48	-0.0459083	0.0801484	0.0257575	0.498155	539867	SYT4	synaptotagmin 4 [Source:VGNC Symbol;Acc:VGNC:35543]	ENSG00000132872	6860	SYT4
ENSBTAG00000002069	1948.52	0.0314002	0.0641316	0.0255171	0.498155	515712	BOLA	MHC class I heavy chain [Source:NCBI gene (formerly Entrezgene);Acc:515712]	ENSG00000204525	3107	HLA-C
ENSBTAG00000003642	5539.83	0.0604389	0.100088	0.0257211	0.498155	281997	PRDX1	peroxiredoxin 1 [Source:VGNC Symbol;Acc:VGNC:33299]	NA	NA	NA
ENSBTAG00000005093	307.706	0.0202185	0.0564723	0.0255601	0.498155	505928	CES2	carboxylesterase 2 [Source:VGNC Symbol;Acc:VGNC:27229]	ENSG00000172831	8824	CES2
ENSBTAG00000009636	562.977	0.0696677	0.112523	0.0257825	0.498155	512543	SLC7A6OS	solute carrier family 7 member 6 opposite strand [Source:NCBI gene (formerly Entrezgene);Acc:512543]	ENSG00000103061	84138	SLC7A6OS
ENSBTAG00000010880	33.2426	-0.00785521	0.0520156	0.0252558	0.498155	506434	TNNI2	troponin I2, fast skeletal type [Source:VGNC Symbol;Acc:VGNC:36192]	ENSG00000130598	7136	TNNI2
ENSBTAG00000011112	109.969	0.0176631	0.0552257	0.0257878	0.498155	782166	KCNK5	potassium two pore domain channel subfamily K member 5 [Source:VGNC Symbol;Acc:VGNC:30475]	ENSG00000164626	8645	KCNK5
ENSBTAG00000013169	807.825	0.0714765	0.116344	0.0254274	0.498155	618021	LCMT1	leucine carboxyl methyltransferase 1 [Source:VGNC Symbol;Acc:VGNC:30812]	ENSG00000205629	51451	LCMT1
ENSBTAG00000016048	36.1025	0.00891508	0.0522434	0.0257739	0.498155	509459	CPT1B	carnitine palmitoyltransferase 1B [Source:VGNC Symbol;Acc:VGNC:27677]	ENSG00000205560	1375	CPT1B
ENSBTAG00000016658	646.725	0.0490177	0.0839443	0.0254404	0.498155	509896	ABHD4	abhydrolase domain containing 4, N-acyl phospholipase B [Source:VGNC Symbol;Acc:VGNC:25501]	ENSG00000100439	63874	ABHD4
ENSBTAG00000016991	386.436	0.0336459	0.0662362	0.0255628	0.498155	100139818	EFNB2	ephrin B2 [Source:VGNC Symbol;Acc:VGNC:28360]	ENSG00000125266	1948	EFNB2
ENSBTAG00000018395	94.7555	-0.0160085	0.0545118	0.0254878	0.498155	513129	KIAA1217	KIAA1217 [Source:VGNC Symbol;Acc:VGNC:30566]	ENSG00000120549	56243	KIAA1217
ENSBTAG00000019368	543.47	-0.0646853	0.107503	0.0258245	0.498155	616368	IGFBP7	insulin like growth factor binding protein 7 [Source:VGNC Symbol;Acc:VGNC:30089]	ENSG00000163453	3490	IGFBP7
ENSBTAG00000025071	336.817	-0.028831	0.0620504	0.0257223	0.498155	100138541	TENM2	teneurin transmembrane protein 2 [Source:VGNC Symbol;Acc:VGNC:35742]	ENSG00000145934	57451	TENM2
ENSBTAG00000043949	44.6007	0.012767	0.0533149	0.0254869	0.498155	532789	PAWR	pro-apoptotic WT1 regulator [Source:NCBI gene (formerly Entrezgene);Acc:532789]	ENSG00000177425	5074	PAWR
ENSBTAG00000044079	218.434	0.045392	0.0791586	0.0253176	0.498155	782900	SMIM4	small integral membrane protein 4 [Source:VGNC Symbol;Acc:VGNC:35022]	ENSG00000168273	440957	SMIM4
ENSBTAG00000000696	1684.92	0.0611927	0.101108	0.025917	0.499149	540207	ILK	integrin linked kinase [Source:VGNC Symbol;Acc:VGNC:30177]	ENSG00000166333	3611	ILK
ENSBTAG00000046323	35.7408	0.0161664	0.0545939	0.0259955	0.49987	NA	NA	NA	NA	NA	NA
ENSBTAG00000007196	51.0421	0.0138609	0.0536344	0.026173	0.501374	513463	TAGLN	transgelin [Source:VGNC Symbol;Acc:VGNC:35585]	ENSG00000149591	6876	TAGLN
ENSBTAG00000007895	21397.4	0.0368076	0.0690983	0.0261683	0.501374	514255	SLC20A1	solute carrier family 20 member 1 [Source:VGNC Symbol;Acc:VGNC:34717]	ENSG00000144136	6574	SLC20A1
ENSBTAG00000014388	2400.14	0.0520731	0.087558	0.0261973	0.501374	521747	EIF3I	eukaryotic translation initiation factor 3 subunit I [Source:VGNC Symbol;Acc:VGNC:28399]	NA	NA	NA
ENSBTAG00000001796	615.508	-0.0416055	0.0742063	0.0263493	0.502525	617472	CATSPERD	cation channel sperm associated auxiliary subunit delta [Source:VGNC Symbol;Acc:VGNC:26797]	ENSG00000174898	257062	CATSPERD
ENSBTAG00000002331	124.213	-0.0237693	0.0585298	0.0263508	0.502525	509161	DLGAP5	DLG associated protein 5 [Source:VGNC Symbol;Acc:VGNC:28091]	ENSG00000126787	9787	DLGAP5
ENSBTAG00000003069	672.889	-0.0389039	0.0708056	0.0264226	0.502525	615012	MAN1C1	mannosidase alpha class 1C member 1 [Source:VGNC Symbol;Acc:VGNC:31163]	ENSG00000117643	57134	MAN1C1
ENSBTAG00000004272	136.392	0.012562	0.0532228	0.0264223	0.502525	617420	ISG12(B)	TLH29 protein precursor-like [Source:NCBI gene (formerly Entrezgene);Acc:617420]	ENSG00000119632	83982	IFI27L2
ENSBTAG00000002391	445.949	0.0329327	0.0654359	0.0265085	0.503372	515834	TGFB1I1	transforming growth factor beta 1 induced transcript 1 [Source:VGNC Symbol;Acc:VGNC:35801]	ENSG00000140682	7041	TGFB1I1
ENSBTAG00000004036	305.229	0.0500598	0.084952	0.0265984	0.503507	511119	GJC1	gap junction protein gamma 1 [Source:VGNC Symbol;Acc:VGNC:29382]	ENSG00000182963	10052	GJC1
ENSBTAG00000018967	2511.89	0.0853675	0.124405	0.0265728	0.503507	540431	YIPF3	Yip1 domain family member 3 [Source:VGNC Symbol;Acc:VGNC:37026]	ENSG00000137207	25844	YIPF3
ENSBTAG00000006712	2999.07	0.0784747	0.120433	0.026739	0.503819	513555	ECPAS	Ecm29 proteasome adaptor and scaffold [Source:VGNC Symbol;Acc:VGNC:30551]	ENSG00000136813	23392	ECPAS
ENSBTAG00000019180	1259.68	0.0751984	0.128384	0.0266923	0.503819	784636	AP2A1	adaptor related protein complex 2 subunit alpha 1 [Source:VGNC Symbol;Acc:VGNC:25983]	ENSG00000196961	160	AP2A1
ENSBTAG00000039819	79.8431	0.0208103	0.056808	0.0267379	0.503819	617294	RPH3AL	rabphilin 3A like (without C2 domains) [Source:NCBI gene (formerly Entrezgene);Acc:617294]	ENSG00000181031	9501	RPH3AL
ENSBTAG00000047876	46.8372	-0.0197444	0.0562579	0.0268287	0.504727	100300032	SH3TC1	SH3 domain and tetratricopeptide repeats 1 [Source:VGNC Symbol;Acc:VGNC:34582]	ENSG00000125089	54436	SH3TC1
ENSBTAG00000017215	649.824	0.0614288	0.10133	0.0269041	0.505366	515302	WDR76	WD repeat domain 76 [Source:VGNC Symbol;Acc:VGNC:36920]	ENSG00000092470	79968	WDR76
ENSBTAG00000003090	45.7363	-0.0151946	0.0541782	0.0269608	0.505651	537580	LRRC9	leucine rich repeat containing 9 [Source:VGNC Symbol;Acc:VGNC:55122]	ENSG00000131951	341883	LRRC9
ENSBTAG00000047502	603.759	0.0356479	0.0679121	0.0270848	0.507194	535704	FKBP5	FKBP prolyl isomerase 5 [Source:VGNC Symbol;Acc:VGNC:29024]	ENSG00000096060	2289	FKBP5
ENSBTAG00000004531	3181.94	0.048659	0.0804331	0.0273676	0.510485	613336	CCT4	chaperonin containing TCP1 subunit 4 [Source:VGNC Symbol;Acc:VGNC:26997]	ENSG00000115484	10575	CCT4
ENSBTAG00000008203	2303.22	0.0695918	0.10598	0.0273758	0.510485	NA	NA	NA	NA	NA	NA
ENSBTAG00000034712	26.1762	0.0106869	0.0526906	0.0273864	0.510485	510101	RAB33A	RAB33A, member RAS oncogene family [Source:VGNC Symbol;Acc:VGNC:33642]	ENSG00000134594	9363	RAB33A
ENSBTAG00000006441	2405.52	0.0791007	0.116203	0.0275672	0.51167	282701	ATP5PB	ATP synthase peripheral stalk-membrane subunit b [Source:VGNC Symbol;Acc:VGNC:26303]	ENSG00000116459	515	ATP5PB
ENSBTAG00000011765	6261.05	0.053995	0.0954683	0.0275134	0.51167	338472	GABARAPL1	GABA type A receptor associated protein like 1 [Source:VGNC Symbol;Acc:VGNC:56201]	ENSG00000139112	23710	GABARAPL1
ENSBTAG00000019884	116.058	-0.0316527	0.0642972	0.0275886	0.51167	100138604	PKD1L3	polycystin 1 like 3, transient receptor potential channel interacting [Source:VGNC Symbol;Acc:VGNC:32934]	ENSG00000277481	342372	PKD1L3
ENSBTAG00000034189	23.2275	-0.00783158	0.0520283	0.0276181	0.51167	509744	ADH1C	alcohol dehydrogenase 1C (class I), gamma polypeptide [Source:NCBI gene (formerly Entrezgene);Acc:509744]	ENSG00000187758	124	ADH1A
ENSBTAG00000001607	695.133	-0.0301631	0.0630096	0.0277522	0.512622	616372	TMEM41B	transmembrane protein 41B [Source:VGNC Symbol;Acc:VGNC:36086]	ENSG00000166471	440026	TMEM41B
ENSBTAG00000025029	2597.81	-0.0340633	0.0661829	0.0277537	0.512622	521539	MAN2A1	mannosidase alpha class 2A member 1 [Source:VGNC Symbol;Acc:VGNC:31164]	ENSG00000112893	4124	MAN2A1
ENSBTAG00000032436	38148.2	0.0911873	0.09016	0.027823	0.513123	444874	UBC	ubiquitin C [Source:NCBI gene (formerly Entrezgene);Acc:444874]	ENSG00000150991	7316	UBC
ENSBTAG00000003789	4352.83	0.0739259	0.112318	0.0278756	0.513315	782848	VIRMA	vir like m6A methyltransferase associated [Source:VGNC Symbol;Acc:VGNC:36801]	ENSG00000164944	25962	VIRMA
ENSBTAG00000004799	297.399	-0.0244616	0.0589284	0.027979	0.514173	512632	DENND2A	DENN domain containing 2A [Source:VGNC Symbol;Acc:VGNC:27995]	ENSG00000146966	27147	DENND2A
ENSBTAG00000031800	1797.41	0.0464111	0.0797228	0.0280066	0.514173	506990	PPDPF	pancreatic progenitor cell differentiation and proliferation factor [Source:NCBI gene (formerly Entrezgene);Acc:506990]	ENSG00000125534	79144	PPDPF
ENSBTAG00000001134	868.972	-0.0644548	0.10969	0.0282572	0.517213	527938	SRRT	serrate, RNA effector molecule [Source:VGNC Symbol;Acc:VGNC:35296]	ENSG00000087087	51593	SRRT
ENSBTAG00000022039	297.642	0.0278857	0.0612195	0.0282235	0.517213	615411	CMKLR1	chemerin chemokine-like receptor 1 [Source:VGNC Symbol;Acc:VGNC:52753]	ENSG00000174600	1240	CMKLR1
ENSBTAG00000011134	755.799	0.0535589	0.0894109	0.0283319	0.517802	512890	USE1	unconventional SNARE in the ER 1 [Source:NCBI gene (formerly Entrezgene);Acc:512890]	ENSG00000053501	55850	USE1
ENSBTAG00000008346	923.945	0.0743024	0.107821	0.0285255	0.520559	NA	NA	NA	NA	NA	NA
ENSBTAG00000007595	1286.36	0.0490304	0.0828053	0.0286831	0.520967	522319	BROX	BRO1 domain and CAAX motif containing [Source:VGNC Symbol;Acc:VGNC:26571]	ENSG00000162819	148362	BROX
ENSBTAG00000007917	1289.52	-0.0287458	0.0618548	0.0286767	0.520967	515677	TSHZ2	teashirt zinc finger homeobox 2 [Source:VGNC Symbol;Acc:VGNC:59371]	ENSG00000182463	128553	TSHZ2
ENSBTAG00000010913	438.783	0.0381261	0.070129	0.0287688	0.520967	531606	SRXN1	sulfiredoxin 1 [Source:VGNC Symbol;Acc:VGNC:35304]	ENSG00000271303	140809	SRXN1
ENSBTAG00000014238	1666.45	0.0736181	0.114144	0.0287279	0.520967	287017	ATP6V1E1	ATPase H+ transporting V1 subunit E1 [Source:VGNC Symbol;Acc:VGNC:26322]	ENSG00000131100	529	ATP6V1E1
ENSBTAG00000017676	173.363	-0.0309254	0.0636249	0.0288047	0.520967	788066	TPK1	thiamin pyrophosphokinase 1 [Source:VGNC Symbol;Acc:VGNC:36251]	ENSG00000196511	27010	TPK1
ENSBTAG00000018278	1827.17	0.0676711	0.103732	0.0286804	0.520967	281640	ATP5PO	ATP synthase peripheral stalk subunit OSCP [Source:NCBI gene (formerly Entrezgene);Acc:281640]	ENSG00000241837	539	ATP5PO
ENSBTAG00000000843	492.391	0.0598433	0.0976859	0.0291149	0.525796	515063	NDRG2	NDRG family member 2 [Source:VGNC Symbol;Acc:VGNC:50007]	ENSG00000165795	57447	NDRG2
ENSBTAG00000003499	291.041	-0.0408701	0.0732085	0.0294133	0.528831	538583	ENPP4	ectonucleotide pyrophosphatase/phosphodiesterase 4 [Source:VGNC Symbol;Acc:VGNC:49551]	ENSG00000001561	22875	ENPP4
ENSBTAG00000014820	1329.17	0.0612438	0.101007	0.0293896	0.528831	520335	OXA1L	OXA1L mitochondrial inner membrane protein [Source:VGNC Symbol;Acc:VGNC:32507]	ENSG00000155463	5018	OXA1L
ENSBTAG00000019011	3860.78	0.0841537	0.116072	0.0293433	0.528831	534402	PGM1	phosphoglucomutase 1 [Source:VGNC Symbol;Acc:VGNC:32793]	ENSG00000079739	5236	PGM1
ENSBTAG00000047956	222.933	0.0176894	0.0551962	0.029507	0.529733	789125	NAGLU	N-acetyl-alpha-glucosaminidase [Source:VGNC Symbol;Acc:VGNC:31869]	ENSG00000108784	4669	NAGLU
ENSBTAG00000014227	1715	-0.0319413	0.0643799	0.0295652	0.529997	512310	NDFIP2	Nedd4 family interacting protein 2 [Source:VGNC Symbol;Acc:VGNC:31935]	ENSG00000102471	54602	NDFIP2
ENSBTAG00000008787	218.525	-0.0291843	0.0622003	0.0296637	0.53098	534850	FAM171A1	family with sequence similarity 171 member A1 [Source:VGNC Symbol;Acc:VGNC:28756]	ENSG00000148468	221061	FAM171A1
ENSBTAG00000000622	20406.3	0.075637	0.110377	0.0298167	0.532777	788861	RPS17	ribosomal protein S17 [Source:VGNC Symbol;Acc:VGNC:49958]	ENSG00000182774	6218	RPS17
ENSBTAG00000013060	18500.1	0.0560046	0.0915834	0.02987	0.532777	104968536	IQGAP1	IQ motif containing GTPase activating protein 1 [Source:VGNC Symbol;Acc:VGNC:30258]	ENSG00000140575	8826	IQGAP1
ENSBTAG00000047694	6134.52	0.0764162	0.0924303	0.0298954	0.532777	527852	SERF2	small EDRK-rich factor 2 [Source:NCBI gene (formerly Entrezgene);Acc:527852]	ENSG00000140264	10169	SERF2
ENSBTAG00000006050	613.775	-0.0356726	0.067509	0.0301803	0.537068	509530	BOLA1	bolA family member 1 [Source:VGNC Symbol;Acc:VGNC:50092]	ENSG00000178096	51027	BOLA1
ENSBTAG00000019107	707.474	0.0230463	0.0580057	0.0303	0.538412	614517	GAS7	growth arrest specific 7 [Source:VGNC Symbol;Acc:VGNC:29262]	ENSG00000007237	8522	GAS7
ENSBTAG00000017140	193.821	-0.0336358	0.0658549	0.030358	0.538655	538580	CIP2A	cellular inhibitor of PP2A [Source:VGNC Symbol;Acc:VGNC:27369]	ENSG00000163507	57650	CIP2A
ENSBTAG00000000434	735.517	0.0239692	0.0582358	0.0308855	0.538782	281719	CRYAB	crystallin alpha B [Source:VGNC Symbol;Acc:VGNC:27732]	ENSG00000109846	1410	CRYAB
ENSBTAG00000002528	7747.64	0.082439	0.0922039	0.0314457	0.538782	506564	EIF3A	eukaryotic translation initiation factor 3 subunit A [Source:VGNC Symbol;Acc:VGNC:28392]	ENSG00000107581	8661	EIF3A
ENSBTAG00000003763	93.2248	-0.0268347	0.0604642	0.0312205	0.538782	532574	MYO5C	myosin VC [Source:VGNC Symbol;Acc:VGNC:31828]	ENSG00000128833	55930	MYO5C
ENSBTAG00000004813	144.263	0.0184413	0.0555376	0.0305751	0.538782	518850	SUSD1	sushi domain containing 1 [Source:VGNC Symbol;Acc:VGNC:35486]	ENSG00000106868	64420	SUSD1
ENSBTAG00000004869	159.084	-0.0186735	0.0556403	0.0314436	0.538782	281733	CXADR	CXADR Ig-like cell adhesion molecule [Source:VGNC Symbol;Acc:VGNC:53521]	ENSG00000154639	1525	CXADR
ENSBTAG00000005064	546.352	0.0559702	0.0906602	0.0312902	0.538782	532903	WARS2	tryptophanyl tRNA synthetase 2, mitochondrial [Source:VGNC Symbol;Acc:VGNC:36864]	ENSG00000116874	10352	WARS2
ENSBTAG00000005557	1407.07	-0.0429607	0.0754223	0.030792	0.538782	504856	AFDN	afadin, adherens junction formation factor [Source:VGNC Symbol;Acc:VGNC:25709]	ENSG00000130396	4301	AFDN
ENSBTAG00000005574	130563	-0.0567017	0.0918508	0.030873	0.538782	280750	CLU	clusterin [Source:NCBI gene (formerly Entrezgene);Acc:280750]	ENSG00000120885	1191	CLU
ENSBTAG00000006555	582.12	-0.0327117	0.0648426	0.0313014	0.538782	527379	ZMYM1	zinc finger MYM-type containing 1 [Source:VGNC Symbol;Acc:VGNC:37198]	ENSG00000197056	79830	ZMYM1
ENSBTAG00000007116	6894.99	-0.0461573	0.0779408	0.0312329	0.538782	541123	ARRDC3	arrestin domain containing 3 [Source:VGNC Symbol;Acc:VGNC:26173]	ENSG00000113369	57561	ARRDC3
ENSBTAG00000008066	193.015	0.0390656	0.0712542	0.0306185	0.538782	101904413		polycystic kidney disease and receptor for egg jelly-related protein [Source:NCBI gene (formerly Entrezgene);Acc:101904413]	ENSG00000130943	10343	PKDREJ
ENSBTAG00000008527	3947.41	-0.0596393	0.0979102	0.030439	0.538782	507828	SRSF6	serine and arginine rich splicing factor 6 [Source:VGNC Symbol;Acc:VGNC:57028]	ENSG00000124193	6431	SRSF6
ENSBTAG00000011133	23.4859	-0.0109367	0.0527478	0.0313721	0.538782	540693	AP1S3	adaptor related protein complex 1 subunit sigma 3 [Source:VGNC Symbol;Acc:VGNC:25982]	ENSG00000152056	130340	AP1S3
ENSBTAG00000012788	1328.17	0.0611112	0.0974163	0.031025	0.538782	282199	COX6A1	cytochrome c oxidase subunit VIa polypeptide 1 [Source:NCBI gene (formerly Entrezgene);Acc:282199]	ENSG00000111775	1337	COX6A1
ENSBTAG00000014482	1049.34	0.0552504	0.0904632	0.0309932	0.538782	531770	FAF1	Fas associated factor 1 [Source:VGNC Symbol;Acc:VGNC:28705]	ENSG00000185104	11124	FAF1
ENSBTAG00000015154	12610.6	-0.0802652	0.105707	0.0307948	0.538782	788087	MCL1	MCL1 apoptosis regulator, BCL2 family member [Source:NCBI gene (formerly Entrezgene);Acc:788087]	ENSG00000143384	4170	MCL1
ENSBTAG00000016541	26.2417	0.0138645	0.0536829	0.0305321	0.538782	511504	CAMK1G	calcium/calmodulin dependent protein kinase IG [Source:VGNC Symbol;Acc:VGNC:26720]	ENSG00000008118	57172	CAMK1G
ENSBTAG00000018810	3219.44	-0.0355313	0.0674523	0.0313387	0.538782	338092	THBS2	thrombospondin 2 [Source:VGNC Symbol;Acc:VGNC:35829]	ENSG00000186340	7058	THBS2
ENSBTAG00000018941	22.7038	-0.012658	0.0532744	0.0312299	0.538782	534505	CPXM2	carboxypeptidase X, M14 family member 2 [Source:VGNC Symbol;Acc:VGNC:27682]	ENSG00000121898	119587	CPXM2
ENSBTAG00000019777	79.8477	-0.022498	0.0576791	0.031516	0.538782	614434	CDCA3	cell division cycle associated 3 [Source:VGNC Symbol;Acc:VGNC:27084]	ENSG00000111665	83461	CDCA3
ENSBTAG00000020658	1665.88	0.0540853	0.0916651	0.0314894	0.538782	540694	LNX1	ligand of numb-protein X 1 [Source:VGNC Symbol;Acc:VGNC:50212]	ENSG00000072201	84708	LNX1
ENSBTAG00000024015	2164.7	0.066698	0.105028	0.0311245	0.538782	536092	PTPRM	protein tyrosine phosphatase receptor type M [Source:VGNC Symbol;Acc:VGNC:33553]	ENSG00000173482	5797	PTPRM
ENSBTAG00000033367	48.6483	-0.0182122	0.0554508	0.0310522	0.538782	280763	DDO	D-aspartate oxidase [Source:VGNC Symbol;Acc:VGNC:27951]	ENSG00000203797	8528	DDO
ENSBTAG00000039686	21174.3	-0.0932232	0.103495	0.0310935	0.538782	NA	ACOT11	acyl-CoA thioesterase 11 [Source:VGNC Symbol;Acc:VGNC:25547]	ENSG00000162390	26027	ACOT11
ENSBTAG00000040367	619.553	0.036249	0.0682603	0.0307981	0.538782	NA			NA	NA	NA
ENSBTAG00000046837	650.514	0.0491685	0.0826004	0.0307048	0.538782	107131321	ZNF358	zinc finger protein 358 [Source:VGNC Symbol;Acc:VGNC:37257]	ENSG00000198816	140467	ZNF358
ENSBTAG00000020815	1576.22	0.0417715	0.0737584	0.0316467	0.540258	613759	UHRF2	ubiquitin like with PHD and ring finger domains 2 [Source:VGNC Symbol;Acc:VGNC:54508]	NA	NA	NA
ENSBTAG00000016562	4319.2	-0.08064	0.112059	0.0317075	0.540537	541040	SEC63	SEC63 homolog, protein translocation regulator [Source:VGNC Symbol;Acc:VGNC:53803]	ENSG00000025796	11231	SEC63
ENSBTAG00000006222	441.634	-0.0297441	0.0624995	0.0318274	0.541822	506114	TFDP2	transcription factor Dp-2 [Source:VGNC Symbol;Acc:VGNC:35786]	ENSG00000114126	7029	TFDP2
ENSBTAG00000013222	16358.2	0.0392068	0.0710204	0.0318824	0.542002	534043	CD109	CD109 molecule [Source:VGNC Symbol;Acc:VGNC:27002]	ENSG00000156535	135228	CD109
ENSBTAG00000021193	31.6993	-0.0161147	0.0545434	0.0319396	0.542217	515080	FBXO5	F-box protein 5 [Source:VGNC Symbol;Acc:VGNC:28917]	ENSG00000112029	26271	FBXO5
ENSBTAG00000011584	61.7399	-0.0173717	0.0550227	0.0321979	0.54508	615978	CHST2	carbohydrate sulfotransferase 2 [Source:VGNC Symbol;Acc:VGNC:27344]	ENSG00000175040	9435	CHST2
ENSBTAG00000017411	488.992	-0.0209396	0.0567607	0.0321703	0.54508	613448	AK5	adenylate kinase 5 [Source:VGNC Symbol;Acc:VGNC:25774]	ENSG00000154027	26289	AK5
ENSBTAG00000012409	347.126	-0.0199383	0.056254	0.0322753	0.545632	281960	POSTN	periostin [Source:VGNC Symbol;Acc:VGNC:33171]	ENSG00000133110	10631	POSTN
ENSBTAG00000005724	532.811	0.061405	0.0970646	0.0324417	0.546169	515978	SYTL4	synaptotagmin like 4 [Source:VGNC Symbol;Acc:VGNC:35548]	ENSG00000102362	94121	SYTL4
ENSBTAG00000016071	26.9745	-0.0139937	0.0537135	0.0323981	0.546169	540830	HHIP	hedgehog interacting protein [Source:VGNC Symbol;Acc:VGNC:29840]	ENSG00000164161	64399	HHIP
ENSBTAG00000025385	8519.57	0.0636215	0.0990951	0.0324079	0.546169	NA			ENSG00000197958	6136	RPL12
ENSBTAG00000001435	582.637	-0.03883	0.0705572	0.0328431	0.546934	507137	ARL6IP6	ADP ribosylation factor like GTPase 6 interacting protein 6 [Source:VGNC Symbol;Acc:VGNC:26152]	ENSG00000177917	151188	ARL6IP6
ENSBTAG00000007702	140.751	0.0320871	0.0644472	0.032619	0.546934	511723	RPP38	ribonuclease P/MRP subunit p38 [Source:VGNC Symbol;Acc:VGNC:34124]	ENSG00000152464	10557	RPP38
ENSBTAG00000011180	474.979	0.0573026	0.0916374	0.0326339	0.546934	615133	ACTR8	actin related protein 8 [Source:VGNC Symbol;Acc:VGNC:25589]	ENSG00000113812	93973	ACTR8
ENSBTAG00000012003	3837.3	0.0747334	0.104754	0.0325372	0.546934	281418	PPIA	peptidylprolyl isomerase A [Source:NCBI gene (formerly Entrezgene);Acc:281418]	NA	NA	NA
ENSBTAG00000019293	107.701	0.0271543	0.0606449	0.0328294	0.546934	526233	EGR3	early growth response 3 [Source:VGNC Symbol;Acc:VGNC:28368]	ENSG00000179388	1960	EGR3
ENSBTAG00000021021	78.5563	-0.020493	0.0565454	0.0327155	0.546934	784903	C21H15orf39	chromosome 21 C15orf39 homolog [Source:VGNC Symbol;Acc:VGNC:52673]	ENSG00000167173	56905	C15orf39
ENSBTAG00000030650	155.648	0.0291156	0.0619755	0.0328466	0.546934	280946	TST	thiosulfate sulfurtransferase [Source:VGNC Symbol;Acc:VGNC:36449]	ENSG00000128311	7263	TST
ENSBTAG00000039105	47.7854	0.0159096	0.0544214	0.0326973	0.546934	786230	S100A3	S100 calcium binding protein A3 [Source:VGNC Symbol;Acc:VGNC:34243]	ENSG00000188015	6274	S100A3
ENSBTAG00000008114	4215.76	0.0681511	0.0892479	0.0329337	0.547284	509230	CD99	CD99 molecule [Source:VGNC Symbol;Acc:VGNC:50554]	ENSG00000002586	4267	CD99
ENSBTAG00000018399	51.2951	-0.0177143	0.0552166	0.0329575	0.547284	526674	MYH15	myosin heavy chain 15 [Source:VGNC Symbol;Acc:VGNC:50161]	ENSG00000144821	22989	MYH15
ENSBTAG00000021263	1166.19	-0.0592714	0.0907128	0.0330287	0.547718	510156	CYP4V2	cytochrome P450, family 4, subfamily V, polypeptide 2 [Source:NCBI gene (formerly Entrezgene);Acc:510156]	ENSG00000145476	285440	CYP4V2
ENSBTAG00000014023	760.381	-0.0443807	0.0762779	0.0331549	0.549063	613629	SIRT1	sirtuin 1 [Source:VGNC Symbol;Acc:VGNC:34630]	ENSG00000096717	23411	SIRT1
ENSBTAG00000006978	2600.54	0.0463505	0.0792218	0.0333123	0.55092	493643	HSD17B4	hydroxysteroid 17-beta dehydrogenase 4 [Source:VGNC Symbol;Acc:VGNC:29975]	ENSG00000133835	3295	HSD17B4
ENSBTAG00000038333	527.356	-0.0561608	0.0902052	0.0333723	0.551164	513711	RBM23	RNA binding motif protein 23 [Source:VGNC Symbol;Acc:VGNC:52812]	ENSG00000100461	55147	RBM23
ENSBTAG00000009960	3174.72	0.0848944	0.102351	0.033511	0.551956	532573	FLOT1	flotillin 1 [Source:VGNC Symbol;Acc:VGNC:29036]	ENSG00000137312	10211	FLOT1
ENSBTAG00000014007	562.207	-0.03167	0.0639115	0.0334915	0.551956	515278	ELMOD2	ELMO domain containing 2 [Source:VGNC Symbol;Acc:VGNC:28442]	ENSG00000179387	255520	ELMOD2
ENSBTAG00000021681	49.9387	-0.0170628	0.0549371	0.0335582	0.551987	615857	PRR11	proline rich 11 [Source:VGNC Symbol;Acc:VGNC:33388]	ENSG00000068489	55771	PRR11
ENSBTAG00000001892	271.114	0.0395657	0.0712196	0.0336953	0.552004	508613	YAE1	YAE1 maturation factor of ABCE1 [Source:VGNC Symbol;Acc:VGNC:37013]	ENSG00000241127	57002	YAE1
ENSBTAG00000003147	8638.66	0.0781974	0.0996717	0.033694	0.552004	537201	JAK1	Janus kinase 1 [Source:VGNC Symbol;Acc:VGNC:30364]	ENSG00000162434	3716	JAK1
ENSBTAG00000039552	184.351	-0.0297092	0.0624682	0.0336764	0.552004	514405	PLK4	polo like kinase 4 [Source:VGNC Symbol;Acc:VGNC:33036]	ENSG00000142731	10733	PLK4
ENSBTAG00000008611	2103.02	-0.0621316	0.0967983	0.0338563	0.553896	282262	IGFBP4	insulin like growth factor binding protein 4 [Source:VGNC Symbol;Acc:VGNC:30086]	ENSG00000141753	3487	IGFBP4
ENSBTAG00000005269	111.18	-0.0262786	0.0599592	0.0339416	0.554547	281668	CCNB2	cyclin B2 [Source:VGNC Symbol;Acc:VGNC:26960]	ENSG00000157456	9133	CCNB2
ENSBTAG00000013527	2064.13	0.0486578	0.0796528	0.0342446	0.558747	514939	PGD	phosphogluconate dehydrogenase [Source:VGNC Symbol;Acc:VGNC:32786]	ENSG00000142657	5226	PGD
ENSBTAG00000013863	3995.21	-0.0366525	0.0684737	0.0343496	0.559414	539175	DUSP1	dual specificity phosphatase 1 [Source:VGNC Symbol;Acc:VGNC:28248]	ENSG00000120129	1843	DUSP1
ENSBTAG00000033504	648.947	-0.0628281	0.0980117	0.0343774	0.559414	504683	MAK16	MAK16 homolog [Source:VGNC Symbol;Acc:VGNC:31153]	ENSG00000198042	84549	MAK16
ENSBTAG00000012561	739.157	-0.0504207	0.0825547	0.0344553	0.559508	768077	ORMDL1	ORMDL sphingolipid biosynthesis regulator 1 [Source:VGNC Symbol;Acc:VGNC:32452]	ENSG00000128699	94101	ORMDL1
ENSBTAG00000013869	1053.25	0.0293192	0.0621031	0.0344751	0.559508	520462	SH3BP4	SH3 domain binding protein 4 [Source:VGNC Symbol;Acc:VGNC:34567]	ENSG00000130147	23677	SH3BP4
ENSBTAG00000047747	3991.3	-0.0760655	0.099088	0.034593	0.560674	541196	NDFIP1	Nedd4 family interacting protein 1 [Source:VGNC Symbol;Acc:VGNC:31934]	ENSG00000131507	80762	NDFIP1
ENSBTAG00000019639	484.345	-0.0380528	0.069892	0.0348145	0.562765	507462	SNX16	sorting nexin 16 [Source:VGNC Symbol;Acc:VGNC:35096]	ENSG00000104497	64089	SNX16
ENSBTAG00000039161	6895.96	0.0817879	0.0990909	0.0347759	0.562765	513967	ALDH3A2	aldehyde dehydrogenase 3 family member A2 [Source:VGNC Symbol;Acc:VGNC:25814]	ENSG00000072210	224	ALDH3A2
ENSBTAG00000016236	678.896	0.0594897	0.0929091	0.0348872	0.563192	521217	SLC12A6	solute carrier family 12 member 6 [Source:VGNC Symbol;Acc:VGNC:34669]	ENSG00000140199	9990	SLC12A6
ENSBTAG00000001635	550.47	0.0526041	0.0844758	0.0350318	0.56406	508956	CUTA	cutA divalent cation tolerance homolog [Source:VGNC Symbol;Acc:VGNC:27837]	ENSG00000112514	51596	CUTA
ENSBTAG00000021357	404.768	-0.0347504	0.0665291	0.0350336	0.56406	524691	ZNF518A	zinc finger protein 518A [Source:VGNC Symbol;Acc:VGNC:37295]	ENSG00000177853	9849	ZNF518A
ENSBTAG00000009109	526.248	-0.031073	0.0633494	0.0351113	0.564563	532541	CASD1	CAS1 domain containing 1 [Source:VGNC Symbol;Acc:VGNC:26775]	ENSG00000127995	64921	CASD1
ENSBTAG00000007722	2776.73	-0.0750262	0.101212	0.0352577	0.565424	NA	NA	NA	NA	NA	NA
ENSBTAG00000030425	776.774	-0.0256301	0.0594746	0.0352188	0.565424	538690	ID3	inhibitor of DNA binding 3, HLH protein [Source:VGNC Symbol;Acc:VGNC:30032]	ENSG00000117318	3399	ID3
ENSBTAG00000002174	160.422	-0.0261824	0.0598708	0.035524	0.568675	540025	RERG	RAS like estrogen regulated growth inhibitor [Source:VGNC Symbol;Acc:VGNC:33873]	ENSG00000134533	85004	RERG
ENSBTAG00000003257	357.82	0.0442734	0.0760142	0.0355539	0.568675	514886	STK4	serine/threonine kinase 4 [Source:VGNC Symbol;Acc:VGNC:35401]	ENSG00000101109	6789	STK4
ENSBTAG00000002549	15145	-0.0529045	0.0789732	0.0357363	0.570226	786336		prothymosin alpha [Source:NCBI gene (formerly Entrezgene);Acc:786336]	NA	NA	NA
ENSBTAG00000017665	540.063	0.0396534	0.071074	0.0357445	0.570226	281360	DHRS4	dehydrogenase/reductase (SDR family) member 4 [Source:NCBI gene (formerly Entrezgene);Acc:281360]	ENSG00000157326	10901	DHRS4
ENSBTAG00000005928	472.823	-0.0441515	0.0757239	0.0360184	0.570854	541067	MINPP1	multiple inositol-polyphosphate phosphatase 1 [Source:VGNC Symbol;Acc:VGNC:31480]	ENSG00000107789	9562	MINPP1
ENSBTAG00000010505	1182.64	0.0643917	0.0977661	0.0360144	0.570854	505657	INTS4	integrator complex subunit 4 [Source:VGNC Symbol;Acc:VGNC:30230]	ENSG00000149262	92105	INTS4
ENSBTAG00000013856	1319.16	0.0615729	0.0916668	0.0359848	0.570854	616564	SSBP2	single stranded DNA binding protein 2 [Source:VGNC Symbol;Acc:VGNC:50023]	NA	NA	NA
ENSBTAG00000021687	937.77	-0.0498613	0.0821441	0.0359841	0.570854	512319	JADE2	jade family PHD finger 2 [Source:VGNC Symbol;Acc:VGNC:30359]	ENSG00000043143	23338	JADE2
ENSBTAG00000039289	56.3949	0.01348	0.0535063	0.035929	0.570854	527068		aldo-keto reductase family 1 member C3 -like [Source:NCBI gene (formerly Entrezgene);Acc:527068]	NA	NA	NA
ENSBTAG00000011456	299.917	-0.0436802	0.0752672	0.0362228	0.571119	511449	NT5C3B	5'-nucleotidase, cytosolic IIIB [Source:VGNC Symbol;Acc:VGNC:32293]	ENSG00000141698	115024	NT5C3B
ENSBTAG00000018722	1513.62	0.0475648	0.079232	0.0360838	0.571119	515552	PLEKHM2	pleckstrin homology and RUN domain containing M2 [Source:VGNC Symbol;Acc:VGNC:33024]	ENSG00000116786	23207	PLEKHM2
ENSBTAG00000019272	137.598	0.0259837	0.0597159	0.0361773	0.571119	514646	LPCAT2	lysophosphatidylcholine acyltransferase 2 [Source:VGNC Symbol;Acc:VGNC:30962]	ENSG00000087253	54947	LPCAT2
ENSBTAG00000034033	269.459	0.0211469	0.0567737	0.036146	0.571119	532944	LHFPL6	LHFPL tetraspan subfamily member 6 [Source:VGNC Symbol;Acc:VGNC:30869]	ENSG00000183722	10186	LHFPL6
ENSBTAG00000000021	1593	0.0380963	0.0697713	0.0365651	0.574563	613720	WASHC3	WASH complex subunit 3 [Source:NCBI gene (formerly Entrezgene);Acc:613720]	ENSG00000120860	51019	WASHC3
ENSBTAG00000006958	106.709	0.0229195	0.0578117	0.0365829	0.574563	538804	C23H6orf136	chromosome 23 C6orf136 homolog [Source:VGNC Symbol;Acc:VGNC:53961]	ENSG00000204564	221545	C6orf136
ENSBTAG00000016287	412.603	-0.0336743	0.065492	0.0365305	0.574563	510090	UNK	unk zinc finger [Source:VGNC Symbol;Acc:VGNC:36678]	ENSG00000132478	85451	UNK
ENSBTAG00000000837	3353.04	0.0721349	0.0919286	0.0370093	0.5767	286764	PARP1	poly(ADP-ribose) polymerase 1 [Source:NCBI gene (formerly Entrezgene);Acc:286764]	ENSG00000143799	142	PARP1
ENSBTAG00000001508	490.372	-0.030923	0.0632302	0.036915	0.5767	528315	SH3RF1	SH3 domain containing ring finger 1 [Source:VGNC Symbol;Acc:VGNC:34579]	ENSG00000154447	57630	SH3RF1
ENSBTAG00000004154	584.268	-0.0441089	0.0755788	0.037175	0.5767	527910	SKIL	SKI like proto-oncogene [Source:VGNC Symbol;Acc:VGNC:34648]	ENSG00000136603	6498	SKIL
ENSBTAG00000006543	6570.44	0.0785401	0.0944246	0.0372337	0.5767	534882	EIF3CL	eukaryotic translation initiation factor 3, subunit C-like [Source:NCBI gene (formerly Entrezgene);Acc:534882]	ENSG00000184110	8663	EIF3C
ENSBTAG00000007534	45.3279	-0.0167432	0.0547595	0.0372321	0.5767	525303	GGH	gamma-glutamyl hydrolase [Source:VGNC Symbol;Acc:VGNC:29340]	ENSG00000137563	8836	GGH
ENSBTAG00000009260	36.6954	-0.0142878	0.0537555	0.0372401	0.5767	516689	GPM6B	glycoprotein M6B [Source:VGNC Symbol;Acc:VGNC:29537]	ENSG00000046653	2824	GPM6B
ENSBTAG00000009389	5045.01	-0.0605291	0.0955181	0.0368807	0.5767	541202	HNRNPH1	heterogeneous nuclear ribonucleoprotein H1 [Source:VGNC Symbol;Acc:VGNC:52245]	ENSG00000169045	3187	HNRNPH1
ENSBTAG00000009813	781.536	0.0458246	0.0772399	0.0371783	0.5767	NA	NA	NA	NA	NA	NA
ENSBTAG00000013108	1940.46	0.0443853	0.0759202	0.0368123	0.5767	788926	HK2	hexokinase 2 [Source:VGNC Symbol;Acc:VGNC:29865]	ENSG00000159399	3099	HK2
ENSBTAG00000021499	20411.8	0.0444507	0.0758442	0.0372334	0.5767	281433	PSAP	prosaposin [Source:VGNC Symbol;Acc:VGNC:33431]	ENSG00000197746	5660	PSAP
ENSBTAG00000030172	934.885	0.0663299	0.097192	0.0370737	0.5767	789409	PRPSAP1	phosphoribosyl pyrophosphate synthetase associated protein 1 [Source:VGNC Symbol;Acc:VGNC:33386]	ENSG00000161542	5635	PRPSAP1
ENSBTAG00000017318	32.0977	0.00858874	0.0521227	0.0373153	0.57713	538491	TMEM178A	transmembrane protein 178A [Source:VGNC Symbol;Acc:VGNC:36003]	ENSG00000152154	130733	TMEM178A
ENSBTAG00000015089	3676.08	0.0200882	0.0562304	0.0375186	0.578685	326598	LGALS1	galectin 1 [Source:VGNC Symbol;Acc:VGNC:30850]	ENSG00000100097	3956	LGALS1
ENSBTAG00000016709	117.81	-0.0226436	0.0576508	0.03753	0.578685	511858	NT5C3A	5'-nucleotidase, cytosolic IIIA [Source:VGNC Symbol;Acc:VGNC:32292]	ENSG00000122643	51251	NT5C3A
ENSBTAG00000018382	168.381	0.0272361	0.0605767	0.0375584	0.578685	615950	SMS	spermine synthase [Source:VGNC Symbol;Acc:VGNC:35035]	ENSG00000102172	6611	SMS
ENSBTAG00000002006	9451.75	0.00886111	0.0522096	0.0378813	0.58001	281530	THBS1	thrombospondin 1 [Source:VGNC Symbol;Acc:VGNC:35828]	ENSG00000137801	7057	THBS1
ENSBTAG00000007434	2727.38	-0.0566411	0.0881002	0.0379295	0.58001	615388	CD300LG	CD300 molecule like family member g [Source:VGNC Symbol;Acc:VGNC:27024]	ENSG00000161649	146894	CD300LG
ENSBTAG00000008886	161.086	-0.0283179	0.0612794	0.0377884	0.58001	535434	STOX2	storkhead box 2 [Source:VGNC Symbol;Acc:VGNC:35415]	ENSG00000173320	56977	STOX2
ENSBTAG00000009789	368.957	-0.039782	0.0708382	0.0378686	0.58001	536654	GNAQ	G protein subunit alpha q [Source:VGNC Symbol;Acc:VGNC:29453]	ENSG00000156052	2776	GNAQ
ENSBTAG00000011633	218.221	0.0276377	0.0607022	0.0377647	0.58001	NA	NA	NA	NA	NA	NA
ENSBTAG00000047643	183.458	0.0218354	0.0572047	0.0379303	0.58001	100271834	C27H8orf48	chromosome 27 C8orf48 homolog [Source:VGNC Symbol;Acc:VGNC:52693]	ENSG00000164743	157773	C8orf48
ENSBTAG00000001886	135.664	-0.0283255	0.0612275	0.038164	0.58212	787049	PABIR2	PABIR family member 2 [Source:VGNC Symbol;Acc:VGNC:50154]	ENSG00000156504	159090	FAM122B
ENSBTAG00000003304	94.2538	-0.0212144	0.0568616	0.0381543	0.58212	613740	HOXC4	homeobox C4 [Source:VGNC Symbol;Acc:VGNC:29925]	ENSG00000198353	3221	HOXC4
ENSBTAG00000017069	50.6348	-0.0170095	0.0548402	0.0382714	0.5823	617515	GASK1B	golgi associated kinase 1B [Source:VGNC Symbol;Acc:VGNC:53900]	ENSG00000164125	51313	GASK1B
ENSBTAG00000021211	42.9006	-0.0115315	0.0528856	0.0382623	0.5823	504963	DPT	dermatopontin [Source:VGNC Symbol;Acc:VGNC:28191]	ENSG00000143196	1805	DPT
ENSBTAG00000012405	34.3119	0.0149518	0.0540305	0.0385449	0.585728	787112	PEAR1	platelet endothelial aggregation receptor 1 [Source:VGNC Symbol;Acc:VGNC:32734]	ENSG00000187800	375033	PEAR1
ENSBTAG00000003766	184.065	-0.0360903	0.0674888	0.0386907	0.58721	518544	BLOC1S4	biogenesis of lysosomal organelles complex 1 subunit 4 [Source:VGNC Symbol;Acc:VGNC:26508]	ENSG00000186222	55330	BLOC1S4
ENSBTAG00000017129	1498.68	-0.0676035	0.0950264	0.0387392	0.587215	519085	CLCC1	chloride channel CLIC like 1 [Source:VGNC Symbol;Acc:VGNC:27394]	ENSG00000121940	23155	CLCC1
ENSBTAG00000007754	280.565	0.0413391	0.0731319	0.0388752	0.587812	338064	NDUFA3	NADH:ubiquinone oxidoreductase subunit A3 [Source:NCBI gene (formerly Entrezgene);Acc:338064]	ENSG00000170906	4696	NDUFA3
ENSBTAG00000012004	1896.04	-0.0596623	0.0906848	0.0388414	0.587812	538957	TGFB3	transforming growth factor beta 3 [Source:VGNC Symbol;Acc:VGNC:35803]	ENSG00000119699	7043	TGFB3
ENSBTAG00000007446	36.4804	-0.0147749	0.0539745	0.0390148	0.5884	281350	NGF	nerve growth factor [Source:VGNC Symbol;Acc:VGNC:32061]	ENSG00000134259	4803	NGF
ENSBTAG00000011340	195.994	-0.03186	0.0638994	0.0390591	0.5884	506867	NSL1	NSL1 component of MIS12 kinetochore complex [Source:VGNC Symbol;Acc:VGNC:32277]	ENSG00000117697	25936	NSL1
ENSBTAG00000017554	173.334	-0.0320851	0.0641309	0.0390318	0.5884	506626	RTN4IP1	reticulon 4 interacting protein 1 [Source:VGNC Symbol;Acc:VGNC:34205]	ENSG00000130347	84816	RTN4IP1
ENSBTAG00000013371	15775.7	-0.0594637	0.083226	0.0391464	0.588791	517231	RUBCNL	rubicon like autophagy enhancer [Source:VGNC Symbol;Acc:VGNC:34213]	ENSG00000102445	80183	RUBCNL
ENSBTAG00000014921	856.246	-0.00702957	0.0518649	0.0391818	0.588791	280826	IL6	interleukin 6 [Source:VGNC Symbol;Acc:VGNC:30166]	ENSG00000136244	3569	IL6
ENSBTAG00000002727	827.329	-0.0632944	0.0945897	0.0397098	0.591709	514644	PHACTR4	phosphatase and actin regulator 4 [Source:VGNC Symbol;Acc:VGNC:32806]	ENSG00000204138	65979	PHACTR4
ENSBTAG00000004680	45.8787	-0.00562805	0.051626	0.0397163	0.591709	507000	SLC13A5	solute carrier family 13 member 5 [Source:VGNC Symbol;Acc:VGNC:34677]	ENSG00000141485	284111	SLC13A5
ENSBTAG00000018133	2352.21	-0.0305715	0.0628999	0.0395978	0.591709	537777	SEMA3A	semaphorin 3A [Source:VGNC Symbol;Acc:VGNC:34426]	ENSG00000075213	10371	SEMA3A
ENSBTAG00000018563	1052.65	-0.0242162	0.0584846	0.0396792	0.591709	510821	SFRP2	secreted frizzled related protein 2 [Source:VGNC Symbol;Acc:VGNC:34521]	ENSG00000145423	6423	SFRP2
ENSBTAG00000019486	423.83	-0.032966	0.0647546	0.0396125	0.591709	538709	CLDN12	claudin 12 [Source:VGNC Symbol;Acc:VGNC:27404]	ENSG00000157224	9069	CLDN12
ENSBTAG00000020532	4287.33	0.0653363	0.095218	0.0396578	0.591709	NA			ENSG00000164587	6208	RPS14
ENSBTAG00000037756	700.907	-0.0302982	0.062506	0.0395588	0.591709	513640	TET1	tet methylcytosine dioxygenase 1 [Source:VGNC Symbol;Acc:VGNC:55994]	ENSG00000138336	80312	TET1
ENSBTAG00000006616	461.804	-0.0343495	0.0659189	0.0398832	0.593362	508658	PTPN1	protein tyrosine phosphatase non-receptor type 1 [Source:VGNC Symbol;Acc:VGNC:33529]	ENSG00000196396	5770	PTPN1
ENSBTAG00000015776	1050.94	-0.0409161	0.071803	0.0399898	0.593362	516584	MFSD14A	major facilitator superfamily domain containing 14A [Source:VGNC Symbol;Acc:VGNC:54453]	ENSG00000156875	64645	MFSD14A
ENSBTAG00000021971	394.374	-0.0268766	0.0601821	0.0400222	0.593362	540156	SNCAIP	synuclein alpha interacting protein [Source:VGNC Symbol;Acc:VGNC:35060]	ENSG00000064692	9627	SNCAIP
ENSBTAG00000026886	1046.22	0.0545405	0.0852611	0.0399313	0.593362	767909	ATP5MPL	ATP synthase membrane subunit 6.8PL [Source:VGNC Symbol;Acc:VGNC:49542]	ENSG00000156411	9556	ATP5MPL
ENSBTAG00000021414	1334.87	-0.0434113	0.0744001	0.04017	0.594828	513290	TMCO5B	transmembrane and coiled-coil domains 5B [Source:NCBI gene (formerly Entrezgene);Acc:513290]	NA	NA	NA
ENSBTAG00000012867	775.375	-0.0535323	0.0824133	0.040231	0.595007	511331	TXLNA	taxilin alpha [Source:VGNC Symbol;Acc:VGNC:36530]	ENSG00000084652	200081	TXLNA
ENSBTAG00000016388	151.288	-0.0256395	0.0594027	0.0402995	0.595298	507969	SLCO4A1	solute carrier organic anion transporter family member 4A1 [Source:VGNC Symbol;Acc:VGNC:34954]	ENSG00000101187	28231	SLCO4A1
ENSBTAG00000007900	1692.39	0.0427943	0.0739012	0.0404096	0.596201	615565	FIS1	fission, mitochondrial 1 [Source:VGNC Symbol;Acc:VGNC:29014]	NA	NA	NA
ENSBTAG00000021835	564.891	-0.0295496	0.0619561	0.0405915	0.598141	537192	PRICKLE2	prickle planar cell polarity protein 2 [Source:VGNC Symbol;Acc:VGNC:33316]	ENSG00000163637	166336	PRICKLE2
ENSBTAG00000043971	329.899	-0.0429569	0.0737729	0.0406394	0.598141	789485	NOTCH3	notch receptor 3 [Source:VGNC Symbol;Acc:VGNC:32178]	ENSG00000074181	4854	NOTCH3
ENSBTAG00000006755	3284.03	-0.043026	0.074503	0.0411911	0.601895	616182	C15H11orf58	chromosome 15 C11orf58 homolog [Source:VGNC Symbol;Acc:VGNC:52632]	ENSG00000110696	10944	C11orf58
ENSBTAG00000012726	1205.5	0.0577305	0.0879969	0.0411567	0.601895	534640	PSMB5	proteasome 20S subunit beta 5 [Source:VGNC Symbol;Acc:VGNC:33449]	ENSG00000100804	5693	PSMB5
ENSBTAG00000015829	25.6104	0.00721676	0.051886	0.0410996	0.601895	512304	ENPP5	ectonucleotide pyrophosphatase/phosphodiesterase family member 5 [Source:VGNC Symbol;Acc:VGNC:58979]	ENSG00000112796	59084	ENPP5
ENSBTAG00000016963	110.191	-0.0256964	0.0594534	0.0411413	0.601895	540722	ADAMTS6	ADAM metallopeptidase with thrombospondin type 1 motif 6 [Source:VGNC Symbol;Acc:VGNC:25628]	ENSG00000049192	11174	ADAMTS6
ENSBTAG00000018920	347.38	0.0396668	0.0706442	0.0411447	0.601895	618638	TRIM47	tripartite motif containing 47 [Source:VGNC Symbol;Acc:VGNC:36339]	ENSG00000132481	91107	TRIM47
ENSBTAG00000046220	28.2849	0.00951973	0.0523649	0.0410511	0.601895	510369		hypoxanthine-guanine phosphoribosyltransferase [Source:NCBI gene (formerly Entrezgene);Acc:510369]	ENSG00000165704	3251	HPRT1
ENSBTAG00000007966	116.15	-0.0243022	0.0585715	0.0413577	0.602923	531866	TTLL3	tubulin tyrosine ligase-like family, member 3 [Source:NCBI gene (formerly Entrezgene);Acc:531866]	ENSG00000214021	26140	TTLL3
ENSBTAG00000035836	241.752	0.0225178	0.0575189	0.0413606	0.602923	789150	COLGALT2	collagen beta(1-O)galactosyltransferase 2 [Source:NCBI gene (formerly Entrezgene);Acc:789150]	ENSG00000198756	23127	COLGALT2
ENSBTAG00000002094	804.903	0.0561938	0.0875548	0.041984	0.606203	506492	ATP5MF	ATP synthase membrane subunit f [Source:VGNC Symbol;Acc:VGNC:26305]	ENSG00000241468	9551	ATP5MF
ENSBTAG00000004291	1637.11	0.0451357	0.0757435	0.0419409	0.606203	540783	SEPTIN6	septin 6 [Source:VGNC Symbol;Acc:VGNC:34457]	ENSG00000125354	23157	SEPTIN6
ENSBTAG00000006187	37.1609	-0.00902636	0.0522333	0.0418502	0.606203	286766	MFAP4	microfibril associated protein 4 [Source:VGNC Symbol;Acc:VGNC:31424]	ENSG00000166482	4239	MFAP4
ENSBTAG00000011382	262.332	0.0239334	0.0583341	0.0417505	0.606203	505242	SLC9A3R1	SLC9A3 regulator 1 [Source:VGNC Symbol;Acc:VGNC:34941]	ENSG00000109062	9368	SLC9A3R1
ENSBTAG00000018086	162.726	0.0277026	0.0607479	0.0418107	0.606203	511933	TBC1D10A	TBC1 domain family member 10A [Source:VGNC Symbol;Acc:VGNC:53923]	ENSG00000099992	83874	TBC1D10A
ENSBTAG00000018383	113.825	-0.0271745	0.0603555	0.0419587	0.606203	513059	ATAD5	ATPase family AAA domain containing 5 [Source:VGNC Symbol;Acc:VGNC:26235]	ENSG00000176208	79915	ATAD5
ENSBTAG00000019496	47.6562	-0.0167383	0.054707	0.0417247	0.606203	615282	CDKN3	cyclin dependent kinase inhibitor 3 [Source:VGNC Symbol;Acc:VGNC:27148]	ENSG00000100526	1033	CDKN3
ENSBTAG00000040103	467.276	-0.00611164	0.051694	0.0418738	0.606203	NA	SYT8	synaptotagmin 8 [Source:VGNC Symbol;Acc:VGNC:56284]	ENSG00000149043	90019	SYT8
ENSBTAG00000000442	745.387	-0.0241195	0.0583685	0.0428542	0.606846	281444	RBP4	retinol binding protein 4 [Source:VGNC Symbol;Acc:VGNC:33815]	ENSG00000138207	5950	RBP4
ENSBTAG00000001740	284.325	-0.0368723	0.0679055	0.0427891	0.606846	515224	HAPLN3	hyaluronan and proteoglycan link protein 3 [Source:VGNC Symbol;Acc:VGNC:29751]	ENSG00000140511	145864	HAPLN3
ENSBTAG00000002292	2366.37	-0.0428534	0.0735755	0.0421593	0.606846	535439	SMARCA1	SWI/SNF related, matrix associated, actin dependent regulator of chromatin, subfamily a, member 1 [Source:VGNC Symbol;Acc:VGNC:34985]	ENSG00000102038	6594	SMARCA1
ENSBTAG00000003985	540.263	0.0528595	0.0835909	0.0429404	0.606846	512305	CCDC15	coiled-coil domain containing 15 [Source:VGNC Symbol;Acc:VGNC:56293]	ENSG00000149548	80071	CCDC15
ENSBTAG00000004184	324.087	0.0221117	0.0571472	0.0423838	0.606846	783784	WDSUB1	WD repeat, sterile alpha motif and U-box domain containing 1 [Source:VGNC Symbol;Acc:VGNC:36928]	ENSG00000196151	151525	WDSUB1
ENSBTAG00000006134	861.348	0.0478524	0.0792825	0.0428218	0.606846	513342	DYNLRB1	dynein light chain roadblock-type 1 [Source:VGNC Symbol;Acc:VGNC:28276]	ENSG00000125971	83658	DYNLRB1
ENSBTAG00000007666	579.813	0.0367153	0.067928	0.0423308	0.606846	519028	IGF2BP2	insulin like growth factor 2 mRNA binding protein 2 [Source:VGNC Symbol;Acc:VGNC:30080]	ENSG00000073792	10644	IGF2BP2
ENSBTAG00000008008	1117.64	-0.0435593	0.0718703	0.0430385	0.606846	281534	TLR2	toll like receptor 2 [Source:VGNC Symbol;Acc:VGNC:49982]	ENSG00000137462	7097	TLR2
ENSBTAG00000008022	908.195	-0.0348326	0.0661118	0.0421563	0.606846	538209	PTGFRN	prostaglandin F2 receptor inhibitor [Source:VGNC Symbol;Acc:VGNC:33508]	ENSG00000134247	5738	PTGFRN
ENSBTAG00000009281	335.801	0.0448449	0.0756348	0.0422538	0.606846	539560	SPRYD4	SPRY domain containing 4 [Source:VGNC Symbol;Acc:VGNC:35246]	ENSG00000176422	283377	SPRYD4
ENSBTAG00000011396	3709.26	0.0666656	0.0915396	0.0428658	0.606846	510852	HNRNPC	heterogeneous nuclear ribonucleoprotein C [Source:NCBI gene (formerly Entrezgene);Acc:510852]	NA	NA	NA
ENSBTAG00000012211	799.7	-0.0454288	0.0761845	0.0423398	0.606846	768039	HOXA5	homeobox A5 [Source:VGNC Symbol;Acc:VGNC:29913]	ENSG00000106004	3202	HOXA5
ENSBTAG00000012442	31212.9	0.0387995	0.0695756	0.0431253	0.606846	281105	CTSB	cathepsin B [Source:VGNC Symbol;Acc:VGNC:27813]	ENSG00000164733	1508	CTSB
ENSBTAG00000014262	1991.21	0.0645888	0.0903796	0.0429939	0.606846	326579	BZW2	basic leucine zipper and W2 domains 2 [Source:VGNC Symbol;Acc:VGNC:26613]	ENSG00000136261	28969	BZW2
ENSBTAG00000015580	449.371	0.0438062	0.0745296	0.0424176	0.606846	514326	TLE3	TLE family member 3, transcriptional corepressor [Source:VGNC Symbol;Acc:VGNC:35891]	ENSG00000140332	7090	TLE3
ENSBTAG00000016559	106.551	0.0263555	0.0598318	0.0424281	0.606846	533578	NUDT22	nudix hydrolase 22 [Source:VGNC Symbol;Acc:VGNC:32337]	ENSG00000149761	84304	NUDT22
ENSBTAG00000016716	295.015	-0.0411408	0.0717178	0.0425616	0.606846	510956	RRS1	ribosome biogenesis regulator 1 homolog [Source:VGNC Symbol;Acc:VGNC:34173]	ENSG00000179041	23212	RRS1
ENSBTAG00000017763	3290.74	-0.0204548	0.0563106	0.0429603	0.606846	NA	NA	NA	NA	NA	NA
ENSBTAG00000019892	215.851	-0.0135158	0.0534566	0.0426642	0.606846	281220	HAS2	hyaluronan synthase 2 [Source:VGNC Symbol;Acc:VGNC:29755]	ENSG00000170961	3037	HAS2
ENSBTAG00000021102	913.603	0.0341222	0.0655417	0.0427298	0.606846	616676	GALM	galactose mutarotase [Source:VGNC Symbol;Acc:VGNC:29221]	ENSG00000143891	130589	GALM
ENSBTAG00000021969	187.527	-0.0300952	0.0624365	0.0431136	0.606846	537141	KLHL29	kelch like family member 29 [Source:VGNC Symbol;Acc:VGNC:30656]	ENSG00000119771	114818	KLHL29
ENSBTAG00000035437	1146.54	-0.0464103	0.0769595	0.0427443	0.606846	539234	STAG1	stromal antigen 1 [Source:VGNC Symbol;Acc:VGNC:35353]	ENSG00000118007	10274	STAG1
ENSBTAG00000006197	172.454	-0.0285939	0.061363	0.0432862	0.607704	535814	ZDHHC21	zinc finger DHHC-type palmitoyltransferase 21 [Source:VGNC Symbol;Acc:VGNC:37137]	ENSG00000175893	340481	ZDHHC21
ENSBTAG00000012139	5810.33	0.0240659	0.0583058	0.0432474	0.607704	511371	SIX1	SIX homeobox 1 [Source:VGNC Symbol;Acc:VGNC:54483]	ENSG00000126778	6495	SIX1
ENSBTAG00000011558	29.7864	-0.0128225	0.0532636	0.043411	0.608086	526739	GPAT2	glycerol-3-phosphate acyltransferase 2, mitochondrial [Source:VGNC Symbol;Acc:VGNC:29512]	ENSG00000186281	150763	GPAT2
ENSBTAG00000044062	136.858	0.0239118	0.0582612	0.0434133	0.608086	784766	RBMS3	RNA binding motif single stranded interacting protein 3 [Source:VGNC Symbol;Acc:VGNC:33811]	ENSG00000144642	27303	RBMS3
ENSBTAG00000011805	391.839	0.0432778	0.0735319	0.0435303	0.609024	767984	PLIN3	perilipin 3 [Source:VGNC Symbol;Acc:VGNC:33031]	ENSG00000105355	10226	PLIN3
ENSBTAG00000014828	159.265	-0.0254425	0.0591943	0.0436254	0.609153	282648	CACNA1A	calcium voltage-gated channel subunit alpha1 A [Source:VGNC Symbol;Acc:VGNC:26672]	ENSG00000141837	773	CACNA1A
ENSBTAG00000020567	535.787	-0.0544063	0.0837944	0.0436396	0.609153	534315	HNRNPLL	heterogeneous nuclear ribonucleoprotein L like [Source:VGNC Symbol;Acc:VGNC:29898]	ENSG00000143889	92906	HNRNPLL
ENSBTAG00000009123	146.863	-0.0322042	0.0639888	0.0437235	0.609625	614733	ING5	inhibitor of growth family member 5 [Source:VGNC Symbol;Acc:VGNC:30198]	ENSG00000168395	84289	ING5
ENSBTAG00000016024	7409.61	0.0502161	0.0803448	0.0438603	0.610135	531505	MYL12A	myosin, light chain 12A, regulatory, non-sarcomeric [Source:NCBI gene (formerly Entrezgene);Acc:531505]	ENSG00000101608	10627	MYL12A
ENSBTAG00000016093	2952.76	0.0450747	0.075365	0.0438405	0.610135	399683	PLP2	proteolipid protein 2 [Source:VGNC Symbol;Acc:VGNC:56949]	ENSG00000102007	5355	PLP2
ENSBTAG00000004014	431.232	0.0176452	0.054993	0.0439664	0.610216	511854	FBLN2	fibulin 2 [Source:VGNC Symbol;Acc:VGNC:28882]	ENSG00000163520	2199	FBLN2
ENSBTAG00000010564	376.407	-0.0419146	0.0723399	0.0439213	0.610216	533333	ELOVL6	ELOVL fatty acid elongase 6 [Source:VGNC Symbol;Acc:VGNC:28452]	ENSG00000170522	79071	ELOVL6
ENSBTAG00000046319	556.076	0.0434632	0.071944	0.0440313	0.610421	NA	NA	NA	NA	NA	NA
ENSBTAG00000001299	291.839	-0.0308849	0.0628724	0.045162	0.618821	529552	CYP7B1	cytochrome P450, family 7, subfamily B, polypeptide 1 [Source:NCBI gene (formerly Entrezgene);Acc:529552]	ENSG00000172817	9420	CYP7B1
ENSBTAG00000002571	101.538	0.0216328	0.0569538	0.0452633	0.618821	507032	PDCD2L	programmed cell death 2 like [Source:VGNC Symbol;Acc:VGNC:52218]	ENSG00000126249	84306	PDCD2L
ENSBTAG00000005501	382.349	-0.0359669	0.0672457	0.0453843	0.618821	532067	COBLL1	cordon-bleu WH2 repeat protein like 1 [Source:NCBI gene (formerly Entrezgene);Acc:532067]	ENSG00000082438	22837	COBLL1
ENSBTAG00000009543	1844.65	0.0483829	0.0789995	0.0455347	0.618821	520669	ESYT1	extended synaptotagmin 1 [Source:VGNC Symbol;Acc:VGNC:28613]	ENSG00000139641	23344	ESYT1
ENSBTAG00000011244	156.831	-0.0236709	0.058097	0.0453447	0.618821	539979	TESK2	testis associated actin remodelling kinase 2 [Source:VGNC Symbol;Acc:VGNC:35755]	ENSG00000070759	10420	TESK2
ENSBTAG00000011516	556.904	-0.0328042	0.0643044	0.045166	0.618821	519993	LRP12	LDL receptor related protein 12 [Source:VGNC Symbol;Acc:VGNC:30989]	ENSG00000147650	29967	LRP12
ENSBTAG00000012449	297.659	0.0347816	0.0660075	0.0454149	0.618821	787488	AFF3	AF4/FMR2 family member 3 [Source:VGNC Symbol;Acc:VGNC:59202]	ENSG00000144218	3899	AFF3
ENSBTAG00000012511	438.274	0.0469361	0.0772347	0.0455431	0.618821	615013	BAD	BCL2 associated agonist of cell death [Source:VGNC Symbol;Acc:VGNC:26404]	ENSG00000002330	572	BAD
ENSBTAG00000014150	176.625	0.0210919	0.0566736	0.0454591	0.618821	616015	C11H9orf16	chromosome 11 C9orf16 homolog [Source:VGNC Symbol;Acc:VGNC:59208]	ENSG00000171159	79095	C9orf16
ENSBTAG00000016063	63.8284	0.0138754	0.0536458	0.0450463	0.618821	516825	DNER	delta/notch like EGF repeat containing [Source:VGNC Symbol;Acc:VGNC:28139]	ENSG00000187957	92737	DNER
ENSBTAG00000016192	40.0553	-0.0131286	0.0533445	0.0455524	0.618821	527943	MDH1B	malate dehydrogenase 1B [Source:VGNC Symbol;Acc:VGNC:31334]	ENSG00000138400	130752	MDH1B
ENSBTAG00000016455	85.6102	0.0191026	0.0557048	0.0454845	0.618821	536020	CACHD1	cache domain containing 1 [Source:VGNC Symbol;Acc:VGNC:26671]	ENSG00000158966	57685	CACHD1
ENSBTAG00000017446	29.8434	-0.0130772	0.0533432	0.0454448	0.618821	786629	E2F8	E2F transcription factor 8 [Source:VGNC Symbol;Acc:VGNC:28292]	ENSG00000129173	79733	E2F8
ENSBTAG00000017869	1968.65	0.0269452	0.0600822	0.0455125	0.618821	281040	CAV1	caveolin 1 [Source:VGNC Symbol;Acc:VGNC:26799]	ENSG00000105974	857	CAV1
ENSBTAG00000020617	1870.15	0.0635046	0.0888051	0.0451513	0.618821	504985	TSC2	TSC complex subunit 2 [Source:VGNC Symbol;Acc:VGNC:36408]	ENSG00000103197	7249	TSC2
ENSBTAG00000021673	145.804	-0.0244435	0.0585613	0.0449736	0.618821	538789	NDC80	NDC80 kinetochore complex component [Source:VGNC Symbol;Acc:VGNC:31931]	ENSG00000080986	10403	NDC80
ENSBTAG00000034580	1320.04	0.0465813	0.0773569	0.0447129	0.618821	NA			NA	NA	NA
ENSBTAG00000035083	3131.35	-0.0686352	0.0888598	0.0453678	0.618821	777786	ATXN7L3B	ataxin 7 like 3B [Source:VGNC Symbol;Acc:VGNC:26346]	ENSG00000253719	552889	ATXN7L3B
ENSBTAG00000006138	5176.57	0.0366415	0.067461	0.0456903	0.619807	512660	SEMA3C	semaphorin 3C [Source:VGNC Symbol;Acc:VGNC:34428]	ENSG00000075223	10512	SEMA3C
ENSBTAG00000007460	525.532	-0.0305057	0.0625651	0.0461851	0.619807	540709	RAB11FIP2	RAB11 family interacting protein 2 [Source:VGNC Symbol;Acc:VGNC:33617]	ENSG00000107560	22841	RAB11FIP2
ENSBTAG00000008962	291.244	0.0323799	0.0639116	0.0460821	0.619807	514753	MRPL50	mitochondrial ribosomal protein L50 [Source:VGNC Symbol;Acc:VGNC:31645]	ENSG00000136897	54534	MRPL50
ENSBTAG00000012047	3887.64	-0.0368896	0.0676083	0.0461789	0.619807	525246	JAK2	Janus kinase 2 [Source:VGNC Symbol;Acc:VGNC:30365]	NA	NA	NA
ENSBTAG00000014518	37365.5	0.0633503	0.0875596	0.0459658	0.619807	282884	RPL9	ribosomal protein L9 [Source:NCBI gene (formerly Entrezgene);Acc:282884]	NA	NA	NA
ENSBTAG00000017122	17520.3	0.0290661	0.0615119	0.0459096	0.619807	444872	HSPG2	heparan sulfate proteoglycan 2 [Source:VGNC Symbol;Acc:VGNC:29988]	ENSG00000142798	3339	HSPG2
ENSBTAG00000018417	718.915	0.0593985	0.0869395	0.046009	0.619807	617807	PSMF1	proteasome inhibitor subunit 1 [Source:VGNC Symbol;Acc:VGNC:33477]	ENSG00000125818	9491	PSMF1
ENSBTAG00000019651	91.4945	-0.0246838	0.0587009	0.0459075	0.619807	785347	TRIM52	tripartite motif containing 52 [Source:VGNC Symbol;Acc:VGNC:58617]	ENSG00000183718	84851	TRIM52
ENSBTAG00000039477	192.28	-0.0284476	0.0610681	0.0460013	0.619807	540358	TPBG	trophoblast glycoprotein [Source:VGNC Symbol;Acc:VGNC:36242]	ENSG00000146242	7162	TPBG
ENSBTAG00000040602	3155.26	0.0304088	0.0625137	0.0461433	0.619807	515042		SCAN domain containing 1-like [Source:NCBI gene (formerly Entrezgene);Acc:515042]	NA	NA	NA
ENSBTAG00000045729	109.146	0.020441	0.056344	0.0461762	0.619807	101904614		small integral membrane protein 20 [Source:NCBI gene (formerly Entrezgene);Acc:101904614]	ENSG00000250317	389203	SMIM20
ENSBTAG00000009049	121.702	0.0173762	0.0549058	0.0465648	0.620733	507581		uncharacterized LOC507581 [Source:NCBI gene (formerly Entrezgene);Acc:507581]	NA	NA	NA
ENSBTAG00000010906	134.554	-0.0255358	0.0592377	0.0466035	0.620733	504408	RPS6KA5	ribosomal protein S6 kinase A5 [Source:VGNC Symbol;Acc:VGNC:34144]	ENSG00000100784	9252	RPS6KA5
ENSBTAG00000013581	455.322	0.0495617	0.0794423	0.0466111	0.620733	513036	LEPROTL1	leptin receptor overlapping transcript like 1 [Source:VGNC Symbol;Acc:VGNC:30845]	ENSG00000104660	23484	LEPROTL1
ENSBTAG00000019274	2719.37	0.0495825	0.078752	0.0463859	0.620733	506343	ATIC	5-aminoimidazole-4-carboxamide ribonucleotide formyltransferase/IMP cyclohydrolase [Source:VGNC Symbol;Acc:VGNC:26264]	ENSG00000138363	471	ATIC
ENSBTAG00000021192	2813	0.058247	0.0874361	0.0465082	0.620733	506401	NOP53	NOP53 ribosome biogenesis factor [Source:VGNC Symbol;Acc:VGNC:32168]	ENSG00000105373	29997	NOP53
ENSBTAG00000021830	8532.11	-0.0254676	0.0590957	0.0465798	0.620733	615535	ENPP1	ectonucleotide pyrophosphatase/phosphodiesterase 1 [Source:VGNC Symbol;Acc:VGNC:28504]	ENSG00000197594	5167	ENPP1
ENSBTAG00000024520	293.201	0.0378397	0.0685604	0.0465951	0.620733	616142	C16H1orf174	chromosome 16 C1orf174 homolog [Source:VGNC Symbol;Acc:VGNC:52643]	ENSG00000198912	339448	C1orf174
ENSBTAG00000000550	1772.75	0.0364303	0.0664868	0.0466681	0.620813	338081	ATP5F1D	ATP synthase F1 subunit delta [Source:VGNC Symbol;Acc:VGNC:26302]	ENSG00000099624	513	ATP5F1D
ENSBTAG00000000913	670.12	0.0524418	0.0815086	0.0470627	0.621593	616109	UQCR10	ubiquinol-cytochrome c reductase, complex III subunit X [Source:VGNC Symbol;Acc:VGNC:36693]	ENSG00000184076	29796	UQCR10
ENSBTAG00000003068	489.828	-0.0326505	0.0641594	0.0472236	0.621593	504481	MSMO1	methylsterol monooxygenase 1 [Source:VGNC Symbol;Acc:VGNC:31701]	ENSG00000052802	6307	MSMO1
ENSBTAG00000004654	1326.12	0.0572819	0.0848182	0.0470898	0.621593	514147	PWP1	PWP1 homolog, endonuclein [Source:VGNC Symbol;Acc:VGNC:33580]	ENSG00000136045	11137	PWP1
ENSBTAG00000007239	55.7879	-0.0097107	0.0523777	0.0470473	0.621593	493710	TNFAIP6	TNF alpha induced protein 6 [Source:VGNC Symbol;Acc:VGNC:36156]	ENSG00000123610	7130	TNFAIP6
ENSBTAG00000007588	4482.69	-0.0665514	0.0841361	0.0469974	0.621593	617074	ERLIN1	ER lipid raft associated 1 [Source:VGNC Symbol;Acc:VGNC:28588]	ENSG00000107566	10613	ERLIN1
ENSBTAG00000008509	992.436	-0.0173719	0.0549101	0.0473396	0.621593	326576	SLC38A3	solute carrier family 38 member 3 [Source:VGNC Symbol;Acc:VGNC:34850]	ENSG00000188338	10991	SLC38A3
ENSBTAG00000008710	110.231	-0.00827228	0.0520495	0.0470388	0.621593	281881	KCNH1	potassium voltage-gated channel subfamily H member 1 [Source:VGNC Symbol;Acc:VGNC:50204]	ENSG00000143473	3756	KCNH1
ENSBTAG00000009965	703.433	0.0536179	0.0825279	0.0468747	0.621593	535174	ECI1	enoyl-CoA delta isomerase 1 [Source:VGNC Symbol;Acc:VGNC:28309]	ENSG00000167969	1632	ECI1
ENSBTAG00000011531	3002.92	-0.0599145	0.0901888	0.0472441	0.621593	540947	SS18	SS18 subunit of BAF chromatin remodeling complex [Source:VGNC Symbol;Acc:VGNC:35305]	ENSG00000141380	6760	SS18
ENSBTAG00000020232	526.45	-0.0394967	0.0696456	0.0471719	0.621593	512048	REXO1	RNA exonuclease 1 homolog [Source:VGNC Symbol;Acc:VGNC:55305]	ENSG00000079313	57455	REXO1
ENSBTAG00000045754	222.417	0.0370548	0.067754	0.0470671	0.621593	100302586	SMIM1	small integral membrane protein 1 (Vel blood group) [Source:NCBI gene (formerly Entrezgene);Acc:100302586]	ENSG00000235169	388588	SMIM1
ENSBTAG00000047319	387.923	0.0330677	0.0643436	0.0473066	0.621593	NA			NA	NA	NA
ENSBTAG00000016952	2391.59	0.0572381	0.0817768	0.0474795	0.621939	515021	PSMD5	proteasome 26S subunit, non-ATPase 5 [Source:VGNC Symbol;Acc:VGNC:33469]	ENSG00000095261	5711	PSMD5
ENSBTAG00000022169	24.3965	-0.012129	0.0530425	0.0475192	0.621939	520704	PREX2	phosphatidylinositol-3,4,5-trisphosphate dependent Rac exchange factor 2 [Source:VGNC Symbol;Acc:VGNC:33312]	ENSG00000046889	80243	PREX2
ENSBTAG00000024233	713.714	0.0538692	0.0830253	0.0475176	0.621939	NA			NA	NA	NA
ENSBTAG00000017151	667.181	0.027404	0.0603339	0.0477857	0.624756	536167	SH3TC2	SH3 domain and tetratricopeptide repeats 2 [Source:VGNC Symbol;Acc:VGNC:34583]	ENSG00000169247	79628	SH3TC2
ENSBTAG00000011997	229.269	0.0288602	0.06141	0.0478751	0.625253	537266	ZMIZ2	zinc finger MIZ-type containing 2 [Source:VGNC Symbol;Acc:VGNC:37196]	ENSG00000122515	83637	ZMIZ2
ENSBTAG00000013943	361.024	-0.0431162	0.0728375	0.0480186	0.626455	782419	ZNF703	zinc finger protein 703 [Source:VGNC Symbol;Acc:VGNC:37334]	ENSG00000183779	80139	ZNF703
ENSBTAG00000001282	1651.57	-0.057438	0.083931	0.0482479	0.626613	618573	RALGAPA1	Ral GTPase activating protein catalytic subunit alpha 1 [Source:VGNC Symbol;Acc:VGNC:33701]	ENSG00000174373	253959	RALGAPA1
ENSBTAG00000001335	2213.33	-0.0536942	0.0820671	0.048699	0.626613	280805	GHR	growth hormone receptor [Source:VGNC Symbol;Acc:VGNC:50184]	ENSG00000112964	2690	GHR
ENSBTAG00000002227	589.647	-0.0357129	0.0664383	0.0484127	0.626613	506574	LRIG3	leucine rich repeats and immunoglobulin like domains 3 [Source:VGNC Symbol;Acc:VGNC:30984]	ENSG00000139263	121227	LRIG3
ENSBTAG00000005043	6998.05	0.0319821	0.0635327	0.0487491	0.626613	NA	NA	NA	NA	NA	NA
ENSBTAG00000007394	1858.2	0.0245084	0.0585654	0.0485083	0.626613	614872	RPL22L1	ribosomal protein L22 like 1 [Source:NCBI gene (formerly Entrezgene);Acc:614872]	ENSG00000163584	200916	RPL22L1
ENSBTAG00000007424	37.8244	-0.0108128	0.0526502	0.0490836	0.626613	280840	LIF	LIF interleukin 6 family cytokine [Source:VGNC Symbol;Acc:VGNC:30880]	ENSG00000128342	3976	LIF
ENSBTAG00000007646	166.409	0.0152127	0.0540278	0.0487975	0.626613	100139601	PIGA	phosphatidylinositol glycan anchor biosynthesis class A [Source:VGNC Symbol;Acc:VGNC:32867]	ENSG00000165195	5277	PIGA
ENSBTAG00000007767	1679.94	0.0422649	0.068841	0.0490693	0.626613	521974	TBX15	T-box transcription factor 15 [Source:VGNC Symbol;Acc:VGNC:55686]	ENSG00000092607	6913	TBX15
ENSBTAG00000010584	676.129	0.0402368	0.0687279	0.0482151	0.626613	536553	AP2S1	adaptor related protein complex 2 subunit sigma 1 [Source:VGNC Symbol;Acc:VGNC:25986]	ENSG00000042753	1175	AP2S1
ENSBTAG00000012700	207.699	0.0206027	0.0563872	0.048165	0.626613	281056	CD247	CD247 molecule [Source:VGNC Symbol;Acc:VGNC:27016]	ENSG00000198821	919	CD247
ENSBTAG00000015145	2581.19	0.0375807	0.0685955	0.0488349	0.626613	337886	S100A11	S100 calcium binding protein A11 [Source:VGNC Symbol;Acc:VGNC:34238]	ENSG00000163191	6282	S100A11
ENSBTAG00000015509	1971.87	0.0332361	0.0645709	0.0481538	0.626613	520472	NAMPT	nicotinamide phosphoribosyltransferase [Source:VGNC Symbol;Acc:VGNC:31875]	ENSG00000105835	10135	NAMPT
ENSBTAG00000020097	76.4421	0.0116313	0.0528558	0.0486435	0.626613	509485	PERP	p53 apoptosis effector related to PMP22 [Source:NCBI gene (formerly Entrezgene);Acc:509485]	ENSG00000112378	64065	PERP
ENSBTAG00000020806	300.842	-0.0394561	0.0697152	0.0486293	0.626613	614572	HELB	DNA helicase B [Source:VGNC Symbol;Acc:VGNC:29804]	ENSG00000127311	92797	HELB
ENSBTAG00000021079	32.2859	0.012244	0.0530641	0.0489329	0.626613	509100	C3H1orf210	chromosome 3 C1orf210 homolog [Source:VGNC Symbol;Acc:VGNC:52710]	ENSG00000253313	149466	C1orf210
ENSBTAG00000021181	232.483	-0.0222879	0.0572635	0.0483285	0.626613	514777	BUB1	BUB1 mitotic checkpoint serine/threonine kinase [Source:VGNC Symbol;Acc:VGNC:26604]	ENSG00000169679	699	BUB1
ENSBTAG00000021237	15625.5	0.0495338	0.0812765	0.0490808	0.626613	535297		dystonin [Source:NCBI gene (formerly Entrezgene);Acc:535297]	ENSG00000151914	667	DST
ENSBTAG00000022777	3108.17	-0.0578979	0.0789404	0.0491118	0.626613	538392	CDC42BPA	CDC42 binding protein kinase alpha [Source:VGNC Symbol;Acc:VGNC:27069]	ENSG00000143776	8476	CDC42BPA
ENSBTAG00000026283	2578.72	-0.0468557	0.0762767	0.0483574	0.626613	286771	ASPH	aspartate beta-hydroxylase [Source:VGNC Symbol;Acc:VGNC:26219]	ENSG00000198363	444	ASPH
ENSBTAG00000027630	595.957	-0.0323498	0.0637333	0.0490627	0.626613	781260	CISD2	CDGSH iron sulfur domain 2 [Source:VGNC Symbol;Acc:VGNC:27372]	ENSG00000145354	493856	CISD2
ENSBTAG00000039374	9563.17	0.0706465	0.0852466	0.0489825	0.626613	508273	IPO5	importin 5 [Source:VGNC Symbol;Acc:VGNC:30243]	ENSG00000065150	3843	IPO5
ENSBTAG00000005146	1067.09	0.0239553	0.0581301	0.04922	0.627336	NA			ENSG00000204525	3107	HLA-C
ENSBTAG00000002507	9637.23	0.0642043	0.0842972	0.0493112	0.627841	282578	ATP5F1A	ATP synthase F1 subunit alpha [Source:VGNC Symbol;Acc:VGNC:26299]	ENSG00000152234	498	ATP5F1A
ENSBTAG00000007013	137.724	0.0228705	0.0574019	0.0494978	0.629558	513303	TOM1L1	target of myb1 like 1 membrane trafficking protein [Source:VGNC Symbol;Acc:VGNC:36218]	ENSG00000141198	10040	TOM1L1
ENSBTAG00000000392	1606.68	0.0629783	0.0854772	0.0500404	0.630659	534915	ASCC1	activating signal cointegrator 1 complex subunit 1 [Source:VGNC Symbol;Acc:VGNC:26203]	ENSG00000138303	51008	ASCC1
ENSBTAG00000000705	2320.78	0.0678564	0.0882944	0.0496938	0.630659	540225	COX7A2L	cytochrome c oxidase subunit 7A2 like [Source:VGNC Symbol;Acc:VGNC:27640]	ENSG00000115944	9167	COX7A2L
ENSBTAG00000001855	449.641	0.0389727	0.0691715	0.0504281	0.630659	529282	COQ9	coenzyme Q9 [Source:VGNC Symbol;Acc:VGNC:27618]	ENSG00000088682	57017	COQ9
ENSBTAG00000002683	2440.11	0.0637124	0.0855724	0.0497046	0.630659	507119	PFKP	phosphofructokinase, platelet [Source:VGNC Symbol;Acc:VGNC:32775]	ENSG00000067057	5214	PFKP
ENSBTAG00000004230	1761.96	0.0325951	0.063915	0.0500611	0.630659	505126	AIMP1	aminoacyl tRNA synthetase complex interacting multifunctional protein 1 [Source:VGNC Symbol;Acc:VGNC:25765]	ENSG00000164022	9255	AIMP1
ENSBTAG00000005968	32.1082	-0.0122995	0.0530761	0.050204	0.630659	616468	TLL1	tolloid like 1 [Source:VGNC Symbol;Acc:VGNC:35895]	ENSG00000038295	7092	TLL1
ENSBTAG00000007799	25.6881	-0.0113874	0.0528181	0.0499278	0.630659	534254	MTFR2	mitochondrial fission regulator 2 [Source:VGNC Symbol;Acc:VGNC:31728]	ENSG00000146410	113115	MTFR2
ENSBTAG00000008612	6463.92	-0.0581532	0.0798895	0.0506206	0.630659	511581	C1R	complement C1r [Source:VGNC Symbol;Acc:VGNC:56194]	ENSG00000159403	715	C1R
ENSBTAG00000010289	357.959	0.034825	0.0657089	0.0503797	0.630659	515968	GEMIN8	gem nuclear organelle associated protein 8 [Source:VGNC Symbol;Acc:VGNC:29321]	ENSG00000046647	54960	GEMIN8
ENSBTAG00000010612	1893.49	0.04053	0.0707887	0.0505018	0.630659	508729	TMED4	transmembrane p24 trafficking protein 4 [Source:VGNC Symbol;Acc:VGNC:35937]	ENSG00000158604	222068	TMED4
ENSBTAG00000011258	639.224	0.0291633	0.0615471	0.0504555	0.630659	527845	ACOT9	acyl-CoA thioesterase 9 [Source:VGNC Symbol;Acc:VGNC:25551]	ENSG00000123130	23597	ACOT9
ENSBTAG00000012760	681.721	0.0480998	0.0780128	0.0498516	0.630659	338073	NDUFB3	NADH:ubiquinone oxidoreductase subunit B3 [Source:VGNC Symbol;Acc:VGNC:31963]	ENSG00000119013	4709	NDUFB3
ENSBTAG00000015188	831.688	0.0358924	0.0667872	0.0505954	0.630659	505884	KLF6	Kruppel like factor 6 [Source:VGNC Symbol;Acc:VGNC:56191]	ENSG00000067082	1316	KLF6
ENSBTAG00000018373	3294.04	0.0274161	0.060258	0.0498389	0.630659	533746	DPYSL2	dihydropyrimidinase like 2 [Source:VGNC Symbol;Acc:VGNC:28195]	ENSG00000092964	1808	DPYSL2
ENSBTAG00000019819	1331.94	-0.0264342	0.0596363	0.0497454	0.630659	281177	FUT8	fucosyltransferase 8 [Source:VGNC Symbol;Acc:VGNC:29152]	ENSG00000033170	2530	FUT8
ENSBTAG00000026497	162.435	0.0210034	0.0565582	0.0503011	0.630659	618369	A4GALT	alpha 1,4-galactosyltransferase [Source:VGNC Symbol;Acc:VGNC:49133]	ENSG00000128274	53947	A4GALT
ENSBTAG00000030836	335.784	-0.0333517	0.0645133	0.0506167	0.630659	510136	ZBTB21	zinc finger and BTB domain containing 21 [Source:VGNC Symbol;Acc:VGNC:37066]	ENSG00000173276	49854	ZBTB21
ENSBTAG00000038141	112.343	0.0168025	0.0547064	0.0501778	0.630659	509703	ADGRG1	adhesion G protein-coupled receptor G1 [Source:VGNC Symbol;Acc:VGNC:97236]	ENSG00000205336	9289	ADGRG1
ENSBTAG00000046900	34.7072	-0.0132571	0.0533707	0.0504581	0.630659	615582	GGT1	gamma-glutamyltransferase 1 [Source:NCBI gene (formerly Entrezgene);Acc:615582]	ENSG00000100031	2678	GGT1
ENSBTAG00000048228	659.408	0.0416753	0.0715394	0.0500406	0.630659	NA			NA	NA	NA
ENSBTAG00000009432	272.51	0.0238674	0.0580454	0.0509309	0.633553	616311	PMF1	polyamine modulated factor 1 [Source:NCBI gene (formerly Entrezgene);Acc:616311]	ENSG00000260238	100527963	PMF1-BGLAP
ENSBTAG00000030162	77.7545	-0.0134087	0.0534208	0.050957	0.633553	511619	AXIN2	axin 2 [Source:VGNC Symbol;Acc:VGNC:26365]	ENSG00000168646	8313	AXIN2
ENSBTAG00000017437	441.308	-0.0378263	0.068101	0.0510172	0.633655	515467	TMEM237	transmembrane protein 237 [Source:VGNC Symbol;Acc:VGNC:36050]	ENSG00000155755	65062	TMEM237
ENSBTAG00000001920	60.6574	-0.0154088	0.0541608	0.0511383	0.633998	535323	POLQ	DNA polymerase theta [Source:VGNC Symbol;Acc:VGNC:33130]	ENSG00000051341	10721	POLQ
ENSBTAG00000002367	518.133	0.0437081	0.0731513	0.0512532	0.633998	535210	HCFC1R1	host cell factor C1 regulator 1 [Source:VGNC Symbol;Acc:VGNC:29772]	ENSG00000103145	54985	HCFC1R1
ENSBTAG00000005142	17773.8	0.0471107	0.0759499	0.0512234	0.633998	768317	RPL37	ribosomal protein L37 [Source:NCBI gene (formerly Entrezgene);Acc:768317]	ENSG00000145592	6167	RPL37
ENSBTAG00000007937	262.637	0.0311545	0.0628748	0.0511952	0.633998	514682	PRIM2	DNA primase subunit 2 [Source:VGNC Symbol;Acc:VGNC:49563]	ENSG00000146143	5558	PRIM2
ENSBTAG00000007808	1187.83	-0.0566284	0.0860112	0.0514801	0.636158	616010	ANTXR1	ANTXR cell adhesion molecule 1 [Source:VGNC Symbol;Acc:VGNC:25961]	ENSG00000169604	84168	ANTXR1
ENSBTAG00000001609	60.3253	-0.0134497	0.0534166	0.0516089	0.637104	286883	MAP2K6	mitogen-activated protein kinase kinase 6 [Source:VGNC Symbol;Acc:VGNC:31187]	ENSG00000108984	5608	MAP2K6
ENSBTAG00000014891	1005.35	-0.0483109	0.078982	0.051732	0.637976	507066	SRSF7	serine and arginine rich splicing factor 7 [Source:VGNC Symbol;Acc:VGNC:35303]	ENSG00000115875	6432	SRSF7
ENSBTAG00000008597	26.7736	0.0119453	0.0529643	0.0518341	0.638034	520630	SLC45A4	solute carrier family 45 member 4 [Source:VGNC Symbol;Acc:VGNC:34883]	ENSG00000022567	57210	SLC45A4
ENSBTAG00000015655	1443.63	0.0520298	0.0812749	0.0518416	0.638034	505096	APBB1	amyloid beta precursor protein binding family B member 1 [Source:VGNC Symbol;Acc:VGNC:26003]	ENSG00000166313	322	APBB1
ENSBTAG00000021870	444.25	-0.0420591	0.0715567	0.051894	0.638034	532711	FAM98B	family with sequence similarity 98 member B [Source:VGNC Symbol;Acc:VGNC:28849]	ENSG00000171262	283742	FAM98B
ENSBTAG00000001301	22.5519	0.00734621	0.0518864	0.0521092	0.639115	615467	LRRC32	leucine rich repeat containing 32 [Source:VGNC Symbol;Acc:VGNC:54884]	ENSG00000137507	2615	LRRC32
ENSBTAG00000001807	537.894	-0.0433739	0.0726347	0.0521394	0.639115	522905	AKAP8	A-kinase anchoring protein 8 [Source:VGNC Symbol;Acc:VGNC:25789]	NA	NA	NA
ENSBTAG00000015551	7592.98	0.0310604	0.0627092	0.0520551	0.639115	NA			ENSG00000174748	6138	RPL15
ENSBTAG00000013081	476.561	-0.0164483	0.0545328	0.0523483	0.639965	533630	PSPH	phosphoserine phosphatase [Source:VGNC Symbol;Acc:VGNC:33483]	ENSG00000146733	5723	PSPH
ENSBTAG00000019700	465.435	-0.0192841	0.0556336	0.0522883	0.639965	338471	PC	pyruvate carboxylase [Source:VGNC Symbol;Acc:VGNC:56274]	ENSG00000173599	5091	PC
ENSBTAG00000019725	3120.35	0.0649699	0.0809219	0.0524113	0.639965	517544	UBE4A	ubiquitination factor E4A [Source:VGNC Symbol;Acc:VGNC:36603]	ENSG00000110344	9354	UBE4A
ENSBTAG00000020034	210.427	-0.0301102	0.0620068	0.0524191	0.639965	534996	LYN	LYN proto-oncogene, Src family tyrosine kinase [Source:VGNC Symbol;Acc:VGNC:31098]	ENSG00000254087	4067	LYN
ENSBTAG00000014782	29.2717	-0.0129088	0.0532863	0.0525133	0.640473	505543	STAB1	stabilin 1 [Source:VGNC Symbol;Acc:VGNC:35348]	ENSG00000010327	23166	STAB1
ENSBTAG00000012972	155.196	-0.0243022	0.0583223	0.0527051	0.642169	535227	CYP2U1	cytochrome P450, family 2, subfamily U, polypeptide 1 [Source:NCBI gene (formerly Entrezgene);Acc:535227]	ENSG00000155016	113612	CYP2U1
ENSBTAG00000003934	673.507	-0.038127	0.0681375	0.0529753	0.642247	506696	PSPC1	paraspeckle component 1 [Source:VGNC Symbol;Acc:VGNC:33482]	ENSG00000121390	55269	PSPC1
ENSBTAG00000016744	7511.85	0.0657194	0.0792197	0.0529273	0.642247	535571	CAPRIN1	cell cycle associated protein 1 [Source:VGNC Symbol;Acc:VGNC:26751]	ENSG00000135387	4076	CAPRIN1
ENSBTAG00000020227	22.4196	-0.0107276	0.0526407	0.0529073	0.642247	616965	FAM72A	family with sequence similarity 72 member A [Source:NCBI gene (formerly Entrezgene);Acc:616965]	ENSG00000188610	653820	FAM72B
ENSBTAG00000020795	6964.69	0.0400335	0.0702338	0.0528278	0.642247	615178	RPS21	ribosomal protein S21 [Source:VGNC Symbol;Acc:VGNC:34134]	ENSG00000171858	6227	RPS21
ENSBTAG00000031609	855.409	-0.0401555	0.0697285	0.0528245	0.642247	508969	THAP12	THAP domain containing 12 [Source:VGNC Symbol;Acc:VGNC:35820]	ENSG00000137492	5612	THAP12
ENSBTAG00000004852	126.843	0.0254874	0.058997	0.0532367	0.642275	788251	PLEKHO1	pleckstrin homology domain containing O1 [Source:VGNC Symbol;Acc:VGNC:33026]	ENSG00000023902	51177	PLEKHO1
ENSBTAG00000005218	1251.72	-0.0576238	0.0823383	0.0531786	0.642275	533323	PDE3B	phosphodiesterase 3B [Source:VGNC Symbol;Acc:VGNC:32675]	ENSG00000152270	5140	PDE3B
ENSBTAG00000005715	344.866	0.0306243	0.0623915	0.053113	0.642275	613571	FUOM	fucose mutarotase [Source:VGNC Symbol;Acc:VGNC:29145]	ENSG00000148803	282969	FUOM
ENSBTAG00000015919	426.954	-0.0172767	0.0547612	0.0531414	0.642275	518368	PARM1	prostate androgen-regulated mucin-like protein 1 [Source:VGNC Symbol;Acc:VGNC:32587]	ENSG00000169116	25849	PARM1
ENSBTAG00000020053	1789.36	0.0399323	0.0703375	0.0532415	0.642275	535183	ZEB1	zinc finger E-box binding homeobox 1 [Source:VGNC Symbol;Acc:VGNC:37147]	ENSG00000148516	6935	ZEB1
ENSBTAG00000002203	2087.03	0.0541432	0.0815117	0.0533317	0.642418	327697	NDUFS2	NADH:ubiquinone oxidoreductase core subunit S2 [Source:VGNC Symbol;Acc:VGNC:31969]	ENSG00000158864	4720	NDUFS2
ENSBTAG00000006995	7543.39	0.0536859	0.0853411	0.0534645	0.642418	526027	SPTBN1	spectrin beta, non-erythrocytic 1 [Source:VGNC Symbol;Acc:VGNC:35253]	ENSG00000115306	6711	SPTBN1
ENSBTAG00000012544	2031.14	-0.0546136	0.0805292	0.0533994	0.642418	508619	IFNGR1	interferon gamma receptor 1 [Source:VGNC Symbol;Acc:VGNC:30058]	ENSG00000027697	3459	IFNGR1
ENSBTAG00000018272	2287.63	0.0346014	0.0651347	0.0534254	0.642418	535394	RERE	arginine-glutamic acid dipeptide repeats [Source:VGNC Symbol;Acc:VGNC:33872]	ENSG00000142599	473	RERE
ENSBTAG00000013931	275.71	0.0400412	0.0697513	0.0536995	0.644605	614585	CIAO2B	cytosolic iron-sulfur assembly component 2B [Source:VGNC Symbol;Acc:VGNC:28847]	ENSG00000166595	51647	CIAO2B
ENSBTAG00000012737	557.034	-0.0466068	0.0749259	0.0539217	0.645556	788507	GPR65	G protein-coupled receptor 65 [Source:VGNC Symbol;Acc:VGNC:29596]	ENSG00000140030	8477	GPR65
ENSBTAG00000013205	1433.08	-0.0104476	0.0525418	0.0540438	0.645556	539334	IL1RAP	interleukin 1 receptor accessory protein [Source:VGNC Symbol;Acc:VGNC:30133]	ENSG00000196083	3556	IL1RAP
ENSBTAG00000016444	1003.47	0.0477546	0.076917	0.0539514	0.645556	540068	RETREG1	reticulophagy regulator 1 [Source:VGNC Symbol;Acc:VGNC:33878]	ENSG00000154153	54463	RETREG1
ENSBTAG00000016918	6243.52	0.0351573	0.0660923	0.0538699	0.645556	513597	MYOF	myoferlin [Source:VGNC Symbol;Acc:VGNC:31836]	ENSG00000138119	26509	MYOF
ENSBTAG00000017836	71.4121	0.0162233	0.0544033	0.053994	0.645556	786262	ZFP57	ZFP57 zinc finger protein [Source:VGNC Symbol;Acc:VGNC:37165]	ENSG00000204644	346171	ZFP57
ENSBTAG00000010871	3185.26	-0.0538435	0.0767403	0.0544914	0.648163	NA			ENSG00000131503	54882	ANKHD1
ENSBTAG00000012351	86.8372	0.00990315	0.0524081	0.0544646	0.648163	533445	ARNT2	aryl hydrocarbon receptor nuclear translocator 2 [Source:NCBI gene (formerly Entrezgene);Acc:533445]	ENSG00000172379	9915	ARNT2
ENSBTAG00000013444	40.2602	0.0160245	0.0543437	0.0544012	0.648163	514231	ETV2	ETS variant transcription factor 2 [Source:VGNC Symbol;Acc:VGNC:28629]	ENSG00000105672	2116	ETV2
ENSBTAG00000015780	1562.17	-0.0397611	0.069499	0.0546169	0.648163	512717	RCN2	reticulocalbin 2 [Source:VGNC Symbol;Acc:VGNC:33832]	ENSG00000117906	5955	RCN2
ENSBTAG00000016429	193.253	0.028509	0.0607526	0.0545746	0.648163	513699	TMEM205	transmembrane protein 205 [Source:VGNC Symbol;Acc:VGNC:36027]	ENSG00000105518	374882	TMEM205
ENSBTAG00000021069	206.52	-0.0262339	0.0595298	0.0546348	0.648163	534781	PBK	PDZ binding kinase [Source:VGNC Symbol;Acc:VGNC:59199]	ENSG00000168078	55872	PBK
ENSBTAG00000023607	526.221	-0.0393893	0.0692813	0.0543252	0.648163	613886	HACD2	3-hydroxyacyl-CoA dehydratase 2 [Source:VGNC Symbol;Acc:VGNC:50252]	ENSG00000206527	201562	HACD2
ENSBTAG00000006396	8172.22	0.0567397	0.0788881	0.0547027	0.648336	280808	GPI	glucose-6-phosphate isomerase [Source:VGNC Symbol;Acc:VGNC:29534]	ENSG00000105220	2821	GPI
ENSBTAG00000001576	653.772	0.0180503	0.0551049	0.0550582	0.649766	515475	TMEM140	transmembrane protein 140 [Source:VGNC Symbol;Acc:VGNC:35973]	ENSG00000146859	55281	TMEM140
ENSBTAG00000001987	7739.86	-0.0506539	0.0772535	0.0550512	0.649766	533720	SWAP70	switching B cell complex subunit SWAP70 [Source:VGNC Symbol;Acc:VGNC:54893]	ENSG00000133789	23075	SWAP70
ENSBTAG00000008269	102.771	-0.0239353	0.0580911	0.0550595	0.649766	NA	RNF149	ring finger protein 149 [Source:VGNC Symbol;Acc:VGNC:34029]	ENSG00000163162	284996	RNF149
ENSBTAG00000011143	1252.8	-0.0499932	0.0780168	0.0550532	0.649766	539679	KPNA1	karyopherin subunit alpha 1 [Source:VGNC Symbol;Acc:VGNC:30700]	ENSG00000114030	3836	KPNA1
ENSBTAG00000014178	343.279	0.031419	0.0629061	0.0550902	0.649766	507082	RALGAPA2	Ral GTPase activating protein catalytic subunit alpha 2 [Source:VGNC Symbol;Acc:VGNC:33702]	ENSG00000188559	57186	RALGAPA2
ENSBTAG00000013023	4610.39	0.052686	0.0779032	0.0551561	0.649913	509109	MAP4K4	mitogen-activated protein kinase kinase kinase kinase 4 [Source:VGNC Symbol;Acc:VGNC:31207]	ENSG00000071054	9448	MAP4K4
ENSBTAG00000038777	1207.68	0.00903782	0.0522138	0.0552749	0.650683	100295064	MSMP	microseminoprotein, prostate associated [Source:VGNC Symbol;Acc:VGNC:31702]	ENSG00000215183	692094	MSMP
ENSBTAG00000001754	570.872	0.046212	0.074692	0.055599	0.653303	532836	AHCYL2	adenosylhomocysteinase like 2 [Source:VGNC Symbol;Acc:VGNC:25752]	ENSG00000158467	23382	AHCYL2
ENSBTAG00000017147	396.793	-0.0338848	0.0646236	0.0556585	0.653303	281613	AK3	adenylate kinase 3 [Source:VGNC Symbol;Acc:VGNC:25772]	NA	NA	NA
ENSBTAG00000039121	4040.72	-0.0440273	0.0719855	0.0556071	0.653303	614435	PTP4A2	protein tyrosine phosphatase 4A2 [Source:VGNC Symbol;Acc:VGNC:33524]	ENSG00000184007	8073	PTP4A2
ENSBTAG00000002646	2784.98	0.0430132	0.0716567	0.0558	0.653703	526329	DYNC1I2	dynein cytoplasmic 1 intermediate chain 2 [Source:VGNC Symbol;Acc:VGNC:28271]	ENSG00000077380	1781	DYNC1I2
ENSBTAG00000015996	556.558	0.0197136	0.0558407	0.0557468	0.653703	518114	GPC1	glypican 1 [Source:VGNC Symbol;Acc:VGNC:29523]	ENSG00000063660	2817	GPC1
ENSBTAG00000014534	363994	0.0575672	0.080248	0.0560773	0.655689	282220	EEF1A1	eukaryotic translation elongation factor 1 alpha 1 [Source:VGNC Symbol;Acc:VGNC:56362]	ENSG00000156508	1915	EEF1A1
ENSBTAG00000036078	1923.5	0.0336865	0.0643652	0.056077	0.655689	786490	EMP1	epithelial membrane protein 1 [Source:VGNC Symbol;Acc:VGNC:28481]	ENSG00000134531	2012	EMP1
ENSBTAG00000001098	490.943	-0.0364991	0.066477	0.0571657	0.657326	509423	PLEKHA3	pleckstrin homology domain containing A3 [Source:VGNC Symbol;Acc:VGNC:33005]	ENSG00000116095	65977	PLEKHA3
ENSBTAG00000002444	1426.74	-0.0237987	0.057809	0.0570334	0.657326	513220	MKI67	marker of proliferation Ki-67 [Source:VGNC Symbol;Acc:VGNC:55960]	ENSG00000148773	4288	MKI67
ENSBTAG00000003808	308.591	0.0364123	0.0666145	0.057061	0.657326	535415	HDAC9	histone deacetylase 9 [Source:VGNC Symbol;Acc:VGNC:50614]	ENSG00000048052	9734	HDAC9
ENSBTAG00000005078	1024.98	0.0103211	0.0525072	0.0566778	0.657326	514394	UCHL1	ubiquitin C-terminal hydrolase L1 [Source:VGNC Symbol;Acc:VGNC:36631]	ENSG00000154277	7345	UCHL1
ENSBTAG00000005315	14434.4	0.0427228	0.0715273	0.056459	0.657326	NA			NA	NA	NA
ENSBTAG00000009085	1871.35	-0.0469071	0.0746527	0.056756	0.657326	534488	SLC35A5	solute carrier family 35 member A5 [Source:VGNC Symbol;Acc:VGNC:34822]	ENSG00000138459	55032	SLC35A5
ENSBTAG00000009513	184.776	-0.0163243	0.0544957	0.0562895	0.657326	539596	TGFBI	transforming growth factor beta induced [Source:VGNC Symbol;Acc:VGNC:52886]	ENSG00000120708	7045	TGFBI
ENSBTAG00000011571	3822.77	-0.0536845	0.0786015	0.0570304	0.657326	534600	ACIN1	apoptotic chromatin condensation inducer 1 [Source:VGNC Symbol;Acc:VGNC:25539]	ENSG00000100813	22985	ACIN1
ENSBTAG00000012622	1728.47	-0.0514285	0.0775045	0.0564595	0.657326	534586	TRA2A	transformer 2 alpha homolog [Source:VGNC Symbol;Acc:VGNC:36267]	ENSG00000164548	29896	TRA2A
ENSBTAG00000015478	433.995	-0.0325151	0.0634657	0.057213	0.657326	614612	SRD5A1	steroid 5 alpha-reductase 1 [Source:VGNC Symbol;Acc:VGNC:35271]	ENSG00000145545	6715	SRD5A1
ENSBTAG00000015677	7579.83	0.0708877	0.0840599	0.0570148	0.657326	509624	KARS1	lysyl-tRNA synthetase 1 [Source:VGNC Symbol;Acc:VGNC:30396]	ENSG00000065427	3735	KARS1
ENSBTAG00000015963	119.066	0.0235084	0.0578284	0.056498	0.657326	767934	DMAC1	distal membrane arm assembly complex 1 [Source:VGNC Symbol;Acc:VGNC:28103]	NA	NA	NA
ENSBTAG00000016595	668.769	0.0355832	0.0658156	0.0567118	0.657326	777789	CYSTM1	cysteine rich transmembrane module containing 1 [Source:VGNC Symbol;Acc:VGNC:50308]	ENSG00000120306	84418	CYSTM1
ENSBTAG00000016804	2882.44	0.031715	0.0599636	0.0568463	0.657326	281072	LYST	lysosomal trafficking regulator [Source:VGNC Symbol;Acc:VGNC:31115]	ENSG00000143669	1130	LYST
ENSBTAG00000018402	937.561	-0.0309638	0.06235	0.057156	0.657326	541277	TSC22D2	TSC22 domain family member 2 [Source:VGNC Symbol;Acc:VGNC:36409]	ENSG00000196428	9819	TSC22D2
ENSBTAG00000019269	74098	0.0372963	0.0671716	0.0568384	0.657326	282194	COL6A2	collagen type VI alpha 2 chain [Source:VGNC Symbol;Acc:VGNC:27571]	ENSG00000142173	1292	COL6A2
ENSBTAG00000020937	474.632	-0.0302525	0.0618869	0.0572433	0.657326	615539	SNAPC1	small nuclear RNA activating complex polypeptide 1 [Source:VGNC Symbol;Acc:VGNC:35054]	ENSG00000023608	6617	SNAPC1
ENSBTAG00000030599	4034.93	0.0285364	0.0608707	0.0567436	0.657326	508379	SMOC1	SPARC related modular calcium binding 1 [Source:VGNC Symbol;Acc:VGNC:35026]	ENSG00000198732	64093	SMOC1
ENSBTAG00000046051	117.646	0.0191104	0.0556255	0.0568121	0.657326	NA	NA	NA	NA	NA	NA
ENSBTAG00000003791	888.086	-0.020202	0.0560548	0.0574342	0.658896	532829	LPAR3	lysophosphatidic acid receptor 3 [Source:VGNC Symbol;Acc:VGNC:30957]	ENSG00000171517	23566	LPAR3
ENSBTAG00000001188	270.367	0.0338751	0.0645562	0.0577107	0.659413	281465	ROM1	retinal outer segment membrane protein 1 [Source:VGNC Symbol;Acc:VGNC:34084]	ENSG00000149489	6094	ROM1
ENSBTAG00000001776	2709.37	0.0435018	0.0715796	0.0580123	0.659413	504463	SIRT2	sirtuin 2 [Source:VGNC Symbol;Acc:VGNC:34631]	ENSG00000068903	22933	SIRT2
ENSBTAG00000005714	25.8923	0.011184	0.05274	0.0576831	0.659413	533219	ACTC1	actin alpha cardiac muscle 1 [Source:VGNC Symbol;Acc:VGNC:25574]	ENSG00000159251	70	ACTC1
ENSBTAG00000005761	189.278	0.0314058	0.0627678	0.0578938	0.659413	534251	DEDD2	death effector domain containing 2 [Source:VGNC Symbol;Acc:VGNC:27985]	ENSG00000160570	162989	DEDD2
ENSBTAG00000006729	623.431	0.0302637	0.0618602	0.0579266	0.659413	NA	NA	NA	NA	NA	NA
ENSBTAG00000013227	2480.49	-0.0243029	0.058176	0.0576978	0.659413	520631	SNAI2	snail family transcriptional repressor 2 [Source:VGNC Symbol;Acc:VGNC:35048]	ENSG00000019549	6591	SNAI2
ENSBTAG00000013960	1655.1	-0.0253367	0.0587699	0.0578835	0.659413	533044	PSAT1	phosphoserine aminotransferase 1 [Source:VGNC Symbol;Acc:VGNC:55075]	ENSG00000135069	29968	PSAT1
ENSBTAG00000015541	2286.79	0.0479976	0.0761665	0.058021	0.659413	511433	DLC1	DLC1 Rho GTPase activating protein [Source:VGNC Symbol;Acc:VGNC:28084]	ENSG00000164741	10395	DLC1
ENSBTAG00000015591	17091.2	0.0562965	0.0782331	0.0576813	0.659413	338045	SQSTM1	sequestosome 1 [Source:VGNC Symbol;Acc:VGNC:35265]	ENSG00000161011	8878	SQSTM1
ENSBTAG00000047880	480.648	-0.0260481	0.0592036	0.057863	0.659413	NA	NA	NA	NA	NA	NA
ENSBTAG00000014396	5612.49	-0.0457052	0.073448	0.0583967	0.663064	522795	KLF10	Kruppel like factor 10 [Source:VGNC Symbol;Acc:VGNC:30627]	ENSG00000155090	7071	KLF10
ENSBTAG00000043580	144.381	0.0173917	0.0547913	0.0584731	0.663312	NA			NA	NA	NA
ENSBTAG00000010838	469.45	-0.0402571	0.0694397	0.0588122	0.666004	NA	TMEM181	transmembrane protein 181 [Source:VGNC Symbol;Acc:VGNC:36007]	ENSG00000146433	57583	TMEM181
ENSBTAG00000016045	825.198	-0.0323112	0.0628386	0.0588198	0.666004	352960	TRIB2	tribbles pseudokinase 2 [Source:VGNC Symbol;Acc:VGNC:36309]	ENSG00000071575	28951	TRIB2
ENSBTAG00000020735	3758.34	-0.0503957	0.0752139	0.0589023	0.666319	525143	SMG1	SMG1 nonsense mediated mRNA decay associated PI3K related kinase [Source:VGNC Symbol;Acc:VGNC:35010]	ENSG00000157106	23049	SMG1
ENSBTAG00000001507	518.22	-0.0252019	0.05872	0.0593025	0.666802	493644	CLCN5	chloride voltage-gated channel 5 [Source:VGNC Symbol;Acc:VGNC:27399]	ENSG00000171365	1184	CLCN5
ENSBTAG00000002010	1187.73	0.0449232	0.0730775	0.0591109	0.666802	507860	PI4K2A	phosphatidylinositol 4-kinase type 2 alpha [Source:NCBI gene (formerly Entrezgene);Acc:507860]	ENSG00000155252	55361	PI4K2A
ENSBTAG00000005004	20.3409	-0.00773803	0.0519535	0.059431	0.666802	540384	GDF2	growth differentiation factor 2 [Source:VGNC Symbol;Acc:VGNC:29302]	ENSG00000263761	2658	GDF2
ENSBTAG00000007052	54.3183	0.0129608	0.053269	0.0593464	0.666802	NA	BDKRB1	bradykinin receptor B1 [Source:VGNC Symbol;Acc:VGNC:26459]	NA	NA	NA
ENSBTAG00000009099	308.663	0.0374107	0.0670786	0.0592707	0.666802	533235	PRR14	proline rich 14 [Source:VGNC Symbol;Acc:VGNC:33391]	ENSG00000156858	78994	PRR14
ENSBTAG00000017150	20.4016	-0.00579805	0.0516393	0.0593831	0.666802	505422	EHF	ETS homologous factor [Source:VGNC Symbol;Acc:VGNC:28375]	ENSG00000135373	26298	EHF
ENSBTAG00000019886	85.6556	-0.0193659	0.055678	0.0593052	0.666802	514162	BORA	BORA aurora kinase A activator [Source:VGNC Symbol;Acc:VGNC:26541]	ENSG00000136122	79866	BORA
ENSBTAG00000030706	191.052	-0.021972	0.0568739	0.0592111	0.666802	510138	ALG6	ALG6 alpha-1,3-glucosyltransferase [Source:VGNC Symbol;Acc:VGNC:25830]	ENSG00000088035	29929	ALG6
ENSBTAG00000040384	962.154	0.0486109	0.0753819	0.059438	0.666802	100125877	POLR2M	RNA polymerase II subunit M [Source:VGNC Symbol;Acc:VGNC:55134]	ENSG00000255529	81488	POLR2M
ENSBTAG00000013793	1536.54	0.0504061	0.0758455	0.0595501	0.66683	507781	NEDD4	NEDD4 E3 ubiquitin protein ligase [Source:VGNC Symbol;Acc:VGNC:55128]	ENSG00000069869	4734	NEDD4
ENSBTAG00000034373	2869.43	0.00935118	0.0522744	0.0595429	0.66683	512302	CDH13	cadherin 13 [Source:VGNC Symbol;Acc:VGNC:27093]	ENSG00000140945	1012	CDH13
ENSBTAG00000000737	74.1654	-0.0165411	0.0545051	0.0599607	0.667029	782535	DMXL2	Dmx like 2 [Source:VGNC Symbol;Acc:VGNC:55110]	ENSG00000104093	23312	DMXL2
ENSBTAG00000002128	146.218	-0.0271886	0.0598896	0.0596877	0.667029	506830	MPPE1	metallophosphoesterase 1 [Source:VGNC Symbol;Acc:VGNC:31587]	ENSG00000154889	65258	MPPE1
ENSBTAG00000003312	89.4942	0.0157477	0.0541754	0.0597583	0.667029	534506	CHST15	carbohydrate sulfotransferase 15 [Source:VGNC Symbol;Acc:VGNC:27343]	ENSG00000182022	51363	CHST15
ENSBTAG00000006276	1313.64	-0.0282323	0.0606804	0.0600701	0.667029	511774	C1QTNF1	C1q and TNF related 1 [Source:VGNC Symbol;Acc:VGNC:26622]	ENSG00000173918	114897	C1QTNF1
ENSBTAG00000008093	46.999	0.0133741	0.05337	0.0601761	0.667029	NA	NA	NA	NA	NA	NA
ENSBTAG00000008181	167.713	-0.0262992	0.0593347	0.0602204	0.667029	504535	CHAF1A	chromatin assembly factor 1 subunit A [Source:VGNC Symbol;Acc:VGNC:27266]	ENSG00000167670	10036	CHAF1A
ENSBTAG00000012715	101.267	-0.00895285	0.0521588	0.0600854	0.667029	101902369	KIF26B	kinesin family member 26B [Source:VGNC Symbol;Acc:VGNC:58385]	ENSG00000162849	55083	KIF26B
ENSBTAG00000013461	15370.3	0.0558245	0.0766269	0.0599992	0.667029	282048	RPL24	ribosomal protein L24 [Source:VGNC Symbol;Acc:VGNC:34113]	NA	NA	NA
ENSBTAG00000013825	1015.07	0.0373342	0.066961	0.059946	0.667029	505926	BCAT1	branched chain amino acid transaminase 1 [Source:VGNC Symbol;Acc:VGNC:26439]	ENSG00000060982	586	BCAT1
ENSBTAG00000016007	3602.84	0.0468092	0.0742824	0.0597959	0.667029	505515	ADH5	alcohol dehydrogenase 5 (class III), chi polypeptide [Source:NCBI gene (formerly Entrezgene);Acc:505515]	ENSG00000197894	128	ADH5
ENSBTAG00000027809	256.221	-0.0330783	0.0638074	0.0602255	0.667029	527428	RABGAP1L	RAB GTPase activating protein 1-like [Source:NCBI gene (formerly Entrezgene);Acc:527428]	NA	NA	NA
ENSBTAG00000039275	958.3	0.0332123	0.0641033	0.0600517	0.667029	513572	ERAP2	endoplasmic reticulum aminopeptidase 2 [Source:VGNC Symbol;Acc:VGNC:28561]	ENSG00000164308	64167	ERAP2
ENSBTAG00000010986	30.9359	-0.0104945	0.052569	0.0605402	0.668205	784876	KCNQ1	potassium voltage-gated channel subfamily Q member 1 [Source:NCBI gene (formerly Entrezgene);Acc:784876]	ENSG00000053918	3784	KCNQ1
ENSBTAG00000011596	2033.1	-0.0404113	0.0665827	0.0605076	0.668205	510474	SRSF5	serine and arginine rich splicing factor 5 [Source:VGNC Symbol;Acc:VGNC:52831]	ENSG00000100650	6430	SRSF5
ENSBTAG00000018645	90.7209	-0.0215108	0.0567047	0.0605513	0.668205	507415	DLX5	distal-less homeobox 5 [Source:VGNC Symbol;Acc:VGNC:28101]	ENSG00000105880	1749	DLX5
ENSBTAG00000021844	570.934	-0.00600827	0.0516611	0.0604921	0.668205	504316	COCH	cochlin [Source:VGNC Symbol;Acc:VGNC:27545]	ENSG00000100473	1690	COCH
ENSBTAG00000015016	3779.86	0.0389432	0.068036	0.0607378	0.669656	538675	CALCOCO1	calcium binding and coiled-coil domain 1 [Source:VGNC Symbol;Acc:VGNC:26702]	ENSG00000012822	57658	CALCOCO1
ENSBTAG00000010693	1872.17	0.022541	0.057206	0.0610633	0.672027	539359	LMO7	LIM domain 7 [Source:VGNC Symbol;Acc:VGNC:30937]	ENSG00000136153	4008	LMO7
ENSBTAG00000015044	77.0853	0.0163851	0.0543973	0.0610254	0.672027	535188	CARD10	caspase recruitment domain family member 10 [Source:VGNC Symbol;Acc:VGNC:26760]	ENSG00000100065	29775	CARD10
ENSBTAG00000003072	1955.29	0.044511	0.0721634	0.0612188	0.672523	282130	ACADVL	acyl-CoA dehydrogenase very long chain [Source:VGNC Symbol;Acc:VGNC:50246]	ENSG00000072778	37	ACADVL
ENSBTAG00000006732	345.661	0.0279041	0.060286	0.0611855	0.672523	534500	NRCAM	neuronal cell adhesion molecule [Source:VGNC Symbol;Acc:VGNC:32257]	ENSG00000091129	4897	NRCAM
ENSBTAG00000046079	115.635	0.0259767	0.0591597	0.0613102	0.67292	NA			NA	NA	NA
ENSBTAG00000011212	2511.02	0.0514081	0.0778795	0.0615172	0.67414	515326	EIF3K	eukaryotic translation initiation factor 3 subunit K [Source:VGNC Symbol;Acc:VGNC:28401]	ENSG00000178982	27335	EIF3K
ENSBTAG00000015590	1164.12	0.0528985	0.0770793	0.0615322	0.67414	506286	CILK1	ciliogenesis associated kinase 1 [Source:VGNC Symbol;Acc:VGNC:30028]	ENSG00000112144	22858	CILK1
ENSBTAG00000004593	3955.43	-0.0581297	0.0753609	0.0617494	0.675477	282097	TOP2B	DNA topoisomerase II beta [Source:VGNC Symbol;Acc:VGNC:49158]	ENSG00000077097	7155	TOP2B
ENSBTAG00000016822	10893.2	0.0615696	0.0829782	0.0618207	0.675477	281419	PPIB	peptidylprolyl isomerase B [Source:VGNC Symbol;Acc:VGNC:33195]	ENSG00000166794	5479	PPIB
ENSBTAG00000018469	452.227	0.0467168	0.0746798	0.0618166	0.675477	327692	ALDH6A1	aldehyde dehydrogenase 6 family member A1 [Source:VGNC Symbol;Acc:VGNC:25817]	ENSG00000119711	4329	ALDH6A1
ENSBTAG00000004155	1281.95	0.0547323	0.0769438	0.0619659	0.675851	511363	SPATA20	spermatogenesis associated 20 [Source:VGNC Symbol;Acc:VGNC:35179]	ENSG00000006282	64847	SPATA20
ENSBTAG00000013923	865.488	-0.0170776	0.0546038	0.061945	0.675851	281437	QPCT	glutaminyl-peptide cyclotransferase [Source:VGNC Symbol;Acc:VGNC:33598]	ENSG00000115828	25797	QPCT
ENSBTAG00000014435	53.6474	-0.0154475	0.054072	0.0620826	0.675911	514216	TCF19	transcription factor 19 [Source:VGNC Symbol;Acc:VGNC:35688]	ENSG00000137310	6941	TCF19
ENSBTAG00000014501	4766.85	-0.0554219	0.0787729	0.062062	0.675911	616981	FERMT2	fermitin family member 2 [Source:VGNC Symbol;Acc:VGNC:28953]	ENSG00000073712	10979	FERMT2
ENSBTAG00000000949	97.7385	-0.0206508	0.0562414	0.0625881	0.677995	510898	DNAJC9	DnaJ heat shock protein family (Hsp40) member C9 [Source:VGNC Symbol;Acc:VGNC:55985]	ENSG00000213551	23234	DNAJC9
ENSBTAG00000007718	1770.21	-0.058628	0.0788214	0.0626956	0.677995	510050	TGIF1	TGFB induced factor homeobox 1 [Source:VGNC Symbol;Acc:VGNC:35807]	ENSG00000177426	7050	TGIF1
ENSBTAG00000010303	1239.76	0.0278591	0.0601468	0.0627196	0.677995	281839	ICAM1	intercellular adhesion molecule 1 [Source:VGNC Symbol;Acc:VGNC:50197]	ENSG00000090339	3383	ICAM1
ENSBTAG00000015920	711.771	0.0426644	0.071496	0.0627431	0.677995	535038	TMEM147	transmembrane protein 147 [Source:VGNC Symbol;Acc:VGNC:35978]	ENSG00000105677	10430	TMEM147
ENSBTAG00000018646	2000.59	0.0329873	0.0622739	0.0628309	0.677995	338082	ATP6V1B2	ATPase H+ transporting V1 subunit B2 [Source:VGNC Symbol;Acc:VGNC:26318]	ENSG00000147416	526	ATP6V1B2
ENSBTAG00000022622	202.075	-0.0187581	0.0553303	0.0625934	0.677995	616753	CISH	cytokine inducible SH2 containing protein [Source:VGNC Symbol;Acc:VGNC:27374]	ENSG00000114737	1154	CISH
ENSBTAG00000031041	206.265	0.0300614	0.0617441	0.0627512	0.677995	509157	NHEJ1	non-homologous end joining factor 1 [Source:VGNC Symbol;Acc:VGNC:32064]	ENSG00000187736	79840	NHEJ1
ENSBTAG00000032265	132.706	-0.0124841	0.0530627	0.062562	0.677995	532442	RTP4	receptor transporter protein 4 [Source:VGNC Symbol;Acc:VGNC:53603]	ENSG00000136514	64108	RTP4
ENSBTAG00000046056	786.085	0.0458615	0.0730734	0.0627817	0.677995	NA	NA	NA	NA	NA	NA
ENSBTAG00000046757	223.597	0.0334541	0.0640534	0.0625889	0.677995	100137723	GTF2H4	general transcription factor IIH subunit 4 [Source:VGNC Symbol;Acc:VGNC:29697]	ENSG00000213780	2968	GTF2H4
ENSBTAG00000016206	1258.53	-0.0553689	0.0780253	0.0629322	0.678486	281293	MAOA	monoamine oxidase A [Source:VGNC Symbol;Acc:VGNC:31174]	ENSG00000189221	4128	MAOA
ENSBTAG00000013479	500.949	0.0296929	0.061256	0.0630655	0.679322	768005	SLC9A3R2	SLC9A3 regulator 2 [Source:VGNC Symbol;Acc:VGNC:34942]	ENSG00000065054	9351	SLC9A3R2
ENSBTAG00000012244	9328.24	-0.0295042	0.0611995	0.0632292	0.680298	539882	TUBA1B	tubulin, alpha 1b [Source:NCBI gene (formerly Entrezgene);Acc:539882]	ENSG00000123416	10376	TUBA1B
ENSBTAG00000016713	73.8079	0.0161134	0.054262	0.0633238	0.680298	539324	TMEM30B	transmembrane protein 30B [Source:VGNC Symbol;Acc:VGNC:36075]	ENSG00000182107	161291	TMEM30B
ENSBTAG00000030540	95.7272	0.0201887	0.0560333	0.0632902	0.680298	505354	ZDHHC12	zinc finger DHHC-type palmitoyltransferase 12 [Source:VGNC Symbol;Acc:VGNC:37127]	ENSG00000160446	84885	ZDHHC12
ENSBTAG00000013468	105478	0.0465676	0.0731886	0.0634282	0.680818	531336	AHNAK	AHNAK nucleoprotein [Source:VGNC Symbol;Acc:VGNC:25754]	ENSG00000124942	79026	AHNAK
ENSBTAG00000014417	235.448	0.0203982	0.0560707	0.0634975	0.680962	524593		cytosolic arginine sensor for mTORC1 subunit 2 [Source:NCBI gene (formerly Entrezgene);Acc:524593]	ENSG00000274070	729438	CASTOR2
ENSBTAG00000004094	22.2565	-0.0103509	0.052521	0.0637453	0.682586	507537	SPARCL1	SPARC like 1 [Source:VGNC Symbol;Acc:VGNC:35172]	ENSG00000152583	8404	SPARCL1
ENSBTAG00000017651	315.084	-0.0380854	0.0672627	0.0637611	0.682586	NA			NA	NA	NA
ENSBTAG00000018633	3075.41	0.0322184	0.0630179	0.06387	0.683151	512653	RABAC1	Rab acceptor 1 [Source:VGNC Symbol;Acc:VGNC:33666]	ENSG00000105404	10567	RABAC1
ENSBTAG00000006724	597.398	0.0450223	0.0723053	0.0640539	0.683206	532726	PPP1R2	protein phosphatase 1 regulatory inhibitor subunit 2 [Source:NCBI gene (formerly Entrezgene);Acc:532726]	ENSG00000184203	5504	PPP1R2
ENSBTAG00000008744	364.566	0.0298136	0.0613856	0.0640988	0.683206	524075	PDK2	pyruvate dehydrogenase kinase 2 [Source:VGNC Symbol;Acc:VGNC:32704]	ENSG00000005882	5164	PDK2
ENSBTAG00000037526	456.446	0.00620601	0.0516808	0.0640997	0.683206	281759	FABP4	fatty acid binding protein 4, adipocyte [Source:NCBI gene (formerly Entrezgene);Acc:281759]	ENSG00000170323	2167	FABP4
ENSBTAG00000038228	469.105	0.0415613	0.0701284	0.0640048	0.683206	NA	NA	NA	NA	NA	NA
ENSBTAG00000000833	311.699	0.0254297	0.0586915	0.0641784	0.683447	514852	TAX1BP3	Tax1 binding protein 3 [Source:VGNC Symbol;Acc:VGNC:35620]	ENSG00000213977	30851	TAX1BP3
ENSBTAG00000005338	4040.06	0.0401729	0.0683135	0.0642421	0.683527	515543	EIF3M	eukaryotic translation initiation factor 3 subunit M [Source:VGNC Symbol;Acc:VGNC:28403]	ENSG00000149100	10480	EIF3M
ENSBTAG00000008635	2402.5	-0.0377228	0.0667664	0.0644644	0.685293	282485	SULT1A1	sulfotransferase family, cytosolic, 1A, phenol-preferring, member 1 [Source:NCBI gene (formerly Entrezgene);Acc:282485]	NA	NA	NA
ENSBTAG00000000087	441.067	-0.0367367	0.0662083	0.0645619	0.685355	789567	HSD17B12	hydroxysteroid 17-beta dehydrogenase 12 [Source:VGNC Symbol;Acc:VGNC:54883]	ENSG00000149084	51144	HSD17B12
ENSBTAG00000003282	6202.55	-0.0511098	0.0750438	0.0646197	0.685355	282472	SLCO1A2	solute carrier organic anion transporter family member 1A2 [Source:VGNC Symbol;Acc:VGNC:34949]	ENSG00000084453	6579	SLCO1A2
ENSBTAG00000020054	466.99	-0.00589981	0.0516452	0.0646552	0.685355	537922	TNFRSF21	TNF receptor superfamily member 21 [Source:VGNC Symbol;Acc:VGNC:36166]	ENSG00000146072	27242	TNFRSF21
ENSBTAG00000026369	462.418	-0.0151757	0.053904	0.0646955	0.685355	617091	ENC1	ectodermal-neural cortex 1 [Source:VGNC Symbol;Acc:VGNC:28489]	ENSG00000171617	8507	ENC1
ENSBTAG00000008864	590.956	0.0197464	0.0557218	0.0647611	0.685454	613753	LY96	lymphocyte antigen 96 [Source:VGNC Symbol;Acc:VGNC:53867]	ENSG00000154589	23643	LY96
ENSBTAG00000009363	115.787	-0.0210897	0.05643	0.0648492	0.68579	538943	GINS3	GINS complex subunit 3 [Source:VGNC Symbol;Acc:VGNC:29362]	ENSG00000181938	64785	GINS3
ENSBTAG00000008186	620.727	0.046064	0.0725715	0.0649383	0.686136	507936	UBXN6	UBX domain protein 6 [Source:VGNC Symbol;Acc:VGNC:36628]	ENSG00000167671	80700	UBXN6
ENSBTAG00000004910	1020.49	0.0387884	0.0677141	0.0650365	0.686578	282523	SLC25A11	solute carrier family 25 member 11 [Source:VGNC Symbol;Acc:VGNC:34742]	ENSG00000108528	8402	SLC25A11
ENSBTAG00000009886	3179.01	0.0469244	0.0735997	0.0651617	0.687303	509687	KDELR3	KDEL endoplasmic reticulum protein retention receptor 3 [Source:VGNC Symbol;Acc:VGNC:30520]	ENSG00000100196	11015	KDELR3
ENSBTAG00000047186	286.018	0.0340142	0.0642491	0.0652449	0.687586	615447	NME2	non-metastatic cells 2, protein (NM23B) expressed in [Source:NCBI gene (formerly Entrezgene);Acc:615447]	ENSG00000243678	4831	NME2
ENSBTAG00000012272	1301.15	-0.0405935	0.068655	0.0653511	0.688109	538974	TMEM19	transmembrane protein 19 [Source:VGNC Symbol;Acc:VGNC:36015]	ENSG00000139291	55266	TMEM19
ENSBTAG00000008837	1581.93	0.0472868	0.0732136	0.0654618	0.688679	539235	CSNK2B	casein kinase 2 beta [Source:VGNC Symbol;Acc:VGNC:53965]	ENSG00000204435	1460	CSNK2B
ENSBTAG00000045859	54.2294	-0.0160873	0.0542744	0.0656274	0.689824	NA	NA	NA	NA	NA	NA
ENSBTAG00000011420	4903.42	0.0259717	0.058979	0.0657446	0.69046	511923	CA9	carbonic anhydrase 9 [Source:VGNC Symbol;Acc:VGNC:26659]	ENSG00000107159	768	CA9
ENSBTAG00000002258	273.553	0.00466292	0.0514905	0.0661646	0.690568	281631	APOA1	apolipoprotein A1 [Source:VGNC Symbol;Acc:VGNC:26022]	ENSG00000118137	335	APOA1
ENSBTAG00000002699	40.4243	0.0046638	0.0514926	0.0660681	0.690568	280832	KIT	KIT proto-oncogene, receptor tyrosine kinase [Source:VGNC Symbol;Acc:VGNC:30618]	ENSG00000157404	3815	KIT
ENSBTAG00000007453	800.273	0.0454443	0.0720764	0.0662013	0.690568	540158	NELFE	negative elongation factor complex member E [Source:VGNC Symbol;Acc:VGNC:32002]	ENSG00000204356	7936	NELFE
ENSBTAG00000010790	3743.89	0.0592599	0.0738727	0.0662087	0.690568	514449	EIF3L	eukaryotic translation initiation factor 3 subunit L [Source:VGNC Symbol;Acc:VGNC:28402]	ENSG00000100129	51386	EIF3L
ENSBTAG00000011344	116.538	-0.0195017	0.0556717	0.0661652	0.690568	538654	TMEM110	transmembrane protein 110 [Source:NCBI gene (formerly Entrezgene);Acc:538654]	ENSG00000213533	375346	STIMATE
ENSBTAG00000014612	20.6653	-0.00409403	0.0514279	0.065959	0.690568	510083	DOCK2	dedicator of cytokinesis 2 [Source:VGNC Symbol;Acc:VGNC:28157]	ENSG00000134516	1794	DOCK2
ENSBTAG00000016313	594.231	0.0434482	0.0708029	0.0659421	0.690568	507431	ECH1	enoyl-CoA hydratase 1 [Source:VGNC Symbol;Acc:VGNC:28305]	ENSG00000104823	1891	ECH1
ENSBTAG00000032848	2976.03	-0.0414959	0.0699813	0.0661275	0.690568	531359	GOLPH3	golgi phosphoprotein 3 [Source:VGNC Symbol;Acc:VGNC:29492]	ENSG00000113384	64083	GOLPH3
ENSBTAG00000001728	1905.05	0.0286339	0.0603326	0.066649	0.694564	537487	IGSF10	immunoglobulin superfamily member 10 [Source:VGNC Symbol;Acc:VGNC:53582]	ENSG00000152580	285313	IGSF10
ENSBTAG00000013726	325.318	0.0363511	0.065769	0.0668023	0.69476	282040	RNPEP	arginyl aminopeptidase [Source:VGNC Symbol;Acc:VGNC:58406]	ENSG00000176393	6051	RNPEP
ENSBTAG00000021574	1072.73	0.046746	0.072875	0.066839	0.69476	540481	TCF7L2	transcription factor 7 like 2 [Source:VGNC Symbol;Acc:VGNC:55976]	ENSG00000148737	6934	TCF7L2
ENSBTAG00000032031	90.5306	-0.0211824	0.05642	0.0667489	0.69476	100336034	ZBTB12	zinc finger and BTB domain containing 12 [Source:VGNC Symbol;Acc:VGNC:37060]	ENSG00000204366	221527	ZBTB12
ENSBTAG00000003038	469.711	-0.033083	0.0634708	0.067061	0.694832	618733	TAP2	transporter 2, ATP binding cassette subfamily B member [Source:NCBI gene (formerly Entrezgene);Acc:281586]	ENSG00000204267	6891	TAP2
ENSBTAG00000003375	713.022	-0.0288423	0.0606714	0.0672891	0.694832	534419	TC2N	tandem C2 domains, nuclear [Source:VGNC Symbol;Acc:VGNC:35675]	ENSG00000165929	123036	TC2N
ENSBTAG00000003399	5889.66	0.0539032	0.0746767	0.0673551	0.694832	537503	SMARCA5	SWI/SNF related, matrix associated, actin dependent regulator of chromatin, subfamily a, member 5 [Source:VGNC Symbol;Acc:VGNC:34988]	ENSG00000153147	8467	SMARCA5
ENSBTAG00000003604	20760.5	-0.0291673	0.0608553	0.0669484	0.694832	507654	ADAMTSL4	ADAMTS like 4 [Source:VGNC Symbol;Acc:VGNC:25632]	ENSG00000143382	54507	ADAMTSL4
ENSBTAG00000008411	962.671	-0.0476182	0.0728778	0.0673596	0.694832	613696	PLEKHO2	pleckstrin homology domain containing O2 [Source:NCBI gene (formerly Entrezgene);Acc:613696]	ENSG00000241839	80301	PLEKHO2
ENSBTAG00000012599	252.144	-0.025096	0.0584749	0.0671595	0.694832	515125	SMAD3	SMAD family member 3 [Source:VGNC Symbol;Acc:VGNC:34976]	ENSG00000166949	4088	SMAD3
ENSBTAG00000016223	109.28	0.0157677	0.0541408	0.0671207	0.694832	534933	SCRN1	secernin 1 [Source:VGNC Symbol;Acc:VGNC:34366]	ENSG00000136193	9805	SCRN1
ENSBTAG00000022583	30.8221	0.0108016	0.0525992	0.0672353	0.694832	524734	SHC4	SHC adaptor protein 4 [Source:NCBI gene (formerly Entrezgene);Acc:524734]	ENSG00000185634	399694	SHC4
ENSBTAG00000047958	763.145	0.0272685	0.0597183	0.0671982	0.694832	100125760	DPP7	dipeptidyl peptidase 7 [Source:VGNC Symbol;Acc:VGNC:28188]	ENSG00000176978	29952	DPP7
ENSBTAG00000001844	508.8	0.0341109	0.0643287	0.0675768	0.694879	516155	MOGS	mannosyl-oligosaccharide glucosidase [Source:VGNC Symbol;Acc:VGNC:58390]	ENSG00000115275	7841	MOGS
ENSBTAG00000005681	3623.04	0.0517507	0.0748492	0.0674362	0.694879	540985	ME1	malic enzyme 1 [Source:VGNC Symbol;Acc:VGNC:31339]	ENSG00000065833	4199	ME1
ENSBTAG00000016707	10095.9	0.055732	0.0755176	0.0674902	0.694879	534182	FKBP9	FKBP prolyl isomerase 9 [Source:VGNC Symbol;Acc:VGNC:29027]	ENSG00000122642	11328	FKBP9
ENSBTAG00000020613	421.131	0.0300303	0.0616107	0.0675926	0.694879	521237	STK16	serine/threonine kinase 16 [Source:VGNC Symbol;Acc:VGNC:35387]	ENSG00000115661	8576	STK16
ENSBTAG00000026848	757.596	0.00906449	0.0521946	0.0676685	0.695072	NA			NA	NA	NA
ENSBTAG00000011651	308.283	-0.0310392	0.0620036	0.0679183	0.696463	520752	HECTD2	HECT domain E3 ubiquitin protein ligase 2 [Source:VGNC Symbol;Acc:VGNC:29801]	ENSG00000165338	143279	HECTD2
ENSBTAG00000021039	4293.24	-0.0398889	0.0652737	0.0679058	0.696463	515290	HNRNPM	heterogeneous nuclear ribonucleoprotein M [Source:VGNC Symbol;Acc:VGNC:55212]	NA	NA	NA
ENSBTAG00000020525	6485.54	0.0582293	0.0725234	0.0682164	0.698931	531964	SEC31A	SEC31 homolog A, COPII coat complex component [Source:VGNC Symbol;Acc:VGNC:34417]	NA	NA	NA
ENSBTAG00000008921	606.394	0.0139709	0.053471	0.0684386	0.699451	504819	NEXN	nexilin F-actin binding protein [Source:VGNC Symbol;Acc:VGNC:32025]	ENSG00000162614	91624	NEXN
ENSBTAG00000010309	1952.51	0.0470437	0.0735039	0.0684124	0.699451	510797	XPO6	exportin 6 [Source:VGNC Symbol;Acc:VGNC:37000]	ENSG00000169180	23214	XPO6
ENSBTAG00000012408	674.595	0.0265072	0.0592524	0.0684395	0.699451	618035	RAB27A	RAB27A, member RAS oncogene family [Source:NCBI gene (formerly Entrezgene);Acc:618035]	ENSG00000069974	5873	RAB27A
ENSBTAG00000002944	1167.94	0.0415679	0.0693996	0.0688783	0.699837	540176	ATP5MC3	ATP synthase membrane subunit c locus 3 [Source:NCBI gene (formerly Entrezgene);Acc:540176]	ENSG00000154518	518	ATP5MC3
ENSBTAG00000003218	1249.54	-0.03863	0.0670919	0.0690035	0.699837	536021	RAB28	RAB28, member RAS oncogene family [Source:VGNC Symbol;Acc:VGNC:33635]	ENSG00000157869	9364	RAB28
ENSBTAG00000003299	121.457	-0.00991685	0.052361	0.0697168	0.699837	539738	LPAR4	lysophosphatidic acid receptor 4 [Source:VGNC Symbol;Acc:VGNC:30958]	ENSG00000147145	2846	LPAR4
ENSBTAG00000003806	40209.8	-0.00999334	0.0523952	0.0688618	0.699837	524222	ECM1	extracellular matrix protein 1 [Source:VGNC Symbol;Acc:VGNC:28311]	ENSG00000143369	1893	ECM1
ENSBTAG00000004510	290.205	-0.0286578	0.0605976	0.0694759	0.699837	614603	SARDH	sarcosine dehydrogenase [Source:VGNC Symbol;Acc:VGNC:34289]	ENSG00000123453	1757	SARDH
ENSBTAG00000004990	2511.18	-0.0258438	0.0587111	0.0698913	0.699837	100297058	NEO1	neogenin 1 [Source:VGNC Symbol;Acc:VGNC:32007]	ENSG00000067141	4756	NEO1
ENSBTAG00000005985	25.3498	-0.00776533	0.0519449	0.0686386	0.699837	509847	CBLN2	cerebellin 2 precursor [Source:VGNC Symbol;Acc:VGNC:26812]	ENSG00000141668	147381	CBLN2
ENSBTAG00000007896	215.857	0.0306296	0.0617821	0.0689473	0.699837	515935	NAGPA	N-acetylglucosamine-1-phosphodiester alpha-N-acetylglucosaminidase [Source:VGNC Symbol;Acc:VGNC:31870]	ENSG00000103174	51172	NAGPA
ENSBTAG00000008636	1743.01	-0.0105743	0.0525381	0.069659	0.699837	100124505	PDE4B	phosphodiesterase 4B [Source:VGNC Symbol;Acc:VGNC:32676]	ENSG00000184588	5142	PDE4B
ENSBTAG00000009570	765.123	0.0260046	0.0589701	0.0689929	0.699837	101902412	ANGPTL8	angiopoietin like 8 [Source:VGNC Symbol;Acc:VGNC:25896]	ENSG00000130173	55908	ANGPTL8
ENSBTAG00000009639	69.9405	-0.00956611	0.0522885	0.0694271	0.699837	514201	SMPD3	sphingomyelin phosphodiesterase 3 [Source:VGNC Symbol;Acc:VGNC:35031]	ENSG00000103056	55512	SMPD3
ENSBTAG00000010431	118.922	-0.0222369	0.0569301	0.0691261	0.699837	616371	LURAP1L	leucine rich adaptor protein 1 like [Source:VGNC Symbol;Acc:VGNC:31083]	ENSG00000153714	286343	LURAP1L
ENSBTAG00000010951	750.07	-0.0406673	0.0680285	0.0697897	0.699837	506625	NHLRC3	NHL repeat containing 3 [Source:VGNC Symbol;Acc:VGNC:32069]	ENSG00000188811	387921	NHLRC3
ENSBTAG00000013736	35.842	-0.0129288	0.0531821	0.0694195	0.699837	618054	PROM1	prominin 1 [Source:VGNC Symbol;Acc:VGNC:33364]	ENSG00000007062	8842	PROM1
ENSBTAG00000014438	79.129	-0.0209666	0.056314	0.0698618	0.699837	768207	SS18L1	SS18L1 subunit of BAF chromatin remodeling complex [Source:VGNC Symbol;Acc:VGNC:35306]	ENSG00000184402	26039	SS18L1
ENSBTAG00000015146	1505.46	0.0516727	0.0741063	0.0692884	0.699837	515314	TOX4	TOX high mobility group box family member 4 [Source:VGNC Symbol;Acc:VGNC:36230]	ENSG00000092203	9878	TOX4
ENSBTAG00000015147	1812.17	0.0306948	0.0617018	0.0699147	0.699837	282466	S100A10	S100 calcium binding protein A10 [Source:VGNC Symbol;Acc:VGNC:34237]	ENSG00000197747	6281	S100A10
ENSBTAG00000015805	1496.64	-0.0209363	0.0562919	0.0692223	0.699837	787248	SIPA1L1	signal induced proliferation associated 1 like 1 [Source:VGNC Symbol;Acc:VGNC:34628]	ENSG00000197555	26037	SIPA1L1
ENSBTAG00000016894	2785.94	0.0564991	0.077155	0.0685674	0.699837	100141021	CYFIP1	cytoplasmic FMR1 interacting protein 1 [Source:VGNC Symbol;Acc:VGNC:50307]	ENSG00000273749	23191	CYFIP1
ENSBTAG00000018115	2639.21	0.0351848	0.064037	0.0693835	0.699837	431786	PEBP1	phosphatidylethanolamine binding protein 1 [Source:VGNC Symbol;Acc:VGNC:32735]	NA	NA	NA
ENSBTAG00000018799	731.379	0.0431423	0.0700006	0.0697669	0.699837	100139799	GPSM1	G protein signaling modulator 1 [Source:VGNC Symbol;Acc:VGNC:29614]	ENSG00000160360	26086	GPSM1
ENSBTAG00000019026	537.522	-0.0292939	0.0608907	0.0693217	0.699837	540527	EXTL2	exostosin like glycosyltransferase 2 [Source:VGNC Symbol;Acc:VGNC:28668]	ENSG00000162694	2135	EXTL2
ENSBTAG00000019187	1399.79	-0.030023	0.0613469	0.0698621	0.699837	515561	ZNF462	zinc finger protein 462 [Source:VGNC Symbol;Acc:VGNC:37280]	ENSG00000148143	58499	ZNF462
ENSBTAG00000021633	724.734	-0.0402723	0.0681438	0.0691336	0.699837	517825	TDG	thymine DNA glycosylase [Source:VGNC Symbol;Acc:VGNC:35711]	ENSG00000139372	6996	TDG
ENSBTAG00000038181	1091.17	0.0398743	0.0669517	0.0688728	0.699837	506199	FOCAD	focadhesin [Source:VGNC Symbol;Acc:VGNC:29071]	ENSG00000188352	54914	FOCAD
ENSBTAG00000010617	681.441	0.0396252	0.0676707	0.0700498	0.700613	540389	KRTCAP2	keratinocyte associated protein 2 [Source:VGNC Symbol;Acc:VGNC:30751]	ENSG00000163463	200185	KRTCAP2
ENSBTAG00000005439	255.955	0.0197906	0.0557388	0.070167	0.700634	514601	FAM102B	family with sequence similarity 102 member B [Source:VGNC Symbol;Acc:VGNC:54425]	ENSG00000162636	284611	FAM102B
ENSBTAG00000018593	928.572	0.0351701	0.064553	0.0701206	0.700634	493993	PSENEN	presenilin enhancer, gamma-secretase subunit [Source:VGNC Symbol;Acc:VGNC:99676]	ENSG00000188223	NA	AD000671.1
ENSBTAG00000019338	2203.55	0.0470335	0.0698119	0.0702909	0.701295	407110	IL13RA1	interleukin 13 receptor subunit alpha 1 [Source:VGNC Symbol;Acc:VGNC:55053]	ENSG00000131724	3597	IL13RA1
ENSBTAG00000000049	336.659	-0.0365552	0.06548	0.0714036	0.70191	527084	CCDC77	coiled-coil domain containing 77 [Source:VGNC Symbol;Acc:VGNC:26915]	ENSG00000120647	84318	CCDC77
ENSBTAG00000000359	705.14	-0.0397476	0.0675343	0.0718234	0.70191	539052	EIF3J	eukaryotic translation initiation factor 3 subunit J [Source:VGNC Symbol;Acc:VGNC:28400]	ENSG00000104131	8669	EIF3J
ENSBTAG00000000810	1713.31	0.0406582	0.0669388	0.071102	0.70191	338085	COPE	COPI coat complex subunit epsilon [Source:VGNC Symbol;Acc:VGNC:27595]	ENSG00000105669	11316	COPE
ENSBTAG00000001192	1891.53	0.0204448	0.0558823	0.0719746	0.70191	505538	STX12	syntaxin 12 [Source:VGNC Symbol;Acc:VGNC:35432]	ENSG00000117758	23673	STX12
ENSBTAG00000001911	203.227	-0.0288474	0.0606094	0.071951	0.70191	538674		protocadherin 11 X-linked [Source:NCBI gene (formerly Entrezgene);Acc:538674]	ENSG00000099715	83259	PCDH11Y
ENSBTAG00000002113	178.958	-0.0237823	0.0576955	0.0718687	0.70191	NA	ZNF41	zinc finger protein 41 [Source:VGNC Symbol;Acc:VGNC:37270]	ENSG00000147124	7592	ZNF41
ENSBTAG00000002313	1508.8	-0.0275613	0.0598307	0.0713348	0.70191	281878	ITPR2	inositol 1,4,5-trisphosphate receptor type 2 [Source:VGNC Symbol;Acc:VGNC:30347]	ENSG00000123104	3709	ITPR2
ENSBTAG00000004462	87.556	-0.0137941	0.053442	0.0720617	0.70191	527053	NPAS3	neuronal PAS domain protein 3 [Source:VGNC Symbol;Acc:VGNC:59355]	ENSG00000151322	64067	NPAS3
ENSBTAG00000005556	1268.84	0.026197	0.0589798	0.0715209	0.70191	510299	CYGB	cytoglobin [Source:VGNC Symbol;Acc:VGNC:50268]	ENSG00000161544	114757	CYGB
ENSBTAG00000005607	110.688	-0.0191635	0.0554089	0.0721608	0.70191	782916	ERCC6L	ERCC excision repair 6 like, spindle assembly checkpoint helicase [Source:VGNC Symbol;Acc:VGNC:28573]	ENSG00000186871	54821	ERCC6L
ENSBTAG00000006035	125.336	-0.00853948	0.0520583	0.0710369	0.70191	282459	PPP1R1B	protein phosphatase 1 regulatory inhibitor subunit 1B [Source:VGNC Symbol;Acc:VGNC:33234]	ENSG00000131771	84152	PPP1R1B
ENSBTAG00000006250	1923.15	-0.0509635	0.0728715	0.0714794	0.70191	531673	CASC3	CASC3 exon junction complex subunit [Source:VGNC Symbol;Acc:VGNC:54702]	ENSG00000108349	22794	CASC3
ENSBTAG00000007357	4341.87	-0.0206592	0.0560913	0.0708177	0.70191	281690	CHSY1	chondroitin sulfate synthase 1 [Source:VGNC Symbol;Acc:VGNC:27350]	ENSG00000131873	22856	CHSY1
ENSBTAG00000007737	13563.8	0.0573135	0.0778955	0.0721978	0.70191	615199	UBA52	ubiquitin A-52 residue ribosomal protein fusion product 1 [Source:VGNC Symbol;Acc:VGNC:49988]	ENSG00000221983	7311	UBA52
ENSBTAG00000007913	1567.37	-0.0462923	0.0713024	0.0718794	0.70191	535258	CWC15	CWC15 spliceosome associated protein homolog [Source:VGNC Symbol;Acc:VGNC:54863]	ENSG00000150316	51503	CWC15
ENSBTAG00000008739	205.674	-0.0241654	0.0578867	0.0718977	0.70191	100140500	SAMD11	sterile alpha motif domain containing 11 [Source:VGNC Symbol;Acc:VGNC:59361]	ENSG00000187634	148398	SAMD11
ENSBTAG00000008758	270.701	-0.0284191	0.0603634	0.0717457	0.70191	527854	KIF20A	kinesin family member 20A [Source:VGNC Symbol;Acc:VGNC:30594]	ENSG00000112984	10112	KIF20A
ENSBTAG00000009354	1018.27	-0.0240563	0.0578056	0.0717585	0.70191	528920	EVI2A	ecotropic viral integration site 2A [Source:NCBI gene (formerly Entrezgene);Acc:528920]	ENSG00000126860	2123	EVI2A
ENSBTAG00000010184	738.294	-0.0344391	0.0641743	0.0708851	0.70191	538710	G6PC1	glucose-6-phosphatase catalytic subunit 1 [Source:VGNC Symbol;Acc:VGNC:29178]	ENSG00000131482	2538	G6PC
ENSBTAG00000010822	95.0287	-0.0160018	0.0541974	0.0704785	0.70191	781239	PLCXD3	phosphatidylinositol specific phospholipase C X domain containing 3 [Source:VGNC Symbol;Acc:VGNC:32994]	ENSG00000182836	345557	PLCXD3
ENSBTAG00000011950	1651.09	-0.0389996	0.0669455	0.0711564	0.70191	508439	EMC1	ER membrane protein complex subunit 1 [Source:VGNC Symbol;Acc:VGNC:28461]	ENSG00000127463	23065	EMC1
ENSBTAG00000012755	298.015	0.0354084	0.0649054	0.0710014	0.70191	767885	KLC4	kinesin light chain 4 [Source:VGNC Symbol;Acc:VGNC:30625]	ENSG00000137171	89953	KLC4
ENSBTAG00000013007	2475.6	0.0182452	0.0550548	0.0714265	0.70191	516545	FAM210B	family with sequence similarity 210 member B [Source:VGNC Symbol;Acc:VGNC:28789]	ENSG00000124098	116151	FAM210B
ENSBTAG00000013322	637.718	0.0442315	0.0704752	0.0718507	0.70191	506551	POMGNT1	protein O-linked mannose N-acetylglucosaminyltransferase 1 (beta 1,2-) [Source:VGNC Symbol;Acc:VGNC:55660]	ENSG00000085998	55624	POMGNT1
ENSBTAG00000016152	12880.3	0.0208165	0.0561767	0.0707057	0.70191	509221	DAB2	DAB adaptor protein 2 [Source:VGNC Symbol;Acc:VGNC:27865]	ENSG00000153071	1601	DAB2
ENSBTAG00000017243	21.4148	-0.0101937	0.0524567	0.0707267	0.70191	505169	GATA3	GATA binding protein 3 [Source:VGNC Symbol;Acc:VGNC:29267]	ENSG00000107485	2625	GATA3
ENSBTAG00000017866	101.662	0.0104751	0.0524948	0.0721541	0.70191	281052	CD36	CD36 molecule [Source:NCBI gene (formerly Entrezgene);Acc:281052]	ENSG00000135218	948	CD36
ENSBTAG00000021651	1562.15	0.0416325	0.0684863	0.0720229	0.70191	282394	UQCRC2	ubiquinol-cytochrome c reductase core protein 2 [Source:VGNC Symbol;Acc:VGNC:36696]	ENSG00000140740	7385	UQCRC2
ENSBTAG00000024539	5117.52	-0.0246786	0.0581015	0.0718477	0.70191	504407	SPSB1	splA/ryanodine receptor domain and SOCS box containing 1 [Source:NCBI gene (formerly Entrezgene);Acc:504407]	ENSG00000171621	80176	SPSB1
ENSBTAG00000027843	1810.09	0.045777	0.0711225	0.0720886	0.70191	768059	TCEAL8	transcription elongation factor A like 8 [Source:VGNC Symbol;Acc:VGNC:35683]	ENSG00000180964	90843	TCEAL8
ENSBTAG00000030589	344.096	0.0386129	0.0671383	0.0711143	0.70191	100138035	TMCO6	transmembrane and coiled-coil domains 6 [Source:VGNC Symbol;Acc:VGNC:35933]	ENSG00000113119	55374	TMCO6
ENSBTAG00000038112	1024	0.0298576	0.0611983	0.0712292	0.70191	100850276		UL16-binding protein 3-like [Source:NCBI gene (formerly Entrezgene);Acc:100850276]	ENSG00000131019	79465	ULBP3
ENSBTAG00000003092	408.523	-0.0393613	0.0674314	0.072264	0.701979	540537	ANAPC5	anaphase promoting complex subunit 5 [Source:VGNC Symbol;Acc:VGNC:25885]	ENSG00000089053	51433	ANAPC5
ENSBTAG00000013402	621.158	0.0414362	0.0686152	0.0723202	0.701979	NA	NA	NA	NA	NA	NA
ENSBTAG00000003546	432.585	-0.0364427	0.0654057	0.0725691	0.702155	510059	TFAM	transcription factor A, mitochondrial [Source:VGNC Symbol;Acc:VGNC:35775]	ENSG00000108064	7019	TFAM
ENSBTAG00000003788	139.586	-0.0241592	0.0578682	0.072484	0.702155	534142	RCC1	regulator of chromosome condensation 1 [Source:VGNC Symbol;Acc:VGNC:33825]	ENSG00000180198	1104	RCC1
ENSBTAG00000011454	4759.34	0.034601	0.0610788	0.0725504	0.702155	535310	FKBP10	FKBP prolyl isomerase 10 [Source:VGNC Symbol;Acc:VGNC:29017]	ENSG00000141756	60681	FKBP10
ENSBTAG00000016578	2820.77	-0.0503743	0.0724624	0.0725257	0.702155	512479	HNRNPR	heterogeneous nuclear ribonucleoprotein R [Source:VGNC Symbol;Acc:VGNC:29899]	ENSG00000125944	10236	HNRNPR
ENSBTAG00000005474	365.159	-0.0367263	0.065605	0.0726963	0.702827	281713	CREB1	cAMP responsive element binding protein 1 [Source:VGNC Symbol;Acc:VGNC:27692]	ENSG00000118260	1385	CREB1
ENSBTAG00000002014	2965.33	0.0551928	0.0725882	0.0734499	0.702856	512029	SNX1	sorting nexin 1 [Source:VGNC Symbol;Acc:VGNC:35090]	ENSG00000028528	6642	SNX1
ENSBTAG00000002578	2784.92	-0.0509896	0.0706924	0.0734034	0.702856	506325	ZMYND11	zinc finger MYND-type containing 11 [Source:VGNC Symbol;Acc:VGNC:37202]	ENSG00000015171	10771	ZMYND11
ENSBTAG00000005144	192.031	0.0162252	0.0542518	0.0730677	0.702856	508493	PNPLA2	patatin like phospholipase domain containing 2 [Source:VGNC Symbol;Acc:VGNC:33091]	ENSG00000177666	57104	PNPLA2
ENSBTAG00000008386	1249.04	0.0509646	0.0732345	0.0730679	0.702856	100138870	CLPX	caseinolytic mitochondrial matrix peptidase chaperone subunit X [Source:VGNC Symbol;Acc:VGNC:27462]	ENSG00000166855	10845	CLPX
ENSBTAG00000010786	1852.29	0.0451694	0.0702717	0.0732236	0.702856	533768	TACC2	transforming acidic coiled-coil containing protein 2 [Source:VGNC Symbol;Acc:VGNC:35558]	ENSG00000138162	10579	TACC2
ENSBTAG00000011360	807.881	0.0422141	0.0680511	0.073328	0.702856	528991	XAB2	XPA binding protein 2 [Source:VGNC Symbol;Acc:VGNC:36981]	ENSG00000076924	56949	XAB2
ENSBTAG00000012370	21893	0.0298457	0.0611055	0.0728578	0.702856	282660	MGP	matrix Gla protein [Source:NCBI gene (formerly Entrezgene);Acc:282660]	NA	NA	NA
ENSBTAG00000013408	1205.26	-0.0438185	0.0700938	0.0733391	0.702856	506017	RBM12B	RNA binding motif protein 12B [Source:VGNC Symbol;Acc:VGNC:33786]	ENSG00000183808	389677	RBM12B
ENSBTAG00000015450	218.242	-0.0251358	0.058366	0.0731952	0.702856	537016	CPEB3	cytoplasmic polyadenylation element binding protein 3 [Source:VGNC Symbol;Acc:VGNC:27649]	ENSG00000107864	22849	CPEB3
ENSBTAG00000017271	76.1716	-0.0193637	0.0555422	0.0733163	0.702856	540206	MASTL	microtubule associated serine/threonine kinase like [Source:VGNC Symbol;Acc:VGNC:31260]	ENSG00000120539	84930	MASTL
ENSBTAG00000020710	72.2274	-0.0132245	0.0532279	0.0733999	0.702856	616874	CENPQ	centromere protein Q [Source:VGNC Symbol;Acc:VGNC:27184]	ENSG00000031691	55166	CENPQ
ENSBTAG00000020958	1760.37	-0.0232788	0.0573596	0.0730518	0.702856	539204	LRRC8D	leucine rich repeat containing 8 VRAC subunit D [Source:VGNC Symbol;Acc:VGNC:31032]	ENSG00000171492	55144	LRRC8D
ENSBTAG00000022539	863.649	-0.0345859	0.0636093	0.0730675	0.702856	614776	POLR2K	RNA polymerase II, I and III subunit K [Source:VGNC Symbol;Acc:VGNC:57357]	NA	NA	NA
ENSBTAG00000007177	379.043	0.0259143	0.0587695	0.0737617	0.705285	507667	EMP2	epithelial membrane protein 2 [Source:VGNC Symbol;Acc:VGNC:28482]	ENSG00000213853	2013	EMP2
ENSBTAG00000015499	417.07	0.0274275	0.0595243	0.0740684	0.707428	525567	VPS51	VPS51 subunit of GARP complex [Source:VGNC Symbol;Acc:VGNC:36827]	ENSG00000149823	738	VPS51
ENSBTAG00000040427	118.566	-0.019674	0.055657	0.0741021	0.707428	526945		Rho GTPase activating protein 19 [Source:NCBI gene (formerly Entrezgene);Acc:526945]	ENSG00000213390	84986	ARHGAP19
ENSBTAG00000010793	26107.3	0.00809829	0.0519963	0.0743377	0.708566	515235	CCDC80	coiled-coil domain containing 80 [Source:VGNC Symbol;Acc:VGNC:26918]	ENSG00000091986	151887	CCDC80
ENSBTAG00000030591	12327.7	-0.0564708	0.0796206	0.0742987	0.708566	512527	CWC25	CWC25 spliceosome associated protein homolog [Source:VGNC Symbol;Acc:VGNC:27842]	ENSG00000273559	54883	CWC25
ENSBTAG00000000111	18638.1	-0.0386653	0.0647263	0.0746695	0.708978	281565	UGP2	UDP-glucose pyrophosphorylase 2 [Source:VGNC Symbol;Acc:VGNC:36651]	ENSG00000169764	7360	UGP2
ENSBTAG00000001835	17153.6	-0.0343756	0.0638722	0.0745021	0.708978	281193	GJA1	gap junction protein alpha 1 [Source:VGNC Symbol;Acc:VGNC:29370]	ENSG00000152661	2697	GJA1
ENSBTAG00000002041	182.987	-0.0267434	0.0592675	0.0751381	0.708978	534137	SASH3	SAM and SH3 domain containing 3 [Source:VGNC Symbol;Acc:VGNC:34294]	ENSG00000122122	54440	SASH3
ENSBTAG00000004570	825.637	0.022801	0.057009	0.0746261	0.708978	540901	PRRX1	paired related homeobox 1 [Source:VGNC Symbol;Acc:VGNC:33412]	ENSG00000116132	5396	PRRX1
ENSBTAG00000007933	652.36	-0.026762	0.0592356	0.0750218	0.708978	509304	DIPK2A	divergent protein kinase domain 2A [Source:VGNC Symbol;Acc:VGNC:52667]	ENSG00000181744	205428	DIPK2A
ENSBTAG00000011412	14445.4	0.0324723	0.0626907	0.0744611	0.708978	520030	LAMB1	laminin subunit beta 1 [Source:VGNC Symbol;Acc:VGNC:30772]	ENSG00000091136	3912	LAMB1
ENSBTAG00000014960	150.35	-0.0198477	0.0557121	0.0751356	0.708978	535716	SCHIP1	schwannomin interacting protein 1 [Source:NCBI gene (formerly Entrezgene);Acc:535716]	ENSG00000151967	29970	SCHIP1
ENSBTAG00000018258	2130.14	-0.0455586	0.0708024	0.0750531	0.708978	508312	SRSF2	serine and arginine rich splicing factor 2 [Source:VGNC Symbol;Acc:VGNC:55875]	ENSG00000161547	6427	SRSF2
ENSBTAG00000018299	125.935	-0.020989	0.0562372	0.0749858	0.708978	515306	PIGH	phosphatidylinositol glycan anchor biosynthesis class H [Source:VGNC Symbol;Acc:VGNC:32869]	ENSG00000100564	5283	PIGH
ENSBTAG00000020366	212.852	0.0266138	0.0591324	0.0750508	0.708978	618429	TBL3	transducin beta like 3 [Source:VGNC Symbol;Acc:VGNC:35659]	ENSG00000183751	10607	TBL3
ENSBTAG00000022003	321.539	-0.0360711	0.0649904	0.0751382	0.708978	511775	NSUN6	NOP2/Sun RNA methyltransferase 6 [Source:VGNC Symbol;Acc:VGNC:32287]	ENSG00000241058	221078	NSUN6
ENSBTAG00000027841	72.9487	0.0162568	0.0542524	0.0746966	0.708978	100300059		neuroligin 4 X-linked [Source:NCBI gene (formerly Entrezgene);Acc:100300059]	ENSG00000146938	57502	NLGN4X
ENSBTAG00000031476	59.864	-0.0122135	0.0529646	0.0751313	0.708978	788775	DLL1	delta like canonical Notch ligand 1 [Source:VGNC Symbol;Acc:VGNC:28094]	ENSG00000198719	28514	DLL1
ENSBTAG00000019096	861.508	0.0433946	0.069616	0.0752207	0.709207	282393	UQCRC1	ubiquinol-cytochrome c reductase core protein 1 [Source:VGNC Symbol;Acc:VGNC:36695]	ENSG00000010256	7384	UQCRC1
ENSBTAG00000001968	1040.06	-0.0291089	0.0605238	0.0753488	0.709865	512635	TTC14	tetratricopeptide repeat domain 14 [Source:VGNC Symbol;Acc:VGNC:53610]	ENSG00000163728	151613	TTC14
ENSBTAG00000001034	36.0668	0.00531193	0.0515663	0.0757349	0.710741	407221	IL18R1	interleukin 18 receptor 1 [Source:VGNC Symbol;Acc:VGNC:30127]	ENSG00000115604	8809	IL18R1
ENSBTAG00000008137	190.894	0.0278569	0.0596319	0.0758192	0.710741	101906363		NADH dehydrogenase [ubiquinone] 1 alpha subcomplex subunit 3 [Source:NCBI gene (formerly Entrezgene);Acc:101906363]	ENSG00000170906	4696	NDUFA3
ENSBTAG00000009357	122.91	0.023201	0.0573184	0.0758479	0.710741	508292	IL34	interleukin 34 [Source:VGNC Symbol;Acc:VGNC:30156]	ENSG00000157368	146433	IL34
ENSBTAG00000010456	442.777	-0.0391864	0.0669384	0.0755236	0.710741	521918	TADA1	transcriptional adaptor 1 [Source:VGNC Symbol;Acc:VGNC:35564]	ENSG00000152382	117143	TADA1
ENSBTAG00000010799	4505.06	0.0422816	0.06806	0.0759394	0.710741	281341	MYL6	myosin light chain 6 [Source:VGNC Symbol;Acc:VGNC:50223]	ENSG00000092841	4637	MYL6
ENSBTAG00000015649	47.5482	-0.0120481	0.052878	0.0760257	0.710741	533681	TMEM156	transmembrane protein 156 [Source:VGNC Symbol;Acc:VGNC:35983]	ENSG00000121895	80008	TMEM156
ENSBTAG00000016512	866.431	-0.0377022	0.065683	0.0760063	0.710741	527412	TTC21B	tetratricopeptide repeat domain 21B [Source:VGNC Symbol;Acc:VGNC:36460]	ENSG00000123607	79809	TTC21B
ENSBTAG00000016762	266.654	-0.0306147	0.0615747	0.0757978	0.710741	539494	SLC25A12	solute carrier family 25 member 12 [Source:VGNC Symbol;Acc:VGNC:34743]	ENSG00000115840	8604	SLC25A12
ENSBTAG00000019216	1367.56	0.0505436	0.0714139	0.0755638	0.710741	281556	TUFM	Tu translation elongation factor, mitochondrial [Source:VGNC Symbol;Acc:VGNC:36517]	ENSG00000178952	7284	TUFM
ENSBTAG00000019234	104.872	-0.0101071	0.0523928	0.0759705	0.710741	617566	BMP6	bone morphogenetic protein 6 [Source:VGNC Symbol;Acc:VGNC:26521]	ENSG00000153162	654	BMP6
ENSBTAG00000009078	1572.09	0.0306356	0.0613676	0.0762884	0.712649	280857	MIA	MIA SH3 domain containing [Source:NCBI gene (formerly Entrezgene);Acc:280857]	ENSG00000261857	8190	MIA
ENSBTAG00000000425	28973.4	0.0434284	0.0691688	0.0767521	0.713126	NA			NA	NA	NA
ENSBTAG00000001360	26084.6	0.0518929	0.0751076	0.0794703	0.713126	326582	RPS12	ribosomal protein S12 [Source:VGNC Symbol;Acc:VGNC:56365]	NA	NA	NA
ENSBTAG00000001928	10465.8	-0.0346189	0.0613217	0.0791931	0.713126	613927	PDIA6	protein disulfide isomerase family A member 6 [Source:VGNC Symbol;Acc:VGNC:32700]	ENSG00000143870	10130	PDIA6
ENSBTAG00000002470	54.0338	0.0158887	0.0541409	0.0765745	0.713126	511835	CCDC78	coiled-coil domain containing 78 [Source:VGNC Symbol;Acc:VGNC:26916]	ENSG00000162004	124093	CCDC78
ENSBTAG00000002697	1527.81	-0.0351846	0.0641361	0.0793634	0.713126	540881	KCTD10	potassium channel tetramerization domain containing 10 [Source:VGNC Symbol;Acc:VGNC:30500]	ENSG00000110906	83892	KCTD10
ENSBTAG00000002959	898.806	0.0344495	0.0636102	0.0796203	0.713126	505325	LRCH1	leucine rich repeats and calponin homology domain containing 1 [Source:VGNC Symbol;Acc:VGNC:53822]	ENSG00000136141	23143	LRCH1
ENSBTAG00000003490	851.908	0.0268511	0.0592951	0.0768083	0.713126	509821	ELMO1	engulfment and cell motility 1 [Source:VGNC Symbol;Acc:VGNC:28438]	ENSG00000155849	9844	ELMO1
ENSBTAG00000003820	744.916	0.029948	0.0611156	0.0783986	0.713126	507027	GRAMD1A	GRAM domain containing 1A [Source:VGNC Symbol;Acc:VGNC:29622]	ENSG00000089351	57655	GRAMD1A
ENSBTAG00000004085	50.4581	-0.0135713	0.053345	0.0795145	0.713126	510538	ASF1B	anti-silencing function 1B histone chaperone [Source:VGNC Symbol;Acc:VGNC:50605]	ENSG00000105011	55723	ASF1B
ENSBTAG00000004829	868.417	0.0386112	0.0662685	0.078033	0.713126	506336	YIF1A	Yip1 interacting factor homolog A, membrane trafficking protein [Source:VGNC Symbol;Acc:VGNC:37023]	ENSG00000174851	10897	YIF1A
ENSBTAG00000005359	2018.12	0.0178127	0.0548052	0.0782271	0.713126	534069	TGFB2	transforming growth factor beta 2 [Source:VGNC Symbol;Acc:VGNC:35802]	ENSG00000092969	7042	TGFB2
ENSBTAG00000005793	2699.84	0.0420178	0.0682337	0.0782941	0.713126	510586	PEA15	proliferation and apoptosis adaptor protein 15 [Source:VGNC Symbol;Acc:VGNC:32732]	ENSG00000162734	8682	PEA15
ENSBTAG00000005932	60.0889	-0.0145057	0.0536329	0.079406	0.713126	523874	FAM184B	family with sequence similarity 184 member B [Source:VGNC Symbol;Acc:VGNC:28766]	ENSG00000047662	27146	FAM184B
ENSBTAG00000006107	162.048	-0.0230753	0.0571907	0.0780809	0.713126	520250	SLF1	SMC5-SMC6 complex localization factor 1 [Source:VGNC Symbol;Acc:VGNC:52883]	ENSG00000133302	84250	SLF1
ENSBTAG00000006405	217.334	-0.0303748	0.0612334	0.0790905	0.713126	507620	PALB2	partner and localizer of BRCA2 [Source:VGNC Symbol;Acc:VGNC:32556]	ENSG00000083093	79728	PALB2
ENSBTAG00000006479	817.251	-0.039367	0.0665633	0.0791571	0.713126	618048	CAPN7	calpain 7 [Source:VGNC Symbol;Acc:VGNC:26750]	ENSG00000131375	23473	CAPN7
ENSBTAG00000007449	314.854	-0.0133549	0.0532034	0.0773942	0.713126	538691	HS3ST1	heparan sulfate-glucosamine 3-sulfotransferase 1 [Source:VGNC Symbol;Acc:VGNC:29958]	ENSG00000002587	9957	HS3ST1
ENSBTAG00000007659	169.369	0.023274	0.0573074	0.0795649	0.713126	617620	CORO2A	coronin 2A [Source:VGNC Symbol;Acc:VGNC:27623]	ENSG00000106789	7464	CORO2A
ENSBTAG00000007884	425.097	0.0217706	0.0565562	0.0780905	0.713126	539361	SREBF1	sterol regulatory element binding transcription factor 1 [Source:VGNC Symbol;Acc:VGNC:35274]	ENSG00000072310	6720	SREBF1
ENSBTAG00000008092	101.013	0.0177462	0.0548026	0.0796122	0.713126	613954	RAB37	RAB37, member RAS oncogene family [Source:VGNC Symbol;Acc:VGNC:33645]	ENSG00000172794	326624	RAB37
ENSBTAG00000009401	250.098	-0.0265613	0.0590234	0.0790568	0.713126	507991	MTRR	5-methyltetrahydrofolate-homocysteine methyltransferase reductase [Source:VGNC Symbol;Acc:VGNC:58606]	ENSG00000124275	4552	MTRR
ENSBTAG00000009743	352.618	-0.034536	0.0636717	0.078312	0.713126	768241	PDRG1	p53 and DNA damage regulated 1 [Source:VGNC Symbol;Acc:VGNC:32716]	ENSG00000088356	81572	PDRG1
ENSBTAG00000010304	554.013	-0.0249935	0.0580811	0.0785716	0.713126	514865	CHKA	choline kinase alpha [Source:VGNC Symbol;Acc:VGNC:27295]	ENSG00000110721	1119	CHKA
ENSBTAG00000010427	239.315	-0.0204968	0.0559584	0.0792816	0.713126	539767	RASSF5	Ras association domain family member 5 [Source:VGNC Symbol;Acc:VGNC:33761]	ENSG00000266094	83593	RASSF5
ENSBTAG00000010719	1550.44	-0.0246829	0.0580232	0.0770249	0.713126	509971	ANGPTL1	angiopoietin like 1 [Source:VGNC Symbol;Acc:VGNC:25890]	ENSG00000116194	9068	ANGPTL1
ENSBTAG00000011922	12535.6	0.0464065	0.0701814	0.07811	0.713126	786966	PLEC	plectin [Source:VGNC Symbol;Acc:VGNC:53873]	ENSG00000178209	5339	PLEC
ENSBTAG00000012199	108.941	-0.021352	0.0563675	0.0789743	0.713126	NA	NA	NA	NA	NA	NA
ENSBTAG00000012216	72.3317	-0.0168498	0.0544742	0.0771532	0.713126	790225	MLKL	mixed lineage kinase domain like pseudokinase [Source:VGNC Symbol;Acc:VGNC:31500]	ENSG00000168404	197259	MLKL
ENSBTAG00000012467	180.669	-0.0161861	0.0542233	0.0780843	0.713126	522347	MASP1	mannan binding lectin serine peptidase 1 [Source:VGNC Symbol;Acc:VGNC:31255]	ENSG00000127241	5648	MASP1
ENSBTAG00000012623	414.917	0.0178058	0.0548503	0.0769134	0.713126	511596	NDP	norrin cystine knot growth factor NDP [Source:VGNC Symbol;Acc:VGNC:31939]	ENSG00000124479	4693	NDP
ENSBTAG00000012849	1047.36	-0.0168107	0.0543988	0.0791817	0.713126	282191	COL4A1	collagen type IV alpha 1 chain [Source:VGNC Symbol;Acc:VGNC:50081]	ENSG00000187498	1282	COL4A1
ENSBTAG00000013033	292.869	-0.0340928	0.0635759	0.0778503	0.713126	505888	BTBD10	BTB domain containing 10 [Source:VGNC Symbol;Acc:VGNC:26584]	ENSG00000148925	84280	BTBD10
ENSBTAG00000013109	790.931	-0.0314442	0.0619155	0.0780662	0.713126	534816	STIM1	stromal interaction molecule 1 [Source:VGNC Symbol;Acc:VGNC:35383]	ENSG00000167323	6786	STIM1
ENSBTAG00000013159	539.821	-0.0357574	0.0645287	0.0785647	0.713126	513331	PHF11	PHD finger protein 11 [Source:NCBI gene (formerly Entrezgene);Acc:513331]	ENSG00000136147	51131	PHF11
ENSBTAG00000013952	4889.26	-0.0445418	0.0715551	0.0774242	0.713126	527471	HNRNPD	heterogeneous nuclear ribonucleoprotein D [Source:VGNC Symbol;Acc:VGNC:52786]	ENSG00000138668	3184	HNRNPD
ENSBTAG00000014744	489.053	-0.0364443	0.0651717	0.0782006	0.713126	523911	TXNDC15	thioredoxin domain containing 15 [Source:VGNC Symbol;Acc:VGNC:36536]	ENSG00000113621	79770	TXNDC15
ENSBTAG00000015402	32.7571	0.00624467	0.0516927	0.0783359	0.713126	508204	GREB1	growth regulating estrogen receptor binding 1 [Source:VGNC Symbol;Acc:VGNC:53640]	ENSG00000196208	9687	GREB1
ENSBTAG00000015554	2244.03	0.0530049	0.0709801	0.079528	0.713126	616786	TMF1	TATA element modulatory factor 1 [Source:VGNC Symbol;Acc:VGNC:36132]	ENSG00000144747	7110	TMF1
ENSBTAG00000015739	4858.03	0.0380346	0.0665954	0.0774961	0.713126	529049	MRC2	mannose receptor C type 2 [Source:VGNC Symbol;Acc:VGNC:31599]	ENSG00000011028	9902	MRC2
ENSBTAG00000015764	302.856	0.0263642	0.0589141	0.0786158	0.713126	512380	EML2	EMAP like 2 [Source:VGNC Symbol;Acc:VGNC:28476]	ENSG00000125746	24139	EML2
ENSBTAG00000017010	36.554	-0.0132557	0.0532622	0.0764642	0.713126	512069	FAM207A	family with sequence similarity 207 member A [Source:VGNC Symbol;Acc:VGNC:28782]	ENSG00000160256	85395	FAM207A
ENSBTAG00000017469	4584.24	-0.0378083	0.0657342	0.0786867	0.713126	533248	CCDC88A	coiled-coil domain containing 88A [Source:VGNC Symbol;Acc:VGNC:26927]	ENSG00000115355	55704	CCDC88A
ENSBTAG00000017945	106.643	0.0209891	0.0562207	0.0770587	0.713126	112445119	TCEANC	transcription elongation factor A N-terminal and central domain containing [Source:NCBI gene (formerly Entrezgene);Acc:504389]	ENSG00000176896	170082	TCEANC
ENSBTAG00000019246	543.74	-0.0291056	0.060273	0.0790609	0.713126	525154	SC5D	sterol-C5-desaturase [Source:VGNC Symbol;Acc:VGNC:34312]	ENSG00000109929	6309	SC5D
ENSBTAG00000019298	169.123	0.0181879	0.0549945	0.077939	0.713126	506029	STRADB	STE20 related adaptor beta [Source:VGNC Symbol;Acc:VGNC:35419]	ENSG00000082146	55437	STRADB
ENSBTAG00000019603	6461.87	0.0342316	0.0637293	0.0764623	0.713126	281275	LDHB	lactate dehydrogenase B [Source:VGNC Symbol;Acc:VGNC:30824]	ENSG00000285854	NA	AC010197.2
ENSBTAG00000019615	162.687	-0.0248641	0.0580864	0.0786701	0.713126	536504	PHTF1	putative homeodomain transcription factor 1 [Source:VGNC Symbol;Acc:VGNC:32848]	ENSG00000116793	10745	PHTF1
ENSBTAG00000019663	274.01	-0.0207954	0.0560648	0.0769802	0.713126	509952	DECR1	2,4-dienoyl-CoA reductase 1 [Source:VGNC Symbol;Acc:VGNC:27982]	ENSG00000104325	1666	DECR1
ENSBTAG00000019790	44.4496	0.0129049	0.0531518	0.0783563	0.713126	100139295	MSH5	mutS homolog 5 [Source:NCBI gene (formerly Entrezgene);Acc:100139295]	ENSG00000204410	4439	MSH5
ENSBTAG00000020747	347.295	0.02751	0.0595894	0.0781922	0.713126	280726	ASS1	argininosuccinate synthase 1 [Source:VGNC Symbol;Acc:VGNC:26224]	ENSG00000130707	445	ASS1
ENSBTAG00000023471	754.216	0.0268832	0.0592571	0.0773732	0.713126	NA			NA	NA	NA
ENSBTAG00000024980	6576.01	-0.00704865	0.0517998	0.0783891	0.713126	280957	VIT	vitrin [Source:VGNC Symbol;Acc:VGNC:36802]	ENSG00000205221	5212	VIT
ENSBTAG00000026199	15134.2	0.0380299	0.0660449	0.0771348	0.713126	280979	ACTB	actin beta [Source:NCBI gene (formerly Entrezgene);Acc:280979]	ENSG00000075624	60	ACTB
ENSBTAG00000037977	27.9754	0.0062786	0.0516915	0.0777543	0.713126	NA	NA	NA	NA	NA	NA
ENSBTAG00000046309	725.963	0.0255851	0.0584255	0.0789315	0.713126	NA	NA	NA	NA	NA	NA
ENSBTAG00000047367	434.799	-0.028649	0.0601797	0.0789418	0.713126	781914	CMTR2	cap methyltransferase 2 [Source:VGNC Symbol;Acc:VGNC:27490]	ENSG00000180917	55783	CMTR2
ENSBTAG00000025848	1686.66	-0.0411578	0.0671963	0.0797601	0.713853	509771	RBM3	RNA binding motif protein 3 [Source:VGNC Symbol;Acc:VGNC:52813]	ENSG00000102317	5935	RBM3
ENSBTAG00000007606	7835.61	-0.0432762	0.0700242	0.079852	0.71415	539950	HNRNPU	heterogeneous nuclear ribonucleoprotein U [Source:VGNC Symbol;Acc:VGNC:50193]	ENSG00000153187	3192	HNRNPU
ENSBTAG00000007796	71.478	0.0117141	0.0527891	0.0801751	0.716266	513780	POLM	DNA polymerase mu [Source:VGNC Symbol;Acc:VGNC:33128]	ENSG00000122678	27434	POLM
ENSBTAG00000044075	959.239	-0.0431465	0.0688185	0.0802062	0.716266	NA	SRPRB	SRP receptor subunit beta [Source:VGNC Symbol;Acc:VGNC:35291]	ENSG00000144867	58477	SRPRB
ENSBTAG00000017362	924.798	-0.0417819	0.068038	0.0804599	0.718004	534707	CNOT6	CCR4-NOT transcription complex subunit 6 [Source:VGNC Symbol;Acc:VGNC:27520]	ENSG00000113300	57472	CNOT6
ENSBTAG00000001814	2334.15	0.0302335	0.0611079	0.0805323	0.718051	781625	PLXND1	plexin D1 [Source:VGNC Symbol;Acc:VGNC:33065]	ENSG00000004399	23129	PLXND1
ENSBTAG00000016367	343.925	-0.0340602	0.0633906	0.0805831	0.718051	508615	RBM18	RNA binding motif protein 18 [Source:VGNC Symbol;Acc:VGNC:33789]	ENSG00000119446	92400	RBM18
ENSBTAG00000021491	754.336	0.0456073	0.0696172	0.0806563	0.718178	327717	NDUFV3	NADH:ubiquinone oxidoreductase subunit V3 [Source:VGNC Symbol;Acc:VGNC:31976]	ENSG00000160194	4731	NDUFV3
ENSBTAG00000013314	856.292	0.033141	0.0633375	0.0807608	0.718295	539222	PBX3	PBX homeobox 3 [Source:VGNC Symbol;Acc:VGNC:32609]	ENSG00000167081	5090	PBX3
ENSBTAG00000016779	1545.69	0.0349968	0.0639278	0.0807875	0.718295	534624	CLIP1	CAP-Gly domain containing linker protein 1 [Source:VGNC Symbol;Acc:VGNC:27444]	ENSG00000130779	6249	CLIP1
ENSBTAG00000003098	3045.68	-0.0421113	0.0650714	0.0809231	0.718582	509788	MTDH	metadherin [Source:VGNC Symbol;Acc:VGNC:31719]	ENSG00000147649	92140	MTDH
ENSBTAG00000006613	277.753	-0.0327931	0.0624804	0.0809379	0.718582	514880	METTL17	methyltransferase like 17 [Source:VGNC Symbol;Acc:VGNC:55124]	ENSG00000165792	64745	METTL17
ENSBTAG00000020961	577.921	-0.022874	0.0569862	0.081169	0.720109	505754	DUSP19	dual specificity phosphatase 19 [Source:VGNC Symbol;Acc:VGNC:28254]	ENSG00000162999	142679	DUSP19
ENSBTAG00000004259	68.7416	0.0167979	0.0544303	0.0812587	0.720379	513870	HPCAL1	hippocalcin like 1 [Source:VGNC Symbol;Acc:VGNC:29937]	ENSG00000115756	3241	HPCAL1
ENSBTAG00000019278	215.649	-0.0202876	0.055857	0.0813348	0.720529	506353	KNTC1	kinetochore associated 1 [Source:VGNC Symbol;Acc:VGNC:30699]	ENSG00000184445	9735	KNTC1
ENSBTAG00000014068	2961.34	0.0465268	0.0694924	0.0815354	0.720893	282716	VDAC3	voltage dependent anion channel 3 [Source:NCBI gene (formerly Entrezgene);Acc:282716]	ENSG00000078668	7419	VDAC3
ENSBTAG00000015149	63.285	0.0167776	0.0544168	0.081664	0.720893	NA			NA	NA	NA
ENSBTAG00000027337	1448.04	0.0239703	0.0575478	0.0816443	0.720893	518169	CTSA	cathepsin A [Source:VGNC Symbol;Acc:VGNC:27812]	ENSG00000064601	5476	CTSA
ENSBTAG00000033423	43.4532	0.014004	0.0534492	0.0816719	0.720893	540776	EFNA3	ephrin A3 [Source:NCBI gene (formerly Entrezgene);Acc:540776]	ENSG00000143590	1944	EFNA3
ENSBTAG00000046100	84.3271	0.0156685	0.0538251	0.0814853	0.720893	NA			NA	NA	NA
ENSBTAG00000001254	914.505	-0.0336247	0.0629775	0.0818569	0.721479	534898	ANKRD46	ankyrin repeat domain 46 [Source:VGNC Symbol;Acc:VGNC:25932]	ENSG00000186106	157567	ANKRD46
ENSBTAG00000004633	89.4772	0.0114004	0.052701	0.0818479	0.721479	100336077	PRSS48	serine protease 48 [Source:NCBI gene (formerly Entrezgene);Acc:100336077]	ENSG00000189099	345062	PRSS48
ENSBTAG00000007870	2460.24	-0.0326817	0.062696	0.0820527	0.722681	615718	FKBP14	FKBP prolyl isomerase 14 [Source:VGNC Symbol;Acc:VGNC:29019]	ENSG00000106080	55033	FKBP14
ENSBTAG00000001522	221.723	0.0290901	0.0603313	0.0824585	0.722824	526138	MTERF3	mitochondrial transcription termination factor 3 [Source:VGNC Symbol;Acc:VGNC:31721]	ENSG00000156469	51001	MTERF3
ENSBTAG00000004035	467.888	-0.0181505	0.0548985	0.0827025	0.722824	516333	SDK1	sidekick cell adhesion molecule 1 [Source:VGNC Symbol;Acc:VGNC:34393]	ENSG00000146555	221935	SDK1
ENSBTAG00000004266	32.4985	0.0123481	0.0529829	0.0827436	0.722824	508962	DDX25	DEAD-box helicase 25 [Source:VGNC Symbol;Acc:VGNC:27961]	ENSG00000109832	29118	DDX25
ENSBTAG00000004476	146.211	0.0204843	0.0559175	0.0822372	0.722824	507711	ADHFE1	alcohol dehydrogenase iron containing 1 [Source:VGNC Symbol;Acc:VGNC:25674]	ENSG00000147576	137872	ADHFE1
ENSBTAG00000005751	369.203	-0.030423	0.0610823	0.0823862	0.722824	538940	CDAN1	codanin 1 [Source:VGNC Symbol;Acc:VGNC:27057]	ENSG00000140326	146059	CDAN1
ENSBTAG00000009534	736.352	0.0429195	0.0682508	0.0826483	0.722824	327701	NDUFB10	NADH:ubiquinone oxidoreductase subunit B10 [Source:VGNC Symbol;Acc:VGNC:31960]	ENSG00000140990	4716	NDUFB10
ENSBTAG00000010593	3808.87	0.052524	0.070401	0.0827815	0.722824	509430	SRP72	signal recognition particle 72 [Source:VGNC Symbol;Acc:VGNC:35287]	ENSG00000174780	6731	SRP72
ENSBTAG00000014392	1971.66	0.0500194	0.0708455	0.0824317	0.722824	511083	ACTR10	actin related protein 10 [Source:VGNC Symbol;Acc:VGNC:25584]	ENSG00000131966	55860	ACTR10
ENSBTAG00000020035	6854.92	-0.0114235	0.0528592	0.0821763	0.722824	539640	RCAN1	regulator of calcineurin 1 [Source:VGNC Symbol;Acc:VGNC:33820]	ENSG00000159200	1827	RCAN1
ENSBTAG00000020757	9149.37	0.0397014	0.0664966	0.0826001	0.722824	540653	PCBP2	poly(rC) binding protein 2 [Source:VGNC Symbol;Acc:VGNC:49069]	ENSG00000197111	5094	PCBP2
ENSBTAG00000021637	693.418	0.0415657	0.0679172	0.0826181	0.722824	507314	POLR3C	RNA polymerase III subunit C [Source:VGNC Symbol;Acc:VGNC:33147]	ENSG00000186141	10623	POLR3C
ENSBTAG00000026327	19269	0.0460878	0.0705594	0.0825611	0.722824	535056	RPL8	ribosomal protein L8 [Source:NCBI gene (formerly Entrezgene);Acc:535056]	NA	NA	NA
ENSBTAG00000006797	376.216	0.0170669	0.0546233	0.0829579	0.723326	520348	MARCHF3	membrane associated ring-CH-type finger 3 [Source:VGNC Symbol;Acc:VGNC:31239]	ENSG00000173926	115123	MARCHF3
ENSBTAG00000017287	135.769	-0.0247182	0.0579822	0.0829466	0.723326	533992	DRAM1	DNA damage regulated autophagy modulator 1 [Source:VGNC Symbol;Acc:VGNC:28201]	ENSG00000136048	55332	DRAM1
ENSBTAG00000014567	94.2594	-0.0163867	0.0542564	0.083087	0.723933	338037	MYLK	myosin light chain kinase [Source:NCBI gene (formerly Entrezgene);Acc:338037]	ENSG00000065534	4638	MYLK
ENSBTAG00000048296	143.764	0.0201271	0.0557216	0.0831555	0.724012	513188	CLTRN	collectrin, amino acid transport regulator [Source:NCBI gene (formerly Entrezgene);Acc:513188]	ENSG00000147003	57393	CLTRN
ENSBTAG00000019075	93.5395	-0.016232	0.0541826	0.0838024	0.728602	533042	METAP1D	methionyl aminopeptidase type 1D, mitochondrial [Source:VGNC Symbol;Acc:VGNC:31396]	ENSG00000172878	254042	METAP1D
ENSBTAG00000022395	511.537	-0.00343971	0.051373	0.0837491	0.728602	104968478		serum amyloid A protein [Source:NCBI gene (formerly Entrezgene);Acc:104968478]	ENSG00000134339	6289	SAA2
ENSBTAG00000003897	1018.18	0.0286207	0.0596494	0.0839955	0.728825	104975039	SMIM20	small integral membrane protein 20 [Source:NCBI gene (formerly Entrezgene);Acc:615093]	ENSG00000250317	389203	SMIM20
ENSBTAG00000004032	20.6054	-0.0104018	0.0524757	0.084083	0.728825	NA	NA	NA	NA	NA	NA
ENSBTAG00000013699	493.564	0.0343862	0.0632127	0.0841873	0.728825	282704	TBC1D1	TBC1 domain family member 1 [Source:VGNC Symbol;Acc:VGNC:35623]	ENSG00000065882	23216	TBC1D1
ENSBTAG00000021204	59.0303	0.0137035	0.0533578	0.0841671	0.728825	534965	TES	testin LIM domain protein [Source:VGNC Symbol;Acc:VGNC:35752]	ENSG00000135269	26136	TES
ENSBTAG00000027932	3507.82	-0.0415474	0.0642764	0.0841517	0.728825	534211	BIRC6	baculoviral IAP repeat containing 6 [Source:VGNC Symbol;Acc:VGNC:26502]	ENSG00000115760	57448	BIRC6
ENSBTAG00000031171	1065.76	0.0431469	0.0677641	0.0839938	0.728825	533918	SH3GLB1	SH3 domain containing GRB2 like, endophilin B1 [Source:VGNC Symbol;Acc:VGNC:34575]	ENSG00000097033	51100	SH3GLB1
ENSBTAG00000011224	1330.45	0.0178922	0.0547779	0.0844449	0.729498	521378	CITED2	Cbp/p300 interacting transactivator with Glu/Asp rich carboxy-terminal domain 2 [Source:VGNC Symbol;Acc:VGNC:27377]	ENSG00000164442	10370	CITED2
ENSBTAG00000019851	2848.88	0.0388543	0.0660519	0.0843501	0.729498	535321	PPP2R1A	protein phosphatase 2 scaffold subunit Aalpha [Source:VGNC Symbol;Acc:VGNC:33253]	ENSG00000105568	5518	PPP2R1A
ENSBTAG00000039591	1453.12	-0.022051	0.0565657	0.0844351	0.729498	613669	TMEM167A	transmembrane protein 167A [Source:VGNC Symbol;Acc:VGNC:35991]	ENSG00000174695	153339	TMEM167A
ENSBTAG00000014649	972.59	0.0181903	0.0548205	0.0848588	0.732554	504502	CPT2	carnitine palmitoyltransferase 2 [Source:VGNC Symbol;Acc:VGNC:27679]	ENSG00000157184	1376	CPT2
ENSBTAG00000019494	17861.1	0.0435261	0.0679371	0.085012	0.733356	533310	RPL10A	ribosomal protein L10a [Source:VGNC Symbol;Acc:VGNC:54233]	ENSG00000198755	4736	RPL10A
ENSBTAG00000016174	12264.5	-0.0664324	0.0817392	0.0851435	0.733971	497013	NCL	nucleolin [Source:NCBI gene (formerly Entrezgene);Acc:497013]	ENSG00000115053	4691	NCL
ENSBTAG00000007431	11061.2	0.0108025	0.0525616	0.0852346	0.734236	519047	CEMIP	cell migration inducing hyaluronidase 1 [Source:VGNC Symbol;Acc:VGNC:27172]	ENSG00000103888	57214	CEMIP
ENSBTAG00000011215	8290.42	0.0522802	0.0692241	0.0853349	0.734581	522269	ACTN4	actinin alpha 4 [Source:VGNC Symbol;Acc:VGNC:25583]	ENSG00000130402	81	ACTN4
ENSBTAG00000000088	236.479	0.0159472	0.0540269	0.0860949	0.737344	281614	ALCAM	activated leukocyte cell adhesion molecule [Source:VGNC Symbol;Acc:VGNC:25805]	ENSG00000170017	214	ALCAM
ENSBTAG00000002260	192.206	-0.0224081	0.0567053	0.0861229	0.737344	511958	NCAPD3	non-SMC condensin II complex subunit D3 [Source:VGNC Symbol;Acc:VGNC:31902]	ENSG00000151503	23310	NCAPD3
ENSBTAG00000008185	60.6129	0.0149808	0.053771	0.0861406	0.737344	359720	RTN2	reticulon 2 [Source:VGNC Symbol;Acc:VGNC:34204]	ENSG00000125744	6253	RTN2
ENSBTAG00000013046	1237.97	0.042771	0.0672855	0.0858493	0.737344	510998	MPP1	membrane palmitoylated protein 1 [Source:VGNC Symbol;Acc:VGNC:31582]	ENSG00000130830	4354	MPP1
ENSBTAG00000018331	1332.54	-0.0294362	0.0603246	0.0860974	0.737344	515783	CLEC3B	C-type lectin domain family 3 member B [Source:VGNC Symbol;Acc:VGNC:27429]	ENSG00000163815	7123	CLEC3B
ENSBTAG00000019203	9382.43	0.0170883	0.0544924	0.0858434	0.737344	282343	S100A4	S100 calcium binding protein A4 [Source:VGNC Symbol;Acc:VGNC:34244]	ENSG00000196154	6275	S100A4
ENSBTAG00000021858	367.768	-0.0312573	0.0615345	0.0860789	0.737344	507621	SLC5A12	solute carrier family 5 member 12 [Source:VGNC Symbol;Acc:VGNC:34905]	ENSG00000148942	159963	SLC5A12
ENSBTAG00000046481	215.097	-0.0260922	0.0585529	0.0860454	0.737344	516327	ZNF740	zinc finger protein 740 [Source:NCBI gene (formerly Entrezgene);Acc:516327]	ENSG00000139651	283337	ZNF740
ENSBTAG00000004982	79.8158	0.0157381	0.05401	0.0863317	0.737528	287025	GPLD1	glycosylphosphatidylinositol specific phospholipase D1 [Source:VGNC Symbol;Acc:VGNC:29536]	ENSG00000112293	2822	GPLD1
ENSBTAG00000014096	489.625	-0.025494	0.0581952	0.0865997	0.737528	539495	PCNX4	pecanex 4 [Source:VGNC Symbol;Acc:VGNC:32641]	ENSG00000126773	64430	PCNX4
ENSBTAG00000019801	44.6039	-0.0115803	0.0527479	0.0865972	0.737528	615989		protein FAM151A [Source:NCBI gene (formerly Entrezgene);Acc:615989]	ENSG00000162391	338094	FAM151A
ENSBTAG00000020106	6286.77	0.0451478	0.0683583	0.0865866	0.737528	517446	AP2M1	adaptor related protein complex 2 subunit mu 1 [Source:VGNC Symbol;Acc:VGNC:25985]	ENSG00000161203	1173	AP2M1
ENSBTAG00000024928	292.126	0.0232334	0.0571367	0.086513	0.737528	338033	TNFRSF1B	TNF receptor superfamily member 1B [Source:VGNC Symbol;Acc:VGNC:36165]	ENSG00000028137	7133	TNFRSF1B
ENSBTAG00000032954	791.083	0.0329241	0.0623727	0.0866469	0.737528	NA	NA	NA	NA	NA	NA
ENSBTAG00000045931	1183.85	-0.0382142	0.0657441	0.0864858	0.737528	100301169	MAGT1	magnesium transporter 1 [Source:VGNC Symbol;Acc:VGNC:31149]	ENSG00000102158	84061	MAGT1
ENSBTAG00000047857	606.687	-0.0346485	0.0632138	0.086343	0.737528	NA	NA	NA	NA	NA	NA
ENSBTAG00000001060	141.579	0.020622	0.0558857	0.0872394	0.742053	281736	CXCR4	C-X-C motif chemokine receptor 4 [Source:VGNC Symbol;Acc:VGNC:27856]	ENSG00000121966	7852	CXCR4
ENSBTAG00000002305	26.4891	0.00872539	0.0521118	0.0873284	0.742076	508744	PCSK4	proprotein convertase subtilisin/kexin type 4 [Source:VGNC Symbol;Acc:VGNC:55297]	ENSG00000115257	54760	PCSK4
ENSBTAG00000019215	452.516	-0.0340212	0.0629699	0.087364	0.742076	100138748	THOC1	THO complex 1 [Source:VGNC Symbol;Acc:VGNC:35840]	ENSG00000079134	9984	THOC1
ENSBTAG00000001186	72.0562	-0.0175469	0.0546621	0.087585	0.742916	506242	SH2D4A	SH2 domain containing 4A [Source:VGNC Symbol;Acc:VGNC:34560]	ENSG00000104611	63898	SH2D4A
ENSBTAG00000023947	755.458	0.0379303	0.0650381	0.0875579	0.742916	614488	AVPI1	arginine vasopressin induced 1 [Source:VGNC Symbol;Acc:VGNC:26357]	ENSG00000119986	60370	AVPI1
ENSBTAG00000007766	237.021	0.022594	0.0567613	0.0877486	0.743785	281066	CDK5	cyclin dependent kinase 5 [Source:VGNC Symbol;Acc:VGNC:27127]	ENSG00000164885	1020	CDK5
ENSBTAG00000006202	10901.8	0.0357915	0.0591499	0.0880745	0.74452	510494	ST13	ST13 Hsp70 interacting protein [Source:VGNC Symbol;Acc:VGNC:58446]	ENSG00000100380	6767	ST13
ENSBTAG00000008016	508.194	-0.0340174	0.0629459	0.088155	0.74452	534304	STX17	syntaxin 17 [Source:VGNC Symbol;Acc:VGNC:35433]	ENSG00000136874	55014	STX17
ENSBTAG00000011299	319.788	0.0278386	0.0594932	0.0882022	0.74452	NA	NA	NA	NA	NA	NA
ENSBTAG00000018247	1381.7	0.0415191	0.0668459	0.0881811	0.74452	535844	OCRL	OCRL inositol polyphosphate-5-phosphatase [Source:VGNC Symbol;Acc:VGNC:32398]	ENSG00000122126	4952	OCRL
ENSBTAG00000020980	4015.66	0.0481711	0.0686921	0.0881169	0.74452	531682	CAT	catalase [Source:VGNC Symbol;Acc:VGNC:26792]	ENSG00000121691	847	CAT
ENSBTAG00000031701	38.992	-0.014069	0.0534663	0.0879428	0.74452	509236	TAGAP	T cell activation RhoGTPase activating protein [Source:VGNC Symbol;Acc:VGNC:35584]	ENSG00000164691	117289	TAGAP
ENSBTAG00000002996	506.398	-0.0172568	0.0544814	0.0891309	0.747583	519045	SHROOM4	shroom family member 4 [Source:VGNC Symbol;Acc:VGNC:34610]	ENSG00000158352	57477	SHROOM4
ENSBTAG00000006052	458.163	0.0271365	0.0591206	0.0890713	0.747583	513057	PLCD3	phospholipase C delta 3 [Source:VGNC Symbol;Acc:VGNC:32985]	ENSG00000161714	113026	PLCD3
ENSBTAG00000007578	75.7506	-0.0161597	0.0541175	0.0892392	0.747583	532603	SHTN1	shootin 1 [Source:VGNC Symbol;Acc:VGNC:34611]	ENSG00000187164	57698	SHTN1
ENSBTAG00000010006	2095.12	-0.0368069	0.0643657	0.088644	0.747583	616813	EMC2	ER membrane protein complex subunit 2 [Source:VGNC Symbol;Acc:VGNC:28463]	ENSG00000104412	9694	EMC2
ENSBTAG00000012673	178.03	0.0266159	0.0589122	0.0892034	0.747583	534048	CDK18	cyclin dependent kinase 18 [Source:VGNC Symbol;Acc:VGNC:27121]	ENSG00000117266	5129	CDK18
ENSBTAG00000014642	235.235	0.0288592	0.0599426	0.0892408	0.747583	399559	NAPRT	nicotinate phosphoribosyltransferase [Source:VGNC Symbol;Acc:VGNC:31885]	ENSG00000147813	93100	NAPRT
ENSBTAG00000016290	538.861	0.0337567	0.0627314	0.08922	0.747583	515407	MOB1B	MOB kinase activator 1B [Source:VGNC Symbol;Acc:VGNC:31542]	ENSG00000173542	92597	MOB1B
ENSBTAG00000016501	1024.92	0.040618	0.0661541	0.0892074	0.747583	512817	ARHGAP1	Rho GTPase activating protein 1 [Source:VGNC Symbol;Acc:VGNC:26073]	ENSG00000175220	392	ARHGAP1
ENSBTAG00000020745	35.7131	-0.0116442	0.0527619	0.0887963	0.747583	509866	HIVEP3	HIVEP zinc finger 3 [Source:VGNC Symbol;Acc:VGNC:96544]	ENSG00000127124	59269	HIVEP3
ENSBTAG00000023523	309.372	0.0271586	0.0593478	0.0889708	0.747583	613960	GKAP1	G kinase anchoring protein 1 [Source:VGNC Symbol;Acc:VGNC:29387]	ENSG00000165113	80318	GKAP1
ENSBTAG00000030227	35.9401	-0.012208	0.052916	0.0889853	0.747583	NA	PCDHA13	protocadherin alpha 13 [Source:HGNC Symbol;Acc:HGNC:8667]	ENSG00000239389	56136	PCDHA13
ENSBTAG00000004511	858.863	-0.0200938	0.0556771	0.08938	0.748234	515718	VAV2	vav guanine nucleotide exchange factor 2 [Source:VGNC Symbol;Acc:VGNC:36773]	ENSG00000160293	7410	VAV2
ENSBTAG00000004739	197.328	-0.0194718	0.0553861	0.0896645	0.748573	282471	SLC18A2	solute carrier family 18 member A2 [Source:VGNC Symbol;Acc:VGNC:34706]	ENSG00000165646	6571	SLC18A2
ENSBTAG00000008338	1768.85	-0.0362304	0.0641443	0.0899714	0.748573	287026	PLCB1	phospholipase C beta 1 [Source:VGNC Symbol;Acc:VGNC:32980]	ENSG00000182621	23236	PLCB1
ENSBTAG00000010519	361.779	-0.034344	0.0630873	0.0895271	0.748573	528485	NEURL4	neuralized E3 ubiquitin protein ligase 4 [Source:VGNC Symbol;Acc:VGNC:54462]	ENSG00000215041	84461	NEURL4
ENSBTAG00000010995	1136.44	0.0429265	0.0670082	0.0898461	0.748573	613767	CINP	cyclin dependent kinase 2 interacting protein [Source:VGNC Symbol;Acc:VGNC:27368]	ENSG00000100865	51550	CINP
ENSBTAG00000013744	3506.36	0.0201811	0.0556602	0.0901584	0.748573	533531	SYNPO	synaptopodin [Source:VGNC Symbol;Acc:VGNC:35530]	ENSG00000171992	11346	SYNPO
ENSBTAG00000016740	2399.02	0.0448998	0.0675466	0.0899941	0.748573	511135	ACLY	ATP citrate lyase [Source:VGNC Symbol;Acc:VGNC:25543]	ENSG00000131473	47	ACLY
ENSBTAG00000017409	1131.94	0.0167707	0.0542984	0.0900734	0.748573	784366	DLX3	distal-less homeobox 3 [Source:VGNC Symbol;Acc:VGNC:55816]	ENSG00000064195	1747	DLX3
ENSBTAG00000018349	795.029	0.0226166	0.0567415	0.0901331	0.748573	615930	IFI30	IFI30 lysosomal thiol reductase [Source:VGNC Symbol;Acc:VGNC:30043]	ENSG00000216490	10437	IFI30
ENSBTAG00000019532	77.9663	0.00633152	0.0516718	0.0900457	0.748573	514946	HTRA4	HtrA serine peptidase 4 [Source:VGNC Symbol;Acc:VGNC:30006]	ENSG00000169495	203100	HTRA4
ENSBTAG00000020090	103.507	0.0188632	0.0551473	0.0898249	0.748573	617882	EPHX3	epoxide hydrolase 3 [Source:VGNC Symbol;Acc:VGNC:28543]	ENSG00000105131	79852	EPHX3
ENSBTAG00000020262	2058.39	0.0305802	0.0599777	0.0898039	0.748573	528142	PSME4	proteasome activator subunit 4 [Source:VGNC Symbol;Acc:VGNC:33476]	ENSG00000068878	23198	PSME4
ENSBTAG00000020943	268.646	0.025968	0.0584489	0.0896151	0.748573	614194	CTU2	cytosolic thiouridylase subunit 2 [Source:VGNC Symbol;Acc:VGNC:27824]	ENSG00000174177	348180	CTU2
ENSBTAG00000004011	640.467	0.0306341	0.060832	0.0906598	0.748837	536133	GALK2	galactokinase 2 [Source:VGNC Symbol;Acc:VGNC:29220]	ENSG00000156958	2585	GALK2
ENSBTAG00000004279	4419.4	0.0416414	0.0660629	0.0905942	0.748837	338049	RHOA	ras homolog family member A [Source:VGNC Symbol;Acc:VGNC:33943]	ENSG00000067560	387	RHOA
ENSBTAG00000006049	4834.32	0.0313432	0.0621964	0.09099	0.748837	506562	BZW1	basic leucine zipper and W2 domains 1 [Source:VGNC Symbol;Acc:VGNC:26612]	ENSG00000082153	9689	BZW1
ENSBTAG00000006551	100.146	-0.0166519	0.0542866	0.0905331	0.748837	538949	ESCO2	establishment of sister chromatid cohesion N-acetyltransferase 2 [Source:VGNC Symbol;Acc:VGNC:59196]	ENSG00000171320	157570	ESCO2
ENSBTAG00000006898	4722.97	0.061115	0.0741963	0.0909335	0.748837	538357	EPRS1	glutamyl-prolyl-tRNA synthetase 1 [Source:VGNC Symbol;Acc:VGNC:28552]	ENSG00000136628	2058	EPRS1
ENSBTAG00000009272	834.349	-0.031637	0.0614363	0.0905579	0.748837	505848	MIDEAS	mitotic deacetylase associated SANT domain protein [Source:VGNC Symbol;Acc:VGNC:28444]	ENSG00000156030	91748	MIDEAS
ENSBTAG00000010156	25959.5	-0.0336494	0.0625052	0.0906976	0.748837	326599	TPT1	tumor protein, translationally-controlled 1 [Source:NCBI gene (formerly Entrezgene);Acc:326599]	NA	NA	NA
ENSBTAG00000015314	211.965	0.0186454	0.0549036	0.0908552	0.748837	512771	ASL	argininosuccinate lyase [Source:NCBI gene (formerly Entrezgene);Acc:512771]	ENSG00000126522	435	ASL
ENSBTAG00000016746	260.473	-0.0205299	0.0558618	0.0903691	0.748837	506962	UBE2C	ubiquitin conjugating enzyme E2 C [Source:VGNC Symbol;Acc:VGNC:36578]	ENSG00000175063	11065	UBE2C
ENSBTAG00000019174	64.1866	-0.016117	0.0541213	0.0903609	0.748837	539500	ZNF710	zinc finger protein 710 [Source:VGNC Symbol;Acc:VGNC:55898]	ENSG00000140548	374655	ZNF710
ENSBTAG00000019958	141.077	-0.0147278	0.0536065	0.0908931	0.748837	530279	NXNL2	nucleoredoxin like 2 [Source:VGNC Symbol;Acc:VGNC:32378]	ENSG00000130045	158046	NXNL2
ENSBTAG00000020905	20289.3	0.0455408	0.0673353	0.0909076	0.748837	512745	RPL11	ribosomal protein L11 [Source:VGNC Symbol;Acc:VGNC:34108]	ENSG00000142676	6135	RPL11
ENSBTAG00000039122	20.7315	-0.00934681	0.0522241	0.0905922	0.748837	614911	PLA2G5	phospholipase A2 group V [Source:VGNC Symbol;Acc:VGNC:32963]	ENSG00000127472	5322	PLA2G5
ENSBTAG00000019362	382.374	0.0289982	0.0600095	0.0910652	0.74895	539773	NOA1A	nitric oxide associated 1 A [Source:VGNC Symbol;Acc:VGNC:56755]	ENSG00000084092	84273	NOA1
ENSBTAG00000001631	154.67	-0.0202835	0.0557157	0.0912631	0.749564	510995	KIFC1	kinesin family member C1 [Source:VGNC Symbol;Acc:VGNC:30611]	ENSG00000237649	3833	KIFC1
ENSBTAG00000007366	348.815	-0.0297958	0.0603323	0.0912126	0.749564	511056	HAUS8	HAUS augmin like complex subunit 8 [Source:VGNC Symbol;Acc:VGNC:29763]	ENSG00000131351	93323	HAUS8
ENSBTAG00000017764	283.617	-0.0242772	0.0576063	0.0913438	0.749722	517559	HDAC4	histone deacetylase 4 [Source:VGNC Symbol;Acc:VGNC:50611]	ENSG00000068024	9759	HDAC4
ENSBTAG00000010464	118.892	-0.0200533	0.0556388	0.0914868	0.749884	786290	MN1	MN1 proto-oncogene, transcriptional regulator [Source:VGNC Symbol;Acc:VGNC:31536]	ENSG00000169184	4330	MN1
ENSBTAG00000046041	127.641	-0.0171483	0.054475	0.0914623	0.749884	NA			ENSG00000125257	10257	ABCC4
ENSBTAG00000002078	1306.69	-0.0307695	0.0609139	0.0915795	0.750139	512622	KDM4A	lysine demethylase 4A [Source:VGNC Symbol;Acc:VGNC:30527]	ENSG00000066135	9682	KDM4A
ENSBTAG00000006666	1169.58	-0.0359556	0.0638451	0.0917254	0.750828	613372	NAA25	N-alpha-acetyltransferase 25, NatB auxiliary subunit [Source:VGNC Symbol;Acc:VGNC:53914]	ENSG00000111300	80018	NAA25
ENSBTAG00000003189	1117.15	0.0416831	0.0665851	0.0922209	0.754376	522998	CCDC6	coiled-coil domain containing 6 [Source:VGNC Symbol;Acc:VGNC:26904]	ENSG00000108091	8030	CCDC6
ENSBTAG00000006342	804.542	0.042112	0.0662253	0.0924064	0.754913	327699	ATP5IF1	ATP synthase inhibitory factor subunit 1 [Source:NCBI gene (formerly Entrezgene);Acc:327699]	ENSG00000130770	93974	ATP5IF1
ENSBTAG00000015266	862.357	0.0446227	0.0679204	0.0925345	0.754913	767983	SDHAF2	succinate dehydrogenase complex assembly factor 2 [Source:VGNC Symbol;Acc:VGNC:56278]	ENSG00000256591	NA	AP003108.2
ENSBTAG00000019951	478.483	0.0207474	0.0558884	0.0924782	0.754913	514598	PCYOX1L	prenylcysteine oxidase 1 like [Source:VGNC Symbol;Acc:VGNC:32651]	ENSG00000145882	78991	PCYOX1L
ENSBTAG00000039523	14150	-0.0481961	0.0695007	0.0924644	0.754913	NA			NA	NA	NA
ENSBTAG00000035705	56.2131	0.0166399	0.0542913	0.0927395	0.756079	539344	MTMR8	myotubularin related protein 8 [Source:VGNC Symbol;Acc:VGNC:56931]	ENSG00000102043	55613	MTMR8
ENSBTAG00000003975	163.082	-0.0257529	0.0582434	0.0929479	0.756798	539289	LMAN2L	lectin, mannose binding 2 like [Source:VGNC Symbol;Acc:VGNC:30921]	ENSG00000114988	81562	LMAN2L
ENSBTAG00000005482	152.3	0.0252918	0.0580252	0.0929521	0.756798	523885	TMEM135	transmembrane protein 135 [Source:VGNC Symbol;Acc:VGNC:56288]	ENSG00000166575	65084	TMEM135
ENSBTAG00000000455	1081.45	-0.0267084	0.0586611	0.093376	0.758597	538594	CREBZF	CREB/ATF bZIP transcription factor [Source:VGNC Symbol;Acc:VGNC:27701]	ENSG00000137504	58487	CREBZF
ENSBTAG00000002045	1089.96	0.037707	0.0643987	0.0942301	0.758597	513525	PSMD13	proteasome 26S subunit, non-ATPase 13 [Source:VGNC Symbol;Acc:VGNC:33464]	ENSG00000185627	5719	PSMD13
ENSBTAG00000003165	349.04	-0.00585896	0.0516328	0.0943248	0.758597	537051	ADAMTS9	ADAM metallopeptidase with thrombospondin type 1 motif 9 [Source:VGNC Symbol;Acc:VGNC:25630]	ENSG00000163638	56999	ADAMTS9
ENSBTAG00000004249	239.31	-0.018148	0.0548037	0.0943286	0.758597	529494	TANC2	tetratricopeptide repeat, ankyrin repeat and coiled-coil containing 2 [Source:VGNC Symbol;Acc:VGNC:35592]	ENSG00000170921	26115	TANC2
ENSBTAG00000005445	455.15	-0.016455	0.0541706	0.0932518	0.758597	613734	SLC35D1	solute carrier family 35 member D1 [Source:VGNC Symbol;Acc:VGNC:34828]	ENSG00000116704	23169	SLC35D1
ENSBTAG00000005786	420.054	0.0286304	0.0596138	0.0940507	0.758597	790880	ATXN3	ataxin 3 [Source:VGNC Symbol;Acc:VGNC:57156]	ENSG00000066427	4287	ATXN3
ENSBTAG00000007214	2177.9	-0.0400467	0.0655988	0.0944196	0.758597	782605	ELL2	elongation factor for RNA polymerase II 2 [Source:VGNC Symbol;Acc:VGNC:28436]	ENSG00000118985	22936	ELL2
ENSBTAG00000008952	340.22	-0.0212756	0.0560691	0.0938816	0.758597	532839	RAP1GAP	RAP1 GTPase activating protein [Source:VGNC Symbol;Acc:VGNC:33716]	ENSG00000076864	5909	RAP1GAP
ENSBTAG00000013401	1106.42	-0.028997	0.059942	0.0937906	0.758597	527362	ARHGEF40	Rho guanine nucleotide exchange factor 40 [Source:VGNC Symbol;Acc:VGNC:26118]	ENSG00000165801	55701	ARHGEF40
ENSBTAG00000014463	2213.3	0.0316886	0.0613211	0.0935892	0.758597	532713	CAMK2D	calcium/calmodulin dependent protein kinase II delta [Source:VGNC Symbol;Acc:VGNC:53692]	NA	NA	NA
ENSBTAG00000015104	485.098	0.0325582	0.0618109	0.0937813	0.758597	507607	CCDC28B	coiled-coil domain containing 28B [Source:VGNC Symbol;Acc:VGNC:26890]	ENSG00000160050	79140	CCDC28B
ENSBTAG00000015820	261.552	0.0255578	0.0581791	0.0939484	0.758597	525680	UXT	ubiquitously expressed prefoldin like chaperone [Source:VGNC Symbol;Acc:VGNC:36754]	ENSG00000126756	8409	UXT
ENSBTAG00000017077	5210.32	0.0278115	0.0594424	0.0935711	0.758597	281108	CTSV	cathepsin V [Source:NCBI gene (formerly Entrezgene);Acc:281108]	ENSG00000136943	1515	CTSV
ENSBTAG00000017460	284.728	0.0239027	0.057321	0.0940236	0.758597	526913	PRORSD1	prdX-deacylase domain-containing protein 1 [Source:NCBI gene (formerly Entrezgene);Acc:526913]	NA	NA	NA
ENSBTAG00000018806	239.077	-0.0267754	0.0587247	0.0939363	0.758597	541250	PSRC1	proline and serine rich coiled-coil 1 [Source:VGNC Symbol;Acc:VGNC:33484]	ENSG00000134222	84722	PSRC1
ENSBTAG00000020032	110.843	-0.0179877	0.0547575	0.0944054	0.758597	100336205	CEP126	centrosomal protein 126 [Source:NCBI gene (formerly Entrezgene);Acc:100336205]	ENSG00000110318	57562	CEP126
ENSBTAG00000025868	9962.68	0.0392347	0.0661913	0.0940301	0.758597	783470	TLN1	talin 1 [Source:VGNC Symbol;Acc:VGNC:35897]	ENSG00000137076	7094	TLN1
ENSBTAG00000031185	1137.23	0.0425523	0.0680691	0.0937697	0.758597	100125942	ATRAID	all-trans retinoic acid induced differentiation factor [Source:VGNC Symbol;Acc:VGNC:54408]	ENSG00000138085	51374	ATRAID
ENSBTAG00000032905	293.031	-0.0217792	0.0562875	0.0941534	0.758597	506362	RMDN2	regulator of microtubule dynamics 2 [Source:VGNC Symbol;Acc:VGNC:33992]	NA	NA	NA
ENSBTAG00000046763	265.288	-0.0161979	0.053976	0.094296	0.758597	538515	FAM107A	family with sequence similarity 107 member A [Source:VGNC Symbol;Acc:VGNC:28713]	ENSG00000168309	11170	FAM107A
ENSBTAG00000000828	6246.56	-0.0226891	0.0566925	0.0946433	0.759052	539360	CAPN6	calpain 6 [Source:VGNC Symbol;Acc:VGNC:26749]	ENSG00000077274	827	CAPN6
ENSBTAG00000002563	575.857	0.020589	0.0557896	0.0946395	0.759052	539190	WDR45	WD repeat domain 45 [Source:VGNC Symbol;Acc:VGNC:50134]	ENSG00000196998	11152	WDR45
ENSBTAG00000020272	1158.04	-0.0391524	0.0652463	0.0947256	0.759052	539570	SIK2	salt inducible kinase 2 [Source:VGNC Symbol;Acc:VGNC:50078]	ENSG00000170145	23235	SIK2
ENSBTAG00000026495	30.1046	0.0117567	0.0527793	0.094706	0.759052	NA	NA	NA	NA	NA	NA
ENSBTAG00000009725	2999.92	0.0189698	0.0551216	0.0948966	0.759922	338074	AOX1	aldehyde oxidase 1 [Source:VGNC Symbol;Acc:VGNC:25974]	ENSG00000138356	316	AOX1
ENSBTAG00000018114	464.638	-0.0325271	0.0616633	0.095052	0.760666	281598	ACVR2A	activin A receptor type 2A [Source:VGNC Symbol;Acc:VGNC:25595]	ENSG00000121989	92	ACVR2A
ENSBTAG00000019081	1092.62	-0.0212604	0.0560556	0.0951246	0.760747	NA	COL7A1	collagen type VII alpha 1 chain [Source:VGNC Symbol;Acc:VGNC:27573]	NA	NA	NA
ENSBTAG00000003033	47.2607	0.0138564	0.0533577	0.0952118	0.760944	504939	GADD45G	growth arrest and DNA damage inducible gamma [Source:VGNC Symbol;Acc:VGNC:29208]	ENSG00000130222	10912	GADD45G
ENSBTAG00000010498	3666.17	0.0312092	0.0613186	0.095318	0.761261	527023	SLC40A1	solute carrier family 40 member 1 [Source:VGNC Symbol;Acc:VGNC:34872]	ENSG00000138449	30061	SLC40A1
ENSBTAG00000035144	100.972	-0.00945866	0.0522039	0.0954391	0.761261	100125761	PLCXD1	phosphatidylinositol-specific phospholipase C, X domain containing 1 [Source:NCBI gene (formerly Entrezgene);Acc:100125761]	ENSG00000182378	55344	PLCXD1
ENSBTAG00000038477	4098.4	0.0481474	0.0670101	0.0953936	0.761261	281190	GGCX	gamma-glutamyl carboxylase [Source:VGNC Symbol;Acc:VGNC:29339]	ENSG00000115486	2677	GGCX
ENSBTAG00000004855	3675.67	0.0375877	0.0642234	0.0956469	0.761278	282438	PRDX6	peroxiredoxin 6 [Source:VGNC Symbol;Acc:VGNC:33304]	ENSG00000117592	9588	PRDX6
ENSBTAG00000005285	1161.44	0.0425483	0.0667047	0.0956148	0.761278	523435	MRPS33	mitochondrial ribosomal protein S33 [Source:VGNC Symbol;Acc:VGNC:31671]	ENSG00000090263	51650	MRPS33
ENSBTAG00000006135	521.68	0.0262007	0.0583258	0.0956358	0.761278	514547	MAP1LC3A	microtubule associated protein 1 light chain 3 alpha [Source:VGNC Symbol;Acc:VGNC:31179]	ENSG00000101460	84557	MAP1LC3A
ENSBTAG00000038251	363.874	-0.0273386	0.0589159	0.0956914	0.761278	538989	NAA16	N-alpha-acetyltransferase 16, NatA auxiliary subunit [Source:VGNC Symbol;Acc:VGNC:53828]	ENSG00000172766	79612	NAA16
ENSBTAG00000008314	1449.84	0.0351303	0.0630567	0.0957653	0.761369	286840	SDHB	succinate dehydrogenase complex iron sulfur subunit B [Source:VGNC Symbol;Acc:VGNC:34391]	ENSG00000117118	6390	SDHB
ENSBTAG00000001141	998.16	0.0385278	0.0645853	0.0960844	0.761915	517541	ADAM17	ADAM metallopeptidase domain 17 [Source:VGNC Symbol;Acc:VGNC:25607]	ENSG00000151694	6868	ADAM17
ENSBTAG00000002134	60.1973	-0.00189674	0.0512807	0.095948	0.761915	100335985	INSYN2B	inhibitory synaptic factor family member 2B [Source:VGNC Symbol;Acc:VGNC:28776]	ENSG00000204767	100131897	INSYN2B
ENSBTAG00000010763	44.0448	-0.0132271	0.0531725	0.0960401	0.761915	618644	DUSP16	dual specificity phosphatase 16 [Source:VGNC Symbol;Acc:VGNC:28253]	ENSG00000111266	80824	DUSP16
ENSBTAG00000030675	280.283	-0.0276718	0.059128	0.096027	0.761915	286773	PDCL	phosducin like [Source:VGNC Symbol;Acc:VGNC:32665]	ENSG00000136940	5082	PDCL
ENSBTAG00000006056	1092.56	-0.0334364	0.0619854	0.0963186	0.762778	539696	HEXIM1	HEXIM P-TEFb complex subunit 1 [Source:VGNC Symbol;Acc:VGNC:29826]	ENSG00000186834	10614	HEXIM1
ENSBTAG00000013320	80.2554	0.0183366	0.0549029	0.0962991	0.762778	506550	TSPAN1	tetraspanin 1 [Source:VGNC Symbol;Acc:VGNC:36425]	ENSG00000117472	10103	TSPAN1
ENSBTAG00000018809	58.5268	-0.0151177	0.0537407	0.0966192	0.764661	512506	RANGRF	RAN guanine nucleotide release factor [Source:VGNC Symbol;Acc:VGNC:33714]	ENSG00000108961	29098	RANGRF
ENSBTAG00000026394	181.233	0.0249654	0.057835	0.096893	0.765832	618672	UBALD1	UBA like domain containing 1 [Source:VGNC Symbol;Acc:VGNC:36569]	NA	NA	NA
ENSBTAG00000047354	551.176	0.00697627	0.051772	0.0968744	0.765832	NA			NA	NA	NA
ENSBTAG00000015094	393.146	0.0129144	0.0530251	0.0969578	0.765847	526704	1	vanin 1 [Source:VGNC Symbol;Acc:VGNC:36807]	ENSG00000112299	8876	1
ENSBTAG00000001539	2166.09	-0.0296221	0.0585881	0.0973004	0.76694	516557	SAV1	salvador family WW domain containing protein 1 [Source:VGNC Symbol;Acc:VGNC:34300]	ENSG00000151748	60485	SAV1
ENSBTAG00000005158	583.821	-0.0370205	0.0638851	0.0975373	0.76694	509041	NAPG	NSF attachment protein gamma [Source:VGNC Symbol;Acc:VGNC:31884]	ENSG00000134265	8774	NAPG
ENSBTAG00000012975	4381.18	0.0461498	0.0658289	0.0974839	0.76694	282120	VDAC2	voltage dependent anion channel 2 [Source:VGNC Symbol;Acc:VGNC:36783]	ENSG00000165637	7417	VDAC2
ENSBTAG00000016733	159.757	-0.0194316	0.0552945	0.0974429	0.76694	523474	NOL9	nucleolar protein 9 [Source:VGNC Symbol;Acc:VGNC:32160]	ENSG00000162408	79707	NOL9
ENSBTAG00000017205	460.217	-0.0140641	0.0533641	0.0972321	0.76694	100849041	CCN6	cellular communication network factor 6 [Source:VGNC Symbol;Acc:VGNC:36946]	ENSG00000112761	8838	CCN6
ENSBTAG00000021288	1768.8	0.0410231	0.0635115	0.0974715	0.76694	506203	PSMB4	proteasome 20S subunit beta 4 [Source:VGNC Symbol;Acc:VGNC:33448]	ENSG00000159377	5692	PSMB4
ENSBTAG00000030669	235.596	0.0265096	0.0584262	0.0974129	0.76694	534011	FGGY	FGGY carbohydrate kinase domain containing [Source:VGNC Symbol;Acc:VGNC:28991]	ENSG00000172456	55277	FGGY
ENSBTAG00000000405	1104.68	0.0295949	0.059989	0.0976446	0.766943	445422	VKORC1	vitamin K epoxide reductase complex subunit 1 [Source:NCBI gene (formerly Entrezgene);Acc:445422]	ENSG00000167397	79001	VKORC1
ENSBTAG00000012485	89.5178	-0.0199235	0.0555045	0.0976636	0.766943	100138783	SPOUT1	SPOUT domain containing methyltransferase 1 [Source:VGNC Symbol;Acc:VGNC:35231]	ENSG00000198917	51490	SPOUT1
ENSBTAG00000010487	946.178	0.0284762	0.0593433	0.097761	0.767213	767924	SMIM3	small integral membrane protein 3 [Source:VGNC Symbol;Acc:VGNC:35021]	ENSG00000256235	85027	SMIM3
ENSBTAG00000000532	210.935	-0.015055	0.053725	0.0982909	0.768139	538883	EXO5	exonuclease 5 [Source:VGNC Symbol;Acc:VGNC:59180]	ENSG00000164002	64789	EXO5
ENSBTAG00000003968	909.71	-0.039555	0.06485	0.0982298	0.768139	785419	UBP1	upstream binding protein 1 [Source:VGNC Symbol;Acc:VGNC:49155]	ENSG00000153560	7342	UBP1
ENSBTAG00000005376	969.236	0.0260817	0.0583313	0.0983208	0.768139	539435	FBXO30	F-box protein 30 [Source:VGNC Symbol;Acc:VGNC:28903]	ENSG00000118496	84085	FBXO30
ENSBTAG00000011465	544.962	-0.0132997	0.0531373	0.0982209	0.768139	510169	MYBPH	myosin binding protein H [Source:VGNC Symbol;Acc:VGNC:31782]	ENSG00000133055	4608	MYBPH
ENSBTAG00000011838	25.9045	0.00695951	0.0517715	0.0981417	0.768139	540367	PCED1B	PC-esterase domain containing 1B [Source:VGNC Symbol;Acc:VGNC:32624]	ENSG00000179715	91523	PCED1B
ENSBTAG00000018322	2842.14	-0.031785	0.060654	0.0981629	0.768139	505089	SEC24A	SEC24 homolog A, COPII coat complex component [Source:VGNC Symbol;Acc:VGNC:34413]	ENSG00000113615	10802	SEC24A
ENSBTAG00000039138	185.287	0.0215886	0.056194	0.0981302	0.768139	506521	MRPL41	mitochondrial ribosomal protein L41 [Source:VGNC Symbol;Acc:VGNC:31637]	ENSG00000182154	64975	MRPL41
ENSBTAG00000046110	44.3467	0.0131198	0.053126	0.0984253	0.768462	100336481	CLCF1	cardiotrophin like cytokine factor 1 [Source:VGNC Symbol;Acc:VGNC:56260]	ENSG00000175505	23529	CLCF1
ENSBTAG00000007247	153.499	-0.017249	0.0544417	0.0986655	0.769452	519504	NUF2	NUF2 component of NDC80 kinetochore complex [Source:VGNC Symbol;Acc:VGNC:32344]	ENSG00000143228	83540	NUF2
ENSBTAG00000021809	39.9365	-0.0134076	0.0532202	0.0986785	0.769452	532586	DEPDC7	DEP domain containing 7 [Source:VGNC Symbol;Acc:VGNC:28007]	ENSG00000121690	91614	DEPDC7
ENSBTAG00000003066	7533.19	0.0563329	0.0710833	0.0996645	0.769796	522309	NSA2	NSA2 ribosome biogenesis homolog (S. cerevisiae) [Source:NCBI gene (formerly Entrezgene);Acc:522309]	ENSG00000164346	10412	NSA2
ENSBTAG00000003462	128.278	-0.0207293	0.0558686	0.100869	0.769796	508062	ZNF135	zinc finger protein 135 [Source:VGNC Symbol;Acc:VGNC:37209]	ENSG00000176293	7694	ZNF135
ENSBTAG00000005105	231.51	-0.0267203	0.0585334	0.100407	0.769796	282299	PAFAH2	platelet activating factor acetylhydrolase 2 [Source:VGNC Symbol;Acc:VGNC:32552]	ENSG00000158006	5051	PAFAH2
ENSBTAG00000005476	204.709	-0.0250715	0.0577405	0.0995397	0.769796	NA	NA	NA	NA	NA	NA
ENSBTAG00000006142	1269.93	-0.043869	0.0660667	0.100869	0.769796	509583	DHX36	DEAH-box helicase 36 [Source:VGNC Symbol;Acc:VGNC:28054]	ENSG00000174953	170506	DHX36
ENSBTAG00000006255	841.553	-0.0290873	0.0596647	0.100873	0.769796	514225	MDM4	MDM4 regulator of p53 [Source:VGNC Symbol;Acc:VGNC:31337]	ENSG00000198625	4194	MDM4
ENSBTAG00000006481	1056.08	-0.0351767	0.0628369	0.10028	0.769796	536316	POLR1A	RNA polymerase I subunit A [Source:VGNC Symbol;Acc:VGNC:33131]	ENSG00000068654	25885	POLR1A
ENSBTAG00000007109	131.476	0.0119979	0.0528895	0.100761	0.769796	539244	ASB2	ankyrin repeat and SOCS box containing 2 [Source:VGNC Symbol;Acc:VGNC:26196]	ENSG00000100628	51676	ASB2
ENSBTAG00000007494	3681.23	-0.0280158	0.0591326	0.100198	0.769796	540904	SMARCA2	SWI/SNF related, matrix associated, actin dependent regulator of chromatin, subfamily a, member 2 [Source:VGNC Symbol;Acc:VGNC:34986]	ENSG00000080503	6595	SMARCA2
ENSBTAG00000008102	31.8114	0.00732152	0.0518377	0.0996283	0.769796	100139581	CRTAC1	cartilage acidic protein 1 [Source:VGNC Symbol;Acc:VGNC:27725]	ENSG00000095713	55118	CRTAC1
ENSBTAG00000008202	4638.4	0.0429957	0.065652	0.100597	0.769796	338067	PRKCSH	protein kinase C substrate 80K-H [Source:VGNC Symbol;Acc:VGNC:33335]	ENSG00000130175	5589	PRKCSH
ENSBTAG00000008833	121.166	0.021943	0.0563378	0.100308	0.769796	505830	APOM	apolipoprotein M [Source:VGNC Symbol;Acc:VGNC:26034]	ENSG00000204444	55937	APOM
ENSBTAG00000009635	1578.22	0.0429489	0.065476	0.0998583	0.769796	515657	HEATR6	HEAT repeat containing 6 [Source:VGNC Symbol;Acc:VGNC:29796]	ENSG00000068097	63897	HEATR6
ENSBTAG00000010667	392.118	0.0232109	0.0568717	0.10035	0.769796	512082	PIK3IP1	phosphoinositide-3-kinase interacting protein 1 [Source:VGNC Symbol;Acc:VGNC:32893]	ENSG00000100100	113791	PIK3IP1
ENSBTAG00000010735	357.599	0.033737	0.0620645	0.100244	0.769796	506420	HIGD2A	HIG1 hypoxia inducible domain family member 2A [Source:NCBI gene (formerly Entrezgene);Acc:506420]	ENSG00000146066	192286	HIGD2A
ENSBTAG00000011333	1456.82	-0.0411495	0.0648627	0.100573	0.769796	531418	CLASP2	cytoplasmic linker associated protein 2 [Source:VGNC Symbol;Acc:VGNC:27390]	ENSG00000163539	23122	CLASP2
ENSBTAG00000015230	1162.66	-0.0304194	0.0602261	0.100412	0.769796	527214	PLA2G12A	phospholipase A2 group XIIA [Source:VGNC Symbol;Acc:VGNC:32954]	ENSG00000123739	81579	PLA2G12A
ENSBTAG00000015444	136.741	-0.0184676	0.0549097	0.0994895	0.769796	107131134	LETM2	LETM1 domain-containing protein LETM2, mitochondrial-like [Source:NCBI gene (formerly Entrezgene);Acc:107131134]	ENSG00000165046	137994	LETM2
ENSBTAG00000016021	706.838	0.028818	0.0596065	0.099854	0.769796	280798	GAA	alpha glucosidase [Source:VGNC Symbol;Acc:VGNC:29182]	ENSG00000171298	2548	GAA
ENSBTAG00000016033	642.024	-0.030624	0.0605513	0.100846	0.769796	100295338	HOXD9	homeobox D9 [Source:VGNC Symbol;Acc:VGNC:29934]	ENSG00000128709	3235	HOXD9
ENSBTAG00000016950	810.375	0.0358357	0.0633886	0.0991192	0.769796	404162	B3GAT3	beta-1,3-glucuronyltransferase 3 [Source:VGNC Symbol;Acc:VGNC:26378]	ENSG00000149541	26229	B3GAT3
ENSBTAG00000017463	428.507	0.0329301	0.0616615	0.100108	0.769796	509108	RPS19BP1	ribosomal protein S19 binding protein 1 [Source:VGNC Symbol;Acc:VGNC:34132]	ENSG00000187051	91582	RPS19BP1
ENSBTAG00000018033	988.693	-0.0406784	0.0653621	0.100273	0.769796	533289	PIP4K2A	phosphatidylinositol-5-phosphate 4-kinase type 2 alpha [Source:VGNC Symbol;Acc:VGNC:32906]	ENSG00000150867	5305	PIP4K2A
ENSBTAG00000019409	1878.47	-0.0230422	0.0567805	0.0994298	0.769796	509610	GNPTAB	N-acetylglucosamine-1-phosphate transferase subunits alpha and beta [Source:VGNC Symbol;Acc:VGNC:29479]	ENSG00000111670	79158	GNPTAB
ENSBTAG00000020914	2396.79	-0.0365061	0.0635205	0.0993888	0.769796	535744	CPNE8	copine 8 [Source:VGNC Symbol;Acc:VGNC:27664]	ENSG00000139117	144402	CPNE8
ENSBTAG00000021580	5607.55	-0.044387	0.0656826	0.099534	0.769796	782669	HNRNPA3	heterogeneous nuclear ribonucleoprotein A3 [Source:VGNC Symbol;Acc:VGNC:50100]	ENSG00000170144	220988	HNRNPA3
ENSBTAG00000023530	27.6731	-0.0090106	0.0521355	0.0998771	0.769796	NA	NA	NA	NA	NA	NA
ENSBTAG00000031107	27.4241	-0.00639062	0.0516821	0.100676	0.769796	521959	HS3ST3A1	heparan sulfate-glucosamine 3-sulfotransferase 3A1 [Source:NCBI gene (formerly Entrezgene);Acc:521959]	ENSG00000153976	9955	HS3ST3A1
ENSBTAG00000031178	903.363	-0.0353375	0.06257	0.0992655	0.769796	535743	SLC9A9	solute carrier family 9 member A9 [Source:VGNC Symbol;Acc:VGNC:34947]	ENSG00000181804	285195	SLC9A9
ENSBTAG00000031919	755.781	-0.0324609	0.0615945	0.0996599	0.769796	509009	SLC35E3	solute carrier family 35 member E3 [Source:VGNC Symbol;Acc:VGNC:34831]	ENSG00000175782	55508	SLC35E3
ENSBTAG00000032347	468.078	0.0341828	0.0619857	0.100065	0.769796	NA			NA	NA	NA
ENSBTAG00000033543	2633.03	0.0481052	0.0653688	0.0998413	0.769796	618207	RRAGA	Ras related GTP binding A [Source:NCBI gene (formerly Entrezgene);Acc:618207]	ENSG00000155876	10670	RRAGA
ENSBTAG00000039709	77.0882	-0.0147108	0.0535875	0.0995276	0.769796	615510	PARPBP	PARP1 binding protein [Source:VGNC Symbol;Acc:VGNC:32588]	ENSG00000185480	55010	PARPBP
ENSBTAG00000047837	778.041	-0.0354098	0.0637639	0.0997178	0.769796	NA	NA	NA	NA	NA	NA
ENSBTAG00000024815	1182.31	-0.0391564	0.0639642	0.100948	0.769888	529062	ANKRD28	ankyrin repeat domain 28 [Source:VGNC Symbol;Acc:VGNC:25920]	ENSG00000206560	23243	ANKRD28
ENSBTAG00000000808	288.813	0.0281273	0.0591021	0.10121	0.770083	768048	COX14	cytochrome c oxidase assembly factor COX14 [Source:VGNC Symbol;Acc:VGNC:27628]	ENSG00000178449	84987	COX14
ENSBTAG00000001552	672.173	-0.0383826	0.063691	0.101182	0.770083	534386	EPC1	enhancer of polycomb homolog 1 [Source:VGNC Symbol;Acc:VGNC:28527]	ENSG00000120616	80314	EPC1
ENSBTAG00000006364	842.694	0.0307132	0.0596796	0.101041	0.770083	100125876	GLMP	glycosylated lysosomal membrane protein [Source:VGNC Symbol;Acc:VGNC:29409]	ENSG00000198715	112770	GLMP
ENSBTAG00000013900	118.092	-0.0147816	0.0535803	0.10129	0.770083	359715	TRIM21	tripartite motif containing 21 [Source:VGNC Symbol;Acc:VGNC:36319]	ENSG00000132109	6737	TRIM21
ENSBTAG00000038698	46.3561	-0.0106229	0.0524244	0.101253	0.770083	NA			ENSG00000125257	10257	ABCC4
ENSBTAG00000001132	129.218	0.0181423	0.0547333	0.102205	0.771669	534677	GTDC1	glycosyltransferase like domain containing 1 [Source:VGNC Symbol;Acc:VGNC:29690]	ENSG00000121964	79712	GTDC1
ENSBTAG00000002579	564.036	-0.0322593	0.0612287	0.101661	0.771669	538548	FBL	fibrillarin [Source:VGNC Symbol;Acc:VGNC:28879]	ENSG00000105202	2091	FBL
ENSBTAG00000010772	250.754	0.0242658	0.057322	0.102281	0.771669	505683	TPGS1	tubulin polyglutamylase complex subunit 1 [Source:VGNC Symbol;Acc:VGNC:36247]	ENSG00000141933	91978	TPGS1
ENSBTAG00000012961	6267.05	-0.0414242	0.0672991	0.102282	0.771669	504439	PAPSS1	3'-phosphoadenosine 5'-phosphosulfate synthase 1 [Source:VGNC Symbol;Acc:VGNC:53770]	ENSG00000138801	9061	PAPSS1
ENSBTAG00000016457	3891.61	0.0311818	0.0615389	0.102149	0.771669	536793	FXR1	FMR1 autosomal homolog 1 [Source:VGNC Symbol;Acc:VGNC:56218]	ENSG00000114416	8087	FXR1
ENSBTAG00000017164	279.229	-0.0299725	0.0600878	0.102111	0.771669	539286	LARP4	La ribonucleoprotein 4 [Source:VGNC Symbol;Acc:VGNC:55059]	ENSG00000161813	113251	LARP4
ENSBTAG00000018404	689.19	-0.0359255	0.0629452	0.101933	0.771669	282004	PRKG1	protein kinase cGMP-dependent 1 [Source:VGNC Symbol;Acc:VGNC:33340]	ENSG00000185532	5592	PRKG1
ENSBTAG00000019404	425.753	-0.0273566	0.0587357	0.10202	0.771669	767864	IL10RB	interleukin 10 receptor subunit beta [Source:VGNC Symbol;Acc:VGNC:56219]	ENSG00000243646	3588	IL10RB
ENSBTAG00000019754	366.054	0.0279136	0.0591895	0.1017	0.771669	510203	CAVIN3	caveolae associated protein 3 [Source:VGNC Symbol;Acc:VGNC:26804]	ENSG00000170955	112464	CAVIN3
ENSBTAG00000021209	8558.73	0.0353113	0.0616335	0.102321	0.771669	515582	UBR5	ubiquitin protein ligase E3 component n-recognin 5 [Source:VGNC Symbol;Acc:VGNC:36619]	ENSG00000104517	51366	UBR5
ENSBTAG00000039356	55.3695	0.00983453	0.0522994	0.101966	0.771669	782061		aldo-keto reductase family 1, member C1-like [Source:NCBI gene (formerly Entrezgene);Acc:782061]	NA	NA	NA
ENSBTAG00000040063	180.824	-0.0264874	0.0584262	0.102323	0.771669	NA			ENSG00000196967	199704	ZNF585A
ENSBTAG00000047089	687.936	0.0285701	0.0594058	0.10195	0.771669	NA			ENSG00000177688	387082	SUMO4
ENSBTAG00000007272	526.534	-0.0284586	0.0592958	0.102647	0.773632	338038	ATP6V0A2	ATPase H+ transporting V0 subunit a2 [Source:VGNC Symbol;Acc:VGNC:26308]	ENSG00000185344	23545	ATP6V0A2
ENSBTAG00000002170	662.456	-0.0278603	0.0589876	0.103056	0.774071	533792	NOVA1	NOVA alternative splicing regulator 1 [Source:VGNC Symbol;Acc:VGNC:84869]	ENSG00000139910	4857	NOVA1
ENSBTAG00000004920	977.941	0.0386287	0.0639459	0.103113	0.774071	783202		cytochrome c oxidase subunit 8A, mitochondrial [Source:NCBI gene (formerly Entrezgene);Acc:783202]	ENSG00000176340	1351	COX8A
ENSBTAG00000005354	661.191	0.0363539	0.0628887	0.103139	0.774071	616994	LRRFIP1	LRR binding FLII interacting protein 1 [Source:VGNC Symbol;Acc:VGNC:55253]	ENSG00000124831	9208	LRRFIP1
ENSBTAG00000019821	3507.22	-0.0442752	0.0650517	0.102952	0.774071	281115	DHX9	DExH-box helicase 9 [Source:VGNC Symbol;Acc:VGNC:28060]	ENSG00000135829	1660	DHX9
ENSBTAG00000022009	298.803	0.0261836	0.0582404	0.102865	0.774071	617005	MRPL38	mitochondrial ribosomal protein L38 [Source:VGNC Symbol;Acc:VGNC:31633]	ENSG00000204316	64978	MRPL38
ENSBTAG00000038755	133.558	-0.0229922	0.056742	0.103138	0.774071	NA			NA	NA	NA
ENSBTAG00000039556	641.74	0.0377079	0.0638122	0.10315	0.774071	528410	WIPI1	WD repeat domain, phosphoinositide interacting 1 [Source:VGNC Symbol;Acc:VGNC:36942]	ENSG00000070540	55062	WIPI1
ENSBTAG00000000563	1155.23	-0.0345476	0.0624174	0.103261	0.774427	444881	MYD88	MYD88 innate immune signal transduction adaptor [Source:VGNC Symbol;Acc:VGNC:31789]	ENSG00000172936	4615	MYD88
ENSBTAG00000023907	92.6759	0.0139956	0.0533704	0.103347	0.774594	508076	COL18A1	collagen type XVIII alpha 1 chain [Source:VGNC Symbol;Acc:VGNC:27559]	ENSG00000182871	80781	COL18A1
ENSBTAG00000018522	6561.28	0.0310693	0.0550364	0.10345	0.774888	506973	OAZ1	ornithine decarboxylase antizyme 1 [Source:VGNC Symbol;Acc:VGNC:55296]	ENSG00000104904	4946	OAZ1
ENSBTAG00000009331	1788.66	-0.018173	0.0546936	0.103546	0.775131	100298265	CPAMD8	C3 and PZP like alpha-2-macroglobulin domain containing 8 [Source:VGNC Symbol;Acc:VGNC:27644]	ENSG00000160111	27151	CPAMD8
ENSBTAG00000001599	92.7024	0.0133139	0.0531322	0.103629	0.775276	280936	SV2A	synaptic vesicle glycoprotein 2A [Source:VGNC Symbol;Acc:VGNC:35494]	ENSG00000159164	9900	SV2A
ENSBTAG00000012674	962.502	-0.0218634	0.0562512	0.103694	0.775281	506781	CNKSR3	CNKSR family member 3 [Source:VGNC Symbol;Acc:VGNC:27506]	ENSG00000153721	154043	CNKSR3
ENSBTAG00000012120	1279.57	-0.0309069	0.0603594	0.103798	0.775402	540975	TIPARP	TCDD inducible poly(ADP-ribose) polymerase [Source:VGNC Symbol;Acc:VGNC:53609]	ENSG00000163659	25976	TIPARP
ENSBTAG00000018704	2528.75	-0.0258345	0.057792	0.103837	0.775402	541054	BTG3	BTG anti-proliferation factor 3 [Source:VGNC Symbol;Acc:VGNC:26599]	ENSG00000154640	10950	BTG3
ENSBTAG00000033218	71.1107	-0.0137322	0.0532659	0.103969	0.775908	NA	NA	NA	NA	NA	NA
ENSBTAG00000009345	1221.15	0.039519	0.0642423	0.104059	0.77611	515126	AMZ2	archaelysin family metallopeptidase 2 [Source:VGNC Symbol;Acc:VGNC:25878]	ENSG00000196704	51321	AMZ2
ENSBTAG00000004177	770.206	-0.0300053	0.06007	0.104361	0.776454	507983	TANC1	tetratricopeptide repeat, ankyrin repeat and coiled-coil containing 1 [Source:VGNC Symbol;Acc:VGNC:35591]	ENSG00000115183	85461	TANC1
ENSBTAG00000008926	2078.56	-0.0374587	0.0641588	0.104299	0.776454	513562	FUBP1	far upstream element binding protein 1 [Source:VGNC Symbol;Acc:VGNC:55193]	NA	NA	NA
ENSBTAG00000013390	918.709	0.0384551	0.0637522	0.10424	0.776454	510069	PSMB6	proteasome 20S subunit beta 6 [Source:VGNC Symbol;Acc:VGNC:33450]	ENSG00000142507	5694	PSMB6
ENSBTAG00000042963	20.8644	-0.00618362	0.0516537	0.104189	0.776454	112444964			NA	NA	NA
ENSBTAG00000020802	301.946	-0.0193977	0.0551884	0.104445	0.776608	100847355	DNAH12	dynein axonemal heavy chain 12 [Source:NCBI gene (formerly Entrezgene);Acc:100847355]	ENSG00000174844	201625	DNAH12
ENSBTAG00000003401	2682.33	0.0403326	0.0639848	0.104564	0.776886	281597	ACTR3	actin related protein 3 [Source:VGNC Symbol;Acc:VGNC:50033]	ENSG00000115091	10096	ACTR3
ENSBTAG00000015242	351.625	0.0289767	0.0594866	0.104674	0.776886	529052	SLC18B1	solute carrier family 18 member B1 [Source:VGNC Symbol;Acc:VGNC:34708]	ENSG00000146409	116843	SLC18B1
ENSBTAG00000016519	358.586	0.0201062	0.0554732	0.104652	0.776886	541284	MBOAT1	membrane bound O-acyltransferase domain containing 1 [Source:VGNC Symbol;Acc:VGNC:31286]	ENSG00000172197	154141	MBOAT1
ENSBTAG00000018834	519.722	-0.032705	0.0609559	0.104762	0.777065	516932	PPP1R37	protein phosphatase 1 regulatory subunit 37 [Source:VGNC Symbol;Acc:VGNC:33241]	ENSG00000104866	284352	PPP1R37
ENSBTAG00000004988	71.7221	0.00880542	0.0520713	0.104886	0.777509	506207	CCKAR	cholecystokinin A receptor [Source:VGNC Symbol;Acc:VGNC:26941]	ENSG00000163394	886	CCKAR
ENSBTAG00000006044	646.706	-0.0374716	0.0634736	0.105252	0.777854	528668	KLHL5	kelch like family member 5 [Source:VGNC Symbol;Acc:VGNC:30668]	ENSG00000109790	51088	KLHL5
ENSBTAG00000007866	37.4452	-0.00648877	0.0516891	0.105144	0.777854	617069	HS3ST3B1	heparan sulfate-glucosamine 3-sulfotransferase 3B1 [Source:NCBI gene (formerly Entrezgene);Acc:617069]	ENSG00000125430	9953	HS3ST3B1
ENSBTAG00000020148	83.4503	-0.0172147	0.05439	0.105246	0.777854	280939	TEK	TEK receptor tyrosine kinase [Source:VGNC Symbol;Acc:VGNC:35735]	ENSG00000120156	7010	TEK
ENSBTAG00000031752	412.568	0.0232921	0.0567668	0.105174	0.777854	507083	TMEM256	transmembrane protein 256 [Source:NCBI gene (formerly Entrezgene);Acc:507083]	ENSG00000205544	254863	TMEM256
ENSBTAG00000031797	518.797	-0.0321758	0.0611629	0.105219	0.777854	540432	MANF	mesencephalic astrocyte derived neurotrophic factor [Source:VGNC Symbol;Acc:VGNC:31171]	ENSG00000145050	7873	MANF
ENSBTAG00000002626	58.5976	0.00698803	0.05176	0.105707	0.777917	100140016	ARHGAP6	Rho GTPase activating protein 6 [Source:VGNC Symbol;Acc:VGNC:26099]	ENSG00000047648	395	ARHGAP6
ENSBTAG00000006487	8769.62	0.0388247	0.0644443	0.105827	0.777917	533892	RPS9	ribosomal protein S9 [Source:VGNC Symbol;Acc:VGNC:34152]	ENSG00000170889	6203	RPS9
ENSBTAG00000008380	535.601	-0.0168537	0.054293	0.105899	0.777917	523755	ITGA11	integrin subunit alpha 11 [Source:VGNC Symbol;Acc:VGNC:30312]	ENSG00000137809	22801	ITGA11
ENSBTAG00000011994	1258.71	0.0399246	0.0642216	0.105808	0.777917	510769	NDEL1	nudE neurodevelopment protein 1 like 1 [Source:VGNC Symbol;Acc:VGNC:31933]	ENSG00000166579	81565	NDEL1
ENSBTAG00000014520	513.861	0.0269264	0.0584961	0.105766	0.777917	530865	LIAS	lipoic acid synthetase [Source:VGNC Symbol;Acc:VGNC:30879]	ENSG00000121897	11019	LIAS
ENSBTAG00000018847	938.497	0.0365042	0.0627357	0.105592	0.777917	510937	HARS1	histidyl-tRNA synthetase 1 [Source:VGNC Symbol;Acc:VGNC:29753]	ENSG00000170445	3035	HARS1
ENSBTAG00000019956	622.257	0.0258452	0.0581339	0.105736	0.777917	509965	CMPK1	cytidine/uridine monophosphate kinase 1 [Source:VGNC Symbol;Acc:VGNC:27480]	ENSG00000162368	51727	CMPK1
ENSBTAG00000033140	29.4219	-0.0115625	0.0526834	0.105857	0.777917	783571	LRRC3B	leucine rich repeat containing 3B [Source:VGNC Symbol;Acc:VGNC:52799]	ENSG00000179796	116135	LRRC3B
ENSBTAG00000044192	161.413	-0.0122601	0.0528584	0.105626	0.777917	782481	MAF	MAF bZIP transcription factor [Source:VGNC Symbol;Acc:VGNC:57051]	ENSG00000178573	4094	MAF
ENSBTAG00000046037	361.634	0.0160549	0.0540016	0.105865	0.777917	282479	SLC25A5	solute carrier family 25 member 5 [Source:VGNC Symbol;Acc:VGNC:49966]	ENSG00000005022	292	SLC25A5
ENSBTAG00000023343	7288.03	0.0406874	0.0641111	0.105996	0.77816	618702	RPL28	ribosomal protein L28 [Source:VGNC Symbol;Acc:VGNC:34114]	ENSG00000108107	6158	RPL28
ENSBTAG00000006369	578.347	0.0276244	0.0587591	0.10615	0.778819	513438	MRPS35	mitochondrial ribosomal protein S35 [Source:VGNC Symbol;Acc:VGNC:31673]	ENSG00000061794	60488	MRPS35
ENSBTAG00000001598	160.656	0.0121896	0.052822	0.106523	0.779407	506766	MAP7	microtubule associated protein 7 [Source:VGNC Symbol;Acc:VGNC:31210]	ENSG00000135525	9053	MAP7
ENSBTAG00000002126	154.948	-0.0199236	0.0553925	0.106943	0.779407	287019	PFKFB2	6-phosphofructo-2-kinase/fructose-2,6-biphosphatase 2 [Source:VGNC Symbol;Acc:VGNC:32770]	ENSG00000123836	5208	PFKFB2
ENSBTAG00000002344	729.668	0.03653	0.0628356	0.106793	0.779407	515971	ORAI3	ORAI calcium release-activated calcium modulator 3 [Source:VGNC Symbol;Acc:VGNC:32445]	ENSG00000175938	93129	ORAI3
ENSBTAG00000004256	591.723	-0.0134512	0.0531382	0.106937	0.779407	281365	ODC1	ornithine decarboxylase 1 [Source:NCBI gene (formerly Entrezgene);Acc:281365]	ENSG00000115758	4953	ODC1
ENSBTAG00000006247	400.24	0.0305766	0.0600702	0.106329	0.779407	444988	DHPS	deoxyhypusine synthase [Source:VGNC Symbol;Acc:VGNC:28038]	ENSG00000095059	1725	DHPS
ENSBTAG00000010322	1242.77	-0.0180814	0.0546421	0.10698	0.779407	282295	HYOU1	hypoxia up-regulated 1 [Source:VGNC Symbol;Acc:VGNC:50032]	ENSG00000149428	10525	HYOU1
ENSBTAG00000010963	1051.4	-0.0257986	0.0576227	0.106898	0.779407	506314	IL16	interleukin 16 [Source:VGNC Symbol;Acc:VGNC:53943]	ENSG00000172349	3603	IL16
ENSBTAG00000011280	432.158	-0.0260456	0.0580426	0.106982	0.779407	785603	TBKBP1	TBK1 binding protein 1 [Source:VGNC Symbol;Acc:VGNC:35657]	ENSG00000198933	9755	TBKBP1
ENSBTAG00000017713	2431.39	-0.0440369	0.0649925	0.106852	0.779407	537619	KTN1	kinectin 1 [Source:VGNC Symbol;Acc:VGNC:30756]	ENSG00000126777	3895	KTN1
ENSBTAG00000019373	699.106	-0.0318262	0.0608767	0.106999	0.779407	536187	CAPRIN2	caprin family member 2 [Source:VGNC Symbol;Acc:VGNC:26752]	ENSG00000110888	65981	CAPRIN2
ENSBTAG00000019838	7001.77	0.0337089	0.0610665	0.106986	0.779407	507196	SHC1	SHC adaptor protein 1 [Source:VGNC Symbol;Acc:VGNC:34590]	ENSG00000160691	6464	SHC1
ENSBTAG00000020860	2449.94	-0.0389568	0.0637962	0.106931	0.779407	505123	CHD1	chromodomain helicase DNA binding protein 1 [Source:VGNC Symbol;Acc:VGNC:27276]	ENSG00000153922	1105	CHD1
ENSBTAG00000000169	82.5346	-0.0144667	0.0534601	0.107468	0.780734	281184	ASZ1	ankyrin repeat, SAM and basic leucine zipper domain containing 1 [Source:VGNC Symbol;Acc:VGNC:26231]	ENSG00000154438	136991	ASZ1
ENSBTAG00000010882	22.6439	-0.00872063	0.0520678	0.107447	0.780734	532402	ANKRD9	ankyrin repeat domain 9 [Source:VGNC Symbol;Acc:VGNC:25943]	ENSG00000156381	122416	ANKRD9
ENSBTAG00000011482	94.1442	0.00807637	0.051927	0.107502	0.780734	511955	SLC43A2	solute carrier family 43 member 2 [Source:VGNC Symbol;Acc:VGNC:34875]	ENSG00000167703	124935	SLC43A2
ENSBTAG00000030434	2545.92	-0.0429497	0.0647939	0.107287	0.780734	509522	FUCA1	alpha-L-fucosidase 1 [Source:VGNC Symbol;Acc:VGNC:29140]	ENSG00000179163	2517	FUCA1
ENSBTAG00000039555	775.185	0.0250424	0.0575701	0.107433	0.780734	101902937		cytochrome c oxidase subunit VIIc [Source:NCBI gene (formerly Entrezgene);Acc:327718]	ENSG00000127184	1350	COX7C
ENSBTAG00000003276	35.5803	0.0123503	0.0528867	0.107605	0.780842	518542	PRKCH	protein kinase C eta [Source:VGNC Symbol;Acc:VGNC:33332]	ENSG00000027075	5583	PRKCH
ENSBTAG00000011403	472.758	0.0326549	0.0613486	0.107901	0.780842	507809	RUSC2	RUN and SH3 domain containing 2 [Source:VGNC Symbol;Acc:VGNC:34222]	ENSG00000198853	9853	RUSC2
ENSBTAG00000012939	175.183	0.0225568	0.0564789	0.107821	0.780842	506612	DTNBP1	dystrobrevin binding protein 1 [Source:VGNC Symbol;Acc:VGNC:28233]	ENSG00000047579	84062	DTNBP1
ENSBTAG00000015556	1317.28	0.0377245	0.063492	0.10779	0.780842	512647	UBA3	ubiquitin like modifier activating enzyme 3 [Source:VGNC Symbol;Acc:VGNC:36563]	ENSG00000144744	9039	UBA3
ENSBTAG00000021967	486.961	-0.0278102	0.0584945	0.107848	0.780842	541075	TMEM168	transmembrane protein 168 [Source:VGNC Symbol;Acc:VGNC:35993]	ENSG00000146802	64418	TMEM168
ENSBTAG00000031575	95.1409	0.0127467	0.0529724	0.107827	0.780842	521961	VAV3	vav guanine nucleotide exchange factor 3 [Source:VGNC Symbol;Acc:VGNC:36774]	ENSG00000134215	10451	VAV3
ENSBTAG00000015072	500.218	-0.0349195	0.0621861	0.108013	0.781051	NA	NA	NA	NA	NA	NA
ENSBTAG00000021416	119.466	-0.0180779	0.0547171	0.108059	0.781051	534049	PRXL2A	peroxiredoxin like 2A [Source:VGNC Symbol;Acc:VGNC:28791]	ENSG00000122378	84293	PRXL2A
ENSBTAG00000002275	1027.54	-0.0170931	0.0542441	0.108176	0.781437	613326	PTP4A1	protein tyrosine phosphatase 4A1 [Source:VGNC Symbol;Acc:VGNC:33523]	ENSG00000112245	7803	PTP4A1
ENSBTAG00000001233	775.823	-0.0169675	0.0541829	0.108451	0.782342	521837	MPZL3	myelin protein zero like 3 [Source:VGNC Symbol;Acc:VGNC:31594]	ENSG00000160588	196264	MPZL3
ENSBTAG00000017525	1318.04	0.0318359	0.0607228	0.108494	0.782342	767903	ATG12	autophagy related 12 [Source:VGNC Symbol;Acc:VGNC:26250]	ENSG00000145782	9140	ATG12
ENSBTAG00000024542	1418.94	0.0408561	0.0638262	0.108432	0.782342	510483	PIGC	phosphatidylinositol glycan anchor biosynthesis class C [Source:NCBI gene (formerly Entrezgene);Acc:510483]	ENSG00000135845	5279	PIGC
ENSBTAG00000007213	4919.59	-0.042359	0.0614291	0.108573	0.782444	327666	SIRPA	signal regulatory protein alpha [Source:NCBI gene (formerly Entrezgene);Acc:327666]	ENSG00000089012	55423	SIRPG
ENSBTAG00000001163	265.869	-0.0167696	0.054198	0.109031	0.783888	537167	MACROH2A2	macroH2A.2 histone [Source:VGNC Symbol;Acc:VGNC:55987]	ENSG00000099284	55506	MACROH2A2
ENSBTAG00000013294	712.63	0.0311076	0.0602839	0.108861	0.783888	505149	DYRK3	dual specificity tyrosine phosphorylation regulated kinase 3 [Source:VGNC Symbol;Acc:VGNC:28281]	ENSG00000143479	8444	DYRK3
ENSBTAG00000040116	887.185	-0.0332523	0.0610466	0.108994	0.783888	511901	H1-10	H1.10 linker histone [Source:VGNC Symbol;Acc:VGNC:83614]	ENSG00000184897	8971	H1-10
ENSBTAG00000044208	42.3142	0.0137041	0.0532595	0.108995	0.783888	540380	DUSP4	dual specificity phosphatase 4 [Source:VGNC Symbol;Acc:VGNC:28260]	ENSG00000120875	1846	DUSP4
ENSBTAG00000003002	883.692	-0.0380467	0.063537	0.109348	0.784671	521240	WDR75	WD repeat domain 75 [Source:VGNC Symbol;Acc:VGNC:36919]	ENSG00000115368	84128	WDR75
ENSBTAG00000003275	103.417	0.0158255	0.0538833	0.109599	0.784671	NA			ENSG00000029534	286	ANK1
ENSBTAG00000003711	16563	-0.0316214	0.0602649	0.109615	0.784671	282711	EPAS1	endothelial PAS domain protein 1 [Source:VGNC Symbol;Acc:VGNC:28518]	ENSG00000116016	2034	EPAS1
ENSBTAG00000008125	87.1954	0.0185841	0.0548532	0.110151	0.784671	541597	KCNAB2	potassium voltage-gated channel subfamily A regulatory beta subunit 2 [Source:VGNC Symbol;Acc:VGNC:30428]	ENSG00000069424	8514	KCNAB2
ENSBTAG00000008642	1541.29	0.030982	0.0598919	0.109426	0.784671	539061	POLR1D	RNA polymerase I and III subunit D [Source:NCBI gene (formerly Entrezgene);Acc:539061]	ENSG00000186184	51082	POLR1D
ENSBTAG00000010402	10408.5	0.0333241	0.0613772	0.110009	0.784671	404108	MYH9	myosin heavy chain 9 [Source:VGNC Symbol;Acc:VGNC:31798]	ENSG00000100345	4627	MYH9
ENSBTAG00000010924	365.512	0.0250073	0.0574045	0.110057	0.784671	514595	LETMD1	LETM1 domain containing 1 [Source:VGNC Symbol;Acc:VGNC:30847]	ENSG00000050426	25875	LETMD1
ENSBTAG00000011954	371.98	-0.0280692	0.0589192	0.110005	0.784671	504842	SEC11C	SEC11 homolog C, signal peptidase complex subunit [Source:VGNC Symbol;Acc:VGNC:34402]	ENSG00000166562	90701	SEC11C
ENSBTAG00000012636	67.4968	-0.0140445	0.0533024	0.109927	0.784671	540671	IKZF4	IKAROS family zinc finger 4 [Source:VGNC Symbol;Acc:VGNC:30105]	ENSG00000123411	64375	IKZF4
ENSBTAG00000013210	31.5976	0.0102578	0.0523282	0.109572	0.784671	286806	ADAMTS4	ADAM metallopeptidase with thrombospondin type 1 motif 4 [Source:VGNC Symbol;Acc:VGNC:25627]	ENSG00000158859	9507	ADAMTS4
ENSBTAG00000016542	345.138	0.0192318	0.0550606	0.10923	0.784671	529939	LAMB3	laminin subunit beta 3 [Source:VGNC Symbol;Acc:VGNC:30773]	ENSG00000196878	3914	LAMB3
ENSBTAG00000018984	77.7564	0.0135306	0.0531748	0.109906	0.784671	504531	PIK3CD	phosphatidylinositol-4,5-bisphosphate 3-kinase catalytic subunit delta [Source:VGNC Symbol;Acc:VGNC:32891]	ENSG00000171608	5293	PIK3CD
ENSBTAG00000019353	412.807	-0.0333243	0.0612958	0.109972	0.784671	541299	STIM2	stromal interaction molecule 2 [Source:VGNC Symbol;Acc:VGNC:53776]	ENSG00000109689	57620	STIM2
ENSBTAG00000019853	1046.29	-0.033915	0.0612445	0.109729	0.784671	540826	SMURF2	SMAD specific E3 ubiquitin protein ligase 2 [Source:VGNC Symbol;Acc:VGNC:35041]	ENSG00000108854	64750	SMURF2
ENSBTAG00000021370	708.817	0.0340794	0.0612862	0.110149	0.784671	504483	BLMH	bleomycin hydrolase [Source:VGNC Symbol;Acc:VGNC:26505]	ENSG00000108578	642	BLMH
ENSBTAG00000021957	2544.9	0.0270461	0.0583953	0.110171	0.784671	281905	LTBP2	latent transforming growth factor beta binding protein 2 [Source:VGNC Symbol;Acc:VGNC:31072]	ENSG00000119681	4053	LTBP2
ENSBTAG00000005182	1254.3	0.0240698	0.0569524	0.110573	0.785255	782684	BoLA	major histocompatibility complex, class I, A [Source:NCBI gene (formerly Entrezgene);Acc:533050]	ENSG00000204525	3107	HLA-C
ENSBTAG00000018893	3196.58	0.0419725	0.0635477	0.110603	0.785255	505511	AHCYL1	adenosylhomocysteinase like 1 [Source:VGNC Symbol;Acc:VGNC:25751]	ENSG00000168710	10768	AHCYL1
ENSBTAG00000019382	627.688	-0.0176486	0.0544483	0.110431	0.785255	539467	PKDCC	protein kinase domain containing, cytoplasmic [Source:VGNC Symbol;Acc:VGNC:32938]	ENSG00000162878	91461	PKDCC
ENSBTAG00000020405	710.951	0.0378046	0.0632133	0.110477	0.785255	327660	NDUFB9	NADH:ubiquinone oxidoreductase subunit B9 [Source:VGNC Symbol;Acc:VGNC:31967]	ENSG00000147684	4715	NDUFB9
ENSBTAG00000033446	1928	0.0364232	0.0622444	0.110619	0.785255	509365	TATDN1	TatD DNase domain containing 1 [Source:VGNC Symbol;Acc:VGNC:35617]	ENSG00000147687	83940	TATDN1
ENSBTAG00000046135	25.6372	-0.000705133	0.0512511	0.11064	0.785255	NA			NA	NA	NA
ENSBTAG00000026986	141.371	-0.0199569	0.0553679	0.110723	0.785388	NA	NA	NA	NA	NA	NA
ENSBTAG00000031231	164.418	-0.019927	0.0553058	0.110845	0.785794	789216	IRF1	interferon regulatory factor 1 [Source:VGNC Symbol;Acc:VGNC:30270]	ENSG00000125347	3659	IRF1
ENSBTAG00000006422	2183.95	0.0355837	0.0628346	0.110927	0.785916	519422	TRIM28	tripartite motif containing 28 [Source:VGNC Symbol;Acc:VGNC:36324]	ENSG00000130726	10155	TRIM28
ENSBTAG00000013369	30619.9	0.0296647	0.0595855	0.111305	0.787088	781493	COL14A1	collagen type XIV alpha 1 chain [Source:VGNC Symbol;Acc:VGNC:53851]	ENSG00000187955	7373	COL14A1
ENSBTAG00000015584	613.679	-0.0307633	0.060064	0.111351	0.787088	510666	BMI1	BMI1 proto-oncogene, polycomb ring finger [Source:NCBI gene (formerly Entrezgene);Acc:510666]	ENSG00000168283	648	BMI1
ENSBTAG00000021836	335.604	0.025642	0.0574781	0.111226	0.787088	507729	TCEA2	transcription elongation factor A2 [Source:VGNC Symbol;Acc:VGNC:35680]	ENSG00000171703	6919	TCEA2
ENSBTAG00000027446	1147.92	0.03815	0.0629374	0.11125	0.787088	617534	RSU1	Ras suppressor protein 1 [Source:VGNC Symbol;Acc:VGNC:57022]	ENSG00000148484	6251	RSU1
ENSBTAG00000000042	906.356	0.0227691	0.0565164	0.11146	0.787399	539606	PYCR1	pyrroline-5-carboxylate reductase 1 [Source:VGNC Symbol;Acc:VGNC:33586]	ENSG00000183010	5831	PYCR1
ENSBTAG00000046979	8628.46	-0.0411945	0.0631113	0.111599	0.787925	281281	LGMN	legumain [Source:VGNC Symbol;Acc:VGNC:30860]	ENSG00000100600	5641	LGMN
ENSBTAG00000003595	32.6923	-0.0106095	0.0524455	0.111668	0.787956	614187	FAM216B	family with sequence similarity 216 member B [Source:VGNC Symbol;Acc:VGNC:28796]	ENSG00000179813	144809	FAM216B
ENSBTAG00000002037	382.197	-0.0202785	0.0554327	0.111745	0.788043	534448	ATXN7L1	ataxin 7 like 1 [Source:VGNC Symbol;Acc:VGNC:26343]	ENSG00000146776	222255	ATXN7L1
ENSBTAG00000003423	1764.78	0.0365458	0.0605475	0.112421	0.788972	529613	DDX24	DEAD-box helicase 24 [Source:VGNC Symbol;Acc:VGNC:27960]	ENSG00000089737	57062	DDX24
ENSBTAG00000006579	170.834	-0.00975351	0.0522275	0.112376	0.788972	414348	P4HA3	prolyl 4-hydroxylase subunit alpha 3 [Source:VGNC Symbol;Acc:VGNC:32537]	ENSG00000149380	283208	P4HA3
ENSBTAG00000006987	29.9726	-0.00507927	0.0515095	0.112337	0.788972	614354	CERS3	ceramide synthase 3 [Source:VGNC Symbol;Acc:VGNC:27225]	ENSG00000154227	204219	CERS3
ENSBTAG00000014351	2230.36	-0.0349143	0.0573443	0.112131	0.788972	513829	EIF2AK4	eukaryotic translation initiation factor 2 alpha kinase 4 [Source:VGNC Symbol;Acc:VGNC:28383]	ENSG00000128829	440275	EIF2AK4
ENSBTAG00000014734	13031.7	0.0435872	0.0630543	0.112165	0.788972	506402	CHD4	chromodomain helicase DNA binding protein 4 [Source:VGNC Symbol;Acc:VGNC:27280]	ENSG00000111642	1108	CHD4
ENSBTAG00000016648	7602.92	0.041587	0.0650342	0.111955	0.788972	508716	BSG	basigin [Source:VGNC Symbol;Acc:VGNC:52220]	ENSG00000172270	682	BSG
ENSBTAG00000020858	417.112	-0.0286242	0.0589647	0.11226	0.788972	NA	UPF3A	UPF3A regulator of nonsense mediated mRNA decay [Source:VGNC Symbol;Acc:VGNC:36682]	NA	NA	NA
ENSBTAG00000032432	56.0404	-0.0129085	0.0530241	0.11246	0.788972	NA			NA	NA	NA
ENSBTAG00000034113	73.9172	-0.0145661	0.0534749	0.112165	0.788972	787200	GALNT10	polypeptide N-acetylgalactosaminyltransferase 10 [Source:VGNC Symbol;Acc:VGNC:29223]	ENSG00000164574	55568	GALNT10
ENSBTAG00000002714	654.45	-0.0226334	0.0564677	0.112864	0.789495	281790	GNAI1	G protein subunit alpha i1 [Source:VGNC Symbol;Acc:VGNC:29449]	ENSG00000127955	2770	GNAI1
ENSBTAG00000003889	317.224	-0.0187552	0.0548556	0.112686	0.789495	516318	PER1	period circadian regulator 1 [Source:VGNC Symbol;Acc:VGNC:32748]	ENSG00000179094	5187	PER1
ENSBTAG00000006670	3152.59	0.0422658	0.0629868	0.112628	0.789495	509546	ERGIC3	ERGIC and golgi 3 [Source:VGNC Symbol;Acc:VGNC:28580]	ENSG00000125991	51614	ERGIC3
ENSBTAG00000011894	134.702	0.015125	0.0535973	0.112924	0.789495	508041	C22H3orf62	chromosome 22 C3orf62 homolog [Source:VGNC Symbol;Acc:VGNC:49185]	ENSG00000188315	375341	C3orf62
ENSBTAG00000016109	136.263	0.0165883	0.0541038	0.11284	0.789495	507276	DHRS12	dehydrogenase/reductase 12 [Source:VGNC Symbol;Acc:VGNC:28041]	ENSG00000102796	79758	DHRS12
ENSBTAG00000038716	908.08	-0.0300033	0.0597238	0.112844	0.789495	506127	SKI	SKI proto-oncogene [Source:VGNC Symbol;Acc:VGNC:34647]	ENSG00000157933	6497	SKI
ENSBTAG00000005027	1214.47	0.0350957	0.0618448	0.113021	0.789717	511528	GLRX3	glutaredoxin 3 [Source:VGNC Symbol;Acc:VGNC:29417]	ENSG00000108010	10539	GLRX3
ENSBTAG00000000598	2217.22	0.0179693	0.0545271	0.11599	0.7902	281102	CST3	cystatin C [Source:NCBI gene (formerly Entrezgene);Acc:281102]	ENSG00000101439	1471	CST3
ENSBTAG00000001564	3414.28	0.0320785	0.0606541	0.116172	0.7902	508547	PDE4DIP	phosphodiesterase 4D interacting protein [Source:VGNC Symbol;Acc:VGNC:55072]	ENSG00000178104	9659	PDE4DIP
ENSBTAG00000001629	447.527	-0.0289184	0.0592107	0.114198	0.7902	540926	SCMH1	Scm polycomb group protein homolog 1 [Source:VGNC Symbol;Acc:VGNC:34340]	ENSG00000010803	22955	SCMH1
ENSBTAG00000001902	1437.26	-0.0347759	0.0613564	0.116745	0.7902	532848	CEP295	centrosomal protein 295 [Source:VGNC Symbol;Acc:VGNC:27202]	ENSG00000166004	85459	CEP295
ENSBTAG00000002575	875.936	0.0383633	0.0626387	0.114167	0.7902	614837	SSU72	SSU72 homolog, RNA polymerase II CTD phosphatase [Source:NCBI gene (formerly Entrezgene);Acc:614837]	ENSG00000160075	29101	SSU72
ENSBTAG00000003015	667.065	-0.0264499	0.0578215	0.117192	0.7902	538226	SESN1	sestrin 1 [Source:VGNC Symbol;Acc:VGNC:34488]	ENSG00000080546	27244	SESN1
ENSBTAG00000003506	244.479	-0.0247947	0.05725	0.117096	0.7902	504616	STEAP2	STEAP2 metalloreductase [Source:VGNC Symbol;Acc:VGNC:35379]	ENSG00000157214	261729	STEAP2
ENSBTAG00000004602	423.35	0.0312697	0.060325	0.114553	0.7902	508754	PITX1	paired like homeodomain 1 [Source:VGNC Symbol;Acc:VGNC:32924]	ENSG00000069011	5307	PITX1
ENSBTAG00000004952	198.208	-0.0174208	0.0543409	0.114431	0.7902	515128	MFSD4A	major facilitator superfamily domain containing 4A [Source:VGNC Symbol;Acc:VGNC:31438]	ENSG00000174514	148808	MFSD4A
ENSBTAG00000005151	27.6294	-0.00960447	0.0522091	0.11603	0.7902	527992	WDPCP	WD repeat containing planar cell polarity effector [Source:VGNC Symbol;Acc:VGNC:36879]	ENSG00000143951	51057	WDPCP
ENSBTAG00000005163	21880.7	0.0265268	0.0580031	0.116395	0.7902	528735	S100A1	S100 calcium binding protein A1 [Source:VGNC Symbol;Acc:VGNC:34236]	ENSG00000160678	6271	S100A1
ENSBTAG00000005165	826.322	-0.0318399	0.0603179	0.116689	0.7902	509328	CSGALNACT2	chondroitin sulfate N-acetylgalactosaminyltransferase 2 [Source:VGNC Symbol;Acc:VGNC:27760]	ENSG00000169826	55454	CSGALNACT2
ENSBTAG00000005244	58.5279	0.014526	0.0534649	0.114077	0.7902	101903585	RASL11A	RAS like family 11 member A [Source:VGNC Symbol;Acc:VGNC:33754]	ENSG00000122035	387496	RASL11A
ENSBTAG00000005273	1960.77	-0.031813	0.0604714	0.114979	0.7902	515640	IL1R1	interleukin 1 receptor type 1 [Source:VGNC Symbol;Acc:VGNC:30131]	ENSG00000115594	3554	IL1R1
ENSBTAG00000005293	60.5857	-0.0102167	0.0522939	0.116227	0.7902	507731	CDC25C	cell division cycle 25C [Source:VGNC Symbol;Acc:VGNC:27064]	ENSG00000158402	995	CDC25C
ENSBTAG00000005827	564.72	0.0252031	0.0574123	0.113435	0.7902	534118	FIG4	FIG4 phosphoinositide 5-phosphatase [Source:VGNC Symbol;Acc:VGNC:29008]	ENSG00000112367	9896	FIG4
ENSBTAG00000006167	720.954	-0.0249854	0.0575576	0.114331	0.7902	520456	BTBD8	BTB (POZ) domain containing 8 [Source:NCBI gene (formerly Entrezgene);Acc:520456]	ENSG00000189195	284697	BTBD8
ENSBTAG00000006768	682.042	0.0288547	0.0589058	0.117374	0.7902	531411	ENTPD4	ectonucleoside triphosphate diphosphohydrolase 4 [Source:VGNC Symbol;Acc:VGNC:56947]	ENSG00000197217	9583	ENTPD4
ENSBTAG00000006985	1198.33	-0.0394297	0.0649889	0.1155	0.7902	510190	TM7SF3	transmembrane 7 superfamily member 3 [Source:VGNC Symbol;Acc:VGNC:35911]	ENSG00000064115	51768	TM7SF3
ENSBTAG00000006999	55.2943	-0.0106341	0.0524294	0.115251	0.7902	100139857	RYR1	ryanodine receptor 1 [Source:VGNC Symbol;Acc:VGNC:34233]	ENSG00000196218	6261	RYR1
ENSBTAG00000007450	461.009	0.013593	0.0531289	0.115258	0.7902	515440	C2	complement C2 [Source:VGNC Symbol;Acc:VGNC:53959]	ENSG00000166278	717	C2
ENSBTAG00000007712	891.03	0.0346273	0.0611306	0.117214	0.7902	614775	SEC22B	SEC22 homolog B, vesicle trafficking protein [Source:VGNC Symbol;Acc:VGNC:59190]	ENSG00000265808	9554	SEC22B
ENSBTAG00000008129	20.7598	0.0052852	0.0515363	0.115462	0.7902	509969	CLSTN3	calsyntenin 3 [Source:VGNC Symbol;Acc:VGNC:27468]	ENSG00000139182	9746	CLSTN3
ENSBTAG00000008180	134.83	-0.0189454	0.0549696	0.116877	0.7902	515158	SPDL1	spindle apparatus coiled-coil protein 1 [Source:VGNC Symbol;Acc:VGNC:50114]	ENSG00000040275	54908	SPDL1
ENSBTAG00000009077	207.111	-0.0210154	0.0555896	0.116504	0.7902	509802	SNRPA	small nuclear ribonucleoprotein polypeptide A [Source:VGNC Symbol;Acc:VGNC:35074]	ENSG00000077312	6626	SNRPA
ENSBTAG00000009210	1020.37	-0.0338204	0.0607016	0.115907	0.7902	540532	ZBTB44	zinc finger and BTB domain containing 44 [Source:VGNC Symbol;Acc:VGNC:37083]	ENSG00000196323	29068	ZBTB44
ENSBTAG00000009509	396.27	0.03119	0.060221	0.113789	0.7902	327670	NDUFA6	NADH:ubiquinone oxidoreductase subunit A6 [Source:VGNC Symbol;Acc:VGNC:31950]	ENSG00000184983	4700	NDUFA6
ENSBTAG00000010254	79.3582	-0.0176062	0.054464	0.1135	0.7902	614598	MAP3K6	mitogen-activated protein kinase kinase kinase 6 [Source:VGNC Symbol;Acc:VGNC:31199]	ENSG00000142733	9064	MAP3K6
ENSBTAG00000010328	96.3359	0.013481	0.0531106	0.115549	0.7902	282264	KCNK17	potassium two pore domain channel subfamily K member 17 [Source:VGNC Symbol;Acc:VGNC:30470]	ENSG00000124780	89822	KCNK17
ENSBTAG00000012789	1570.33	-0.0341447	0.0610797	0.113158	0.7902	533270	PRKD1	protein kinase D1 [Source:VGNC Symbol;Acc:VGNC:53949]	ENSG00000184304	5587	PRKD1
ENSBTAG00000013042	1917.97	-0.0223437	0.0561851	0.11702	0.7902	531907	EXOC5	exocyst complex component 5 [Source:VGNC Symbol;Acc:VGNC:28649]	ENSG00000070367	10640	EXOC5
ENSBTAG00000013057	1137.52	0.0331257	0.0610245	0.115214	0.7902	525906	CBLB	Cbl proto-oncogene B [Source:VGNC Symbol;Acc:VGNC:26809]	ENSG00000114423	868	CBLB
ENSBTAG00000013273	389.427	0.0250343	0.0574039	0.115231	0.7902	507080	PIGL	phosphatidylinositol glycan anchor biosynthesis class L [Source:VGNC Symbol;Acc:VGNC:32871]	ENSG00000108474	9487	PIGL
ENSBTAG00000013363	4210.92	0.0270393	0.0563484	0.11486	0.7902	504519	CAP1	cyclase associated actin cytoskeleton regulatory protein 1 [Source:VGNC Symbol;Acc:VGNC:26737]	ENSG00000131236	10487	CAP1
ENSBTAG00000013562	84.7288	-0.0166716	0.0541257	0.114441	0.7902	519018	SKP2	S-phase kinase associated protein 2 [Source:NCBI gene (formerly Entrezgene);Acc:519018]	ENSG00000145604	6502	SKP2
ENSBTAG00000013725	372.555	-0.0292715	0.0590533	0.116742	0.7902	511484	RBSN	rabenosyn, RAB effector [Source:VGNC Symbol;Acc:VGNC:33818]	ENSG00000131381	64145	RBSN
ENSBTAG00000013824	428.12	0.0237045	0.0567984	0.115739	0.7902	523454	WWC3	WWC family member 3 [Source:VGNC Symbol;Acc:VGNC:36976]	ENSG00000047644	55841	WWC3
ENSBTAG00000014239	187.642	-0.0183328	0.0546893	0.117348	0.7902	327679	CCNB1	cyclin B1 [Source:VGNC Symbol;Acc:VGNC:26958]	ENSG00000134057	891	CCNB1
ENSBTAG00000016217	277.998	-0.0158296	0.0537863	0.11465	0.7902	617625	RBM43	RNA binding motif protein 43 [Source:VGNC Symbol;Acc:VGNC:33802]	ENSG00000184898	375287	RBM43
ENSBTAG00000017177	2246.68	-0.0281601	0.05877	0.114284	0.7902	540258	RBM25	RNA binding motif protein 25 [Source:VGNC Symbol;Acc:VGNC:33794]	ENSG00000119707	58517	RBM25
ENSBTAG00000017375	48.6501	-0.0129994	0.0530301	0.117095	0.7902	767842	FAM241A	family with sequence similarity 241 member A [Source:VGNC Symbol;Acc:VGNC:28806]	ENSG00000174749	132720	FAM241A
ENSBTAG00000018239	129.948	-0.0186497	0.0548237	0.113638	0.7902	540033	DNAJC27	DnaJ heat shock protein family (Hsp40) member C27 [Source:VGNC Symbol;Acc:VGNC:59212]	ENSG00000115137	51277	DNAJC27
ENSBTAG00000018257	302.127	0.0272793	0.0583788	0.116284	0.7902	508345	APIP	APAF1 interacting protein [Source:VGNC Symbol;Acc:VGNC:26016]	ENSG00000149089	51074	APIP
ENSBTAG00000018374	5197.49	0.0413881	0.0625937	0.116595	0.7902	504482	WASF2	WASP family member 2 [Source:VGNC Symbol;Acc:VGNC:36866]	ENSG00000158195	10163	WASF2
ENSBTAG00000018530	63.4447	0.0138791	0.0532577	0.117004	0.7902	768036	TUBA8	tubulin alpha 8 [Source:VGNC Symbol;Acc:VGNC:36504]	ENSG00000183785	51807	TUBA8
ENSBTAG00000019150	5024.41	0.0238838	0.0569812	0.113563	0.7902	613932	PLD3	phospholipase D family member 3 [Source:VGNC Symbol;Acc:VGNC:32997]	ENSG00000105223	23646	PLD3
ENSBTAG00000020059	92.8752	-0.015239	0.0536498	0.115906	0.7902	785690	GEN1	GEN1 Holliday junction 5' flap endonuclease [Source:VGNC Symbol;Acc:VGNC:29322]	ENSG00000178295	348654	GEN1
ENSBTAG00000020154	836.499	0.0369553	0.0626107	0.116164	0.7902	538428	DEDD	death effector domain containing [Source:VGNC Symbol;Acc:VGNC:27984]	ENSG00000158796	9191	DEDD
ENSBTAG00000021051	196.73	-0.0210385	0.0556932	0.115827	0.7902	505578	ZNHIT6	zinc finger HIT-type containing 6 [Source:VGNC Symbol;Acc:VGNC:37361]	ENSG00000117174	54680	ZNHIT6
ENSBTAG00000021302	213.601	-0.012357	0.0528224	0.113901	0.7902	281069	CHAD	chondroadherin [Source:VGNC Symbol;Acc:VGNC:27264]	ENSG00000136457	1101	CHAD
ENSBTAG00000022394	145.041	-0.00264945	0.0513155	0.114465	0.7902	506412	SAA2	serum amyloid A2 [Source:NCBI gene (formerly Entrezgene);Acc:506412]	ENSG00000134339	6289	SAA2
ENSBTAG00000026422	290.759	0.0212405	0.0557772	0.115703	0.7902	618306	MPG	N-methylpurine DNA glycosylase [Source:VGNC Symbol;Acc:VGNC:58391]	ENSG00000103152	4350	MPG
ENSBTAG00000030805	283.95	0.0211618	0.0557529	0.116942	0.7902	NA	NA	NA	NA	NA	NA
ENSBTAG00000033690	489.948	-0.0270099	0.0583054	0.113967	0.7902	530961	BARD1	BRCA1 associated RING domain 1 [Source:VGNC Symbol;Acc:VGNC:26420]	ENSG00000138376	580	BARD1
ENSBTAG00000038067	65.283	-0.00611302	0.0516219	0.113372	0.7902	NA	NA	NA	NA	NA	NA
ENSBTAG00000046019	1429.24	0.0311902	0.0601569	0.113755	0.7902	281480	SDHA	succinate dehydrogenase complex flavoprotein subunit A [Source:VGNC Symbol;Acc:VGNC:34388]	ENSG00000073578	6389	SDHA
ENSBTAG00000046553	991.313	0.0354737	0.0619789	0.116914	0.7902	100848979	SECISBP2L	SECIS binding protein 2 like [Source:VGNC Symbol;Acc:VGNC:58410]	ENSG00000138593	9728	SECISBP2L
ENSBTAG00000046612	3145.8	-0.0400902	0.0630871	0.1153	0.7902	541264	ZNF292	zinc finger protein 292 [Source:VGNC Symbol;Acc:VGNC:37239]	ENSG00000188994	23036	ZNF292
ENSBTAG00000046752	61.858	0.0150855	0.0536284	0.117332	0.7902	112444325		proline rich transmembrane protein 2 [Source:NCBI gene (formerly Entrezgene);Acc:112444325]	ENSG00000280893	NA	AC009133.6
ENSBTAG00000047406	480.771	-0.0271427	0.0582289	0.116954	0.7902	NA	NA	NA	NA	NA	NA
ENSBTAG00000047739	2169.13	0.0266176	0.0579175	0.116049	0.7902	510359	TSC22D1	TSC22 domain family member 1 [Source:NCBI gene (formerly Entrezgene);Acc:510359]	NA	NA	NA
ENSBTAG00000047809	111.447	0.0178279	0.0545042	0.114569	0.7902	NA	NA	NA	NA	NA	NA
ENSBTAG00000047828	47.6148	-0.0120682	0.0527723	0.116983	0.7902	NA	SHLD3	shieldin complex subunit 3 [Source:HGNC Symbol;Acc:HGNC:53826]	ENSG00000253251	112441434	SHLD3
ENSBTAG00000047998	8934.2	-0.0230378	0.0564619	0.117003	0.7902	100848491	COL5A1	collagen type V alpha 1 chain [Source:VGNC Symbol;Acc:VGNC:58369]	ENSG00000130635	1289	COL5A1
ENSBTAG00000048029	945.106	0.022731	0.0563861	0.115734	0.7902	281308	MMP1	matrix metallopeptidase 1 (interstitial collagenase) [Source:NCBI gene (formerly Entrezgene);Acc:281308]	ENSG00000196611	4312	MMP1
ENSBTAG00000048107	21494.7	-0.034095	0.061102	0.116916	0.7902	407129	CANX	calnexin [Source:VGNC Symbol;Acc:VGNC:26736]	ENSG00000127022	821	CANX
ENSBTAG00000032493	747.394	-0.0368596	0.0620316	0.117779	0.792486	789163	RETREG3	reticulophagy regulator family member 3 [Source:VGNC Symbol;Acc:VGNC:33880]	ENSG00000141699	162427	RETREG3
ENSBTAG00000005040	1362.62	-0.0378163	0.0657683	0.117856	0.792566	407220	PPP4R3A	protein phosphatase 4 regulatory subunit 3A [Source:VGNC Symbol;Acc:VGNC:33271]	ENSG00000100796	55671	PPP4R3A
ENSBTAG00000003826	617.006	0.0302971	0.0596048	0.118282	0.7937	618204	SCN1B	sodium voltage-gated channel beta subunit 1 [Source:VGNC Symbol;Acc:VGNC:34346]	ENSG00000105711	6324	SCN1B
ENSBTAG00000010830	91495	0.0313744	0.0600304	0.118286	0.7937	533894	LRP1	LDL receptor related protein 1 [Source:VGNC Symbol;Acc:VGNC:30986]	ENSG00000123384	4035	LRP1
ENSBTAG00000018851	7230.82	-0.0330944	0.0598044	0.11813	0.7937	534496	MYCBP2	MYC binding protein 2 [Source:VGNC Symbol;Acc:VGNC:31785]	ENSG00000005810	23077	MYCBP2
ENSBTAG00000031707	3948.02	-0.0360141	0.0594476	0.118231	0.7937	530910	FRMD6	FERM domain containing 6 [Source:VGNC Symbol;Acc:VGNC:29117]	ENSG00000139926	122786	FRMD6
ENSBTAG00000013166	194.763	-0.0218948	0.056034	0.11846	0.794435	615229	SMYD2	SET and MYND domain containing 2 [Source:VGNC Symbol;Acc:VGNC:35043]	ENSG00000143499	56950	SMYD2
ENSBTAG00000000512	244.865	0.0246718	0.0572347	0.118761	0.795576	527488	SNTA1	syntrophin alpha 1 [Source:VGNC Symbol;Acc:VGNC:35083]	ENSG00000101400	6640	SNTA1
ENSBTAG00000014915	1421.34	0.0248693	0.0572184	0.11872	0.795576	541166	ETV5	ETS variant transcription factor 5 [Source:VGNC Symbol;Acc:VGNC:28631]	ENSG00000244405	2119	ETV5
ENSBTAG00000017321	1990.44	-0.036797	0.0615145	0.118863	0.79582	617236	SUMO3	small ubiquitin like modifier 3 [Source:VGNC Symbol;Acc:VGNC:56237]	NA	NA	NA
ENSBTAG00000009877	661.471	0.0258727	0.0576683	0.118984	0.796194	514863	MCMBP	minichromosome maintenance complex binding protein [Source:VGNC Symbol;Acc:VGNC:31316]	ENSG00000197771	79892	MCMBP
ENSBTAG00000000139	708.576	-0.032679	0.0607189	0.119858	0.796615	532622	KMT5A	lysine methyltransferase 5A [Source:VGNC Symbol;Acc:VGNC:53910]	ENSG00000183955	387893	KMT5A
ENSBTAG00000002080	866.432	0.0211128	0.0556771	0.119301	0.796615	505727	CCN3	cellular communication network factor 3 [Source:VGNC Symbol;Acc:VGNC:57785]	ENSG00000136999	4856	CCN3
ENSBTAG00000002143	50.2313	-0.0138374	0.0532545	0.119833	0.796615	613362	DTWD2	DTW domain containing 2 [Source:VGNC Symbol;Acc:VGNC:28235]	ENSG00000169570	285605	DTWD2
ENSBTAG00000002293	308.451	-0.03003	0.0594926	0.120233	0.796615	519694	ARL5A	ADP ribosylation factor like GTPase 5A [Source:VGNC Symbol;Acc:VGNC:26147]	ENSG00000162980	26225	ARL5A
ENSBTAG00000003864	151.769	0.0224845	0.056288	0.119837	0.796615	531535	SLC13A4	solute carrier family 13 member 4 [Source:VGNC Symbol;Acc:VGNC:34676]	ENSG00000164707	26266	SLC13A4
ENSBTAG00000004333	12339.9	0.0463532	0.0653563	0.120371	0.796615	100126041	COPA	COPI coat complex subunit alpha [Source:VGNC Symbol;Acc:VGNC:27592]	ENSG00000122218	1314	COPA
ENSBTAG00000004411	11843.2	-0.00847117	0.0519743	0.120119	0.796615	536186	CRISPLD1	cysteine rich secretory protein LCCL domain containing 1 [Source:VGNC Symbol;Acc:VGNC:27714]	ENSG00000121005	83690	CRISPLD1
ENSBTAG00000006448	179.344	-0.0218942	0.055993	0.119298	0.796615	538719	ERI2	ERI1 exoribonuclease family member 2 [Source:NCBI gene (formerly Entrezgene);Acc:538719]	ENSG00000196678	112479	ERI2
ENSBTAG00000007490	25024.2	-0.0205023	0.0554039	0.119691	0.796615	533264	SULF2	sulfatase 2 [Source:VGNC Symbol;Acc:VGNC:35466]	ENSG00000196562	55959	SULF2
ENSBTAG00000008001	4690.02	-0.033547	0.0605371	0.119806	0.796615	505585	NUCKS1	nuclear casein kinase and cyclin dependent kinase substrate 1 [Source:VGNC Symbol;Acc:VGNC:32320]	ENSG00000069275	64710	NUCKS1
ENSBTAG00000010234	1215.9	0.0336493	0.0608044	0.120172	0.796615	528832	DHRS1	dehydrogenase/reductase 1 [Source:VGNC Symbol;Acc:VGNC:28039]	ENSG00000157379	115817	DHRS1
ENSBTAG00000011682	223.719	-0.0153203	0.0536422	0.11978	0.796615	510255	GLI2	GLI family zinc finger 2 [Source:VGNC Symbol;Acc:VGNC:29400]	ENSG00000074047	2736	GLI2
ENSBTAG00000012113	110.317	0.0196677	0.0551491	0.120257	0.796615	506250	HCCS	holocytochrome c synthase [Source:VGNC Symbol;Acc:VGNC:29770]	ENSG00000004961	3052	HCCS
ENSBTAG00000012432	1480.06	0.0318004	0.0587316	0.120487	0.796615	281767	FDFT1	farnesyl-diphosphate farnesyltransferase 1 [Source:VGNC Symbol;Acc:VGNC:56966]	ENSG00000079459	2222	FDFT1
ENSBTAG00000012615	2148.68	0.0148684	0.0534907	0.119662	0.796615	NA	ZEB2	zinc finger E-box binding homeobox 2 [Source:VGNC Symbol;Acc:VGNC:56157]	ENSG00000169554	9839	ZEB2
ENSBTAG00000018628	12210.3	0.0404723	0.0622163	0.119385	0.796615	507270	RPL29	ribosomal protein L29 [Source:VGNC Symbol;Acc:VGNC:34115]	ENSG00000162244	6159	RPL29
ENSBTAG00000019510	400.875	-0.0310303	0.0597028	0.119222	0.796615	521926	EIF2B4	eukaryotic translation initiation factor 2B subunit delta [Source:VGNC Symbol;Acc:VGNC:28387]	ENSG00000115211	8890	EIF2B4
ENSBTAG00000020761	1601.78	-0.0302754	0.0588182	0.120431	0.796615	531706	USP33	ubiquitin specific peptidase 33 [Source:VGNC Symbol;Acc:VGNC:36723]	ENSG00000077254	23032	USP33
ENSBTAG00000021654	62.3207	-0.00904989	0.0520836	0.120234	0.796615	614840	GAS2	growth arrest specific 2 [Source:VGNC Symbol;Acc:VGNC:29257]	ENSG00000148935	2620	GAS2
ENSBTAG00000026684	267.973	0.0166336	0.0540865	0.119509	0.796615	618122	SYNC	syncoilin, intermediate filament protein [Source:VGNC Symbol;Acc:VGNC:35517]	ENSG00000162520	81493	SYNC
ENSBTAG00000033008	225.808	0.0163437	0.0539524	0.120443	0.796615	281939	MYOZ1	myozenin 1 [Source:VGNC Symbol;Acc:VGNC:31840]	ENSG00000177791	58529	MYOZ1
ENSBTAG00000039462	108.4	-0.012041	0.0526925	0.120461	0.796615	540737	PCLAF	PCNA clamp associated factor [Source:NCBI gene (formerly Entrezgene);Acc:540737]	ENSG00000166803	9768	PCLAF
ENSBTAG00000002317	11895.8	0.02381	0.0567289	0.121077	0.79744	280904	PTN	pleiotrophin [Source:VGNC Symbol;Acc:VGNC:33521]	ENSG00000105894	5764	PTN
ENSBTAG00000002670	58.198	0.0101121	0.0523162	0.122231	0.79744	613715	DEPP1	DEPP1 autophagy regulator [Source:VGNC Symbol;Acc:VGNC:49544]	ENSG00000165507	11067	DEPP1
ENSBTAG00000002763	821.409	-0.025398	0.0560177	0.122138	0.79744	785776	KMT2B	lysine methyltransferase 2B [Source:VGNC Symbol;Acc:VGNC:30691]	ENSG00000272333	9757	KMT2B
ENSBTAG00000002878	54.0702	-0.0144263	0.0534152	0.121116	0.79744	509942	CHRD	chordin [Source:VGNC Symbol;Acc:VGNC:27316]	ENSG00000090539	8646	CHRD
ENSBTAG00000003191	2178.83	0.0401271	0.0618486	0.122177	0.79744	507342	FSCN1	fascin actin-bundling protein 1 [Source:VGNC Symbol;Acc:VGNC:29126]	ENSG00000075618	6624	FSCN1
ENSBTAG00000003237	514.837	-0.0131324	0.0530465	0.121935	0.79744	521541	IQSEC1	IQ motif and Sec7 domain ArfGEF 1 [Source:VGNC Symbol;Acc:VGNC:30261]	ENSG00000144711	9922	IQSEC1
ENSBTAG00000003994	1158.75	0.0128955	0.052905	0.121854	0.79744	282261	IGFBP3	insulin like growth factor binding protein 3 [Source:VGNC Symbol;Acc:VGNC:30085]	ENSG00000146674	3486	IGFBP3
ENSBTAG00000004871	1630.08	0.0344562	0.0608131	0.121904	0.79744	282290	NDUFV2	NADH:ubiquinone oxidoreductase core subunit V2 [Source:VGNC Symbol;Acc:VGNC:31975]	ENSG00000178127	4729	NDUFV2
ENSBTAG00000006601	85.8335	-0.0149132	0.0535199	0.121478	0.79744	100138565	KSR1	kinase suppressor of ras 1 [Source:VGNC Symbol;Acc:VGNC:30754]	ENSG00000141068	8844	KSR1
ENSBTAG00000008204	151.852	-0.0193515	0.0549864	0.122381	0.79744	538441	CARNMT1	carnosine N-methyltransferase 1 [Source:VGNC Symbol;Acc:VGNC:26771]	ENSG00000156017	138199	CARNMT1
ENSBTAG00000008935	3789.72	0.0357809	0.0592417	0.121762	0.79744	282848	PFDN5	prefoldin subunit 5 [Source:VGNC Symbol;Acc:VGNC:32767]	ENSG00000123349	5204	PFDN5
ENSBTAG00000009872	126.064	0.0210415	0.0556422	0.122262	0.79744	533103	SPHK2	sphingosine kinase 2 [Source:VGNC Symbol;Acc:VGNC:35211]	ENSG00000063176	56848	SPHK2
ENSBTAG00000010426	805.652	0.0361273	0.0616843	0.121978	0.79744	531945	XRCC5	X-ray repair cross complementing 5 [Source:VGNC Symbol;Acc:VGNC:37006]	ENSG00000079246	7520	XRCC5
ENSBTAG00000012338	193.66	0.0189107	0.054825	0.121989	0.79744	508724	FAH	fumarylacetoacetate hydrolase [Source:VGNC Symbol;Acc:VGNC:28707]	ENSG00000103876	2184	FAH
ENSBTAG00000012654	374.411	0.03051	0.0595404	0.122088	0.79744	540610	CHCHD1	coiled-coil-helix-coiled-coil-helix domain containing 1 [Source:VGNC Symbol;Acc:VGNC:27270]	ENSG00000172586	118487	CHCHD1
ENSBTAG00000012671	1157.96	0.0284475	0.0588096	0.120815	0.79744	526103	TNIP1	TNFAIP3 interacting protein 1 [Source:VGNC Symbol;Acc:VGNC:36180]	ENSG00000145901	10318	TNIP1
ENSBTAG00000015254	3228.07	0.0330542	0.0640362	0.120825	0.79744	507188	GLB1	galactosidase beta 1 [Source:VGNC Symbol;Acc:VGNC:29391]	ENSG00000170266	2720	GLB1
ENSBTAG00000015426	585.843	0.0280785	0.0584458	0.122216	0.79744	515410	PDLIM4	PDZ and LIM domain 4 [Source:VGNC Symbol;Acc:VGNC:32710]	ENSG00000131435	8572	PDLIM4
ENSBTAG00000015546	248.403	-0.0271473	0.0581517	0.12166	0.79744	540466	RIOX2	ribosomal oxygenase 2 [Source:VGNC Symbol;Acc:VGNC:33980]	ENSG00000170854	84864	RIOX2
ENSBTAG00000015792	34.7997	0.00903605	0.0521139	0.122009	0.79744	787705	CFAP54	cilia and flagella associated protein 54 [Source:NCBI gene (formerly Entrezgene);Acc:787705]	ENSG00000188596	144535	CFAP54
ENSBTAG00000017040	186.626	0.0182359	0.0545943	0.122342	0.79744	510977	LY6E	lymphocyte antigen 6 family member E [Source:VGNC Symbol;Acc:VGNC:31089]	NA	NA	NA
ENSBTAG00000017970	1033.74	0.0259298	0.0576199	0.122044	0.79744	768226	ZYX	zyxin [Source:VGNC Symbol;Acc:VGNC:37395]	ENSG00000159840	7791	ZYX
ENSBTAG00000019662	808.817	-0.0339006	0.0606592	0.122316	0.79744	525252	ATXN7L3	ataxin 7 like 3 [Source:VGNC Symbol;Acc:VGNC:26345]	ENSG00000087152	56970	ATXN7L3
ENSBTAG00000021393	262.222	0.0198855	0.0552108	0.12124	0.79744	539905	FLRT2	fibronectin leucine rich transmembrane protein 2 [Source:VGNC Symbol;Acc:VGNC:29039]	ENSG00000185070	23768	FLRT2
ENSBTAG00000045750	785.906	-0.0257917	0.0573387	0.121771	0.79744	NA	NA	NA	NA	NA	NA
ENSBTAG00000046912	156.066	-0.00850259	0.0519878	0.120966	0.79744	NA	NA	NA	NA	NA	NA
ENSBTAG00000047947	156.066	-0.00850259	0.0519878	0.120966	0.79744	NA	Metazoa_SRP	Metazoan signal recognition particle RNA [Source:RFAM;Acc:RF00017]	NA	NA	NA
ENSBTAG00000012848	1444.56	-0.0168721	0.0540882	0.122452	0.797481	535675	PTPRU	protein tyrosine phosphatase receptor type U [Source:VGNC Symbol;Acc:VGNC:33559]	ENSG00000060656	10076	PTPRU
ENSBTAG00000003650	869.262	-0.0158548	0.0537017	0.122816	0.797621	540245	NR4A2	nuclear receptor subfamily 4 group A member 2 [Source:VGNC Symbol;Acc:VGNC:32246]	ENSG00000153234	4929	NR4A2
ENSBTAG00000004432	658.964	-0.0047919	0.0514725	0.122867	0.797621	100336905	CHRDL1	chordin like 1 [Source:VGNC Symbol;Acc:VGNC:84868]	ENSG00000101938	91851	CHRDL1
ENSBTAG00000009150	8200.41	-0.0278561	0.0590981	0.122579	0.797621	282866	SPON1	spondin 1 [Source:VGNC Symbol;Acc:VGNC:35227]	ENSG00000262655	10418	SPON1
ENSBTAG00000018535	369.769	0.027952	0.0583707	0.122809	0.797621	514086	CDK5RAP1	CDK5 regulatory subunit associated protein 1 [Source:VGNC Symbol;Acc:VGNC:27130]	ENSG00000101391	51654	CDK5RAP1
ENSBTAG00000031792	299.994	0.0265535	0.0578803	0.122641	0.797621	535288	POLR1H	RNA polymerase I subunit H [Source:VGNC Symbol;Acc:VGNC:37362]	ENSG00000066379	30834	POLR1H
ENSBTAG00000045727	187.64	0.0187106	0.0548199	0.122692	0.797621	100337278	EPPK1	epiplakin 1 [Source:NCBI gene (formerly Entrezgene);Acc:100337278]	ENSG00000261150	83481	EPPK1
ENSBTAG00000000185	97.3601	-0.0148473	0.0534839	0.122948	0.797666	511661	SLC6A14	solute carrier family 6 member 14 [Source:VGNC Symbol;Acc:VGNC:34917]	NA	NA	NA
ENSBTAG00000000225	313.971	0.0296505	0.0589716	0.123005	0.797666	614688	POLB	DNA polymerase beta [Source:VGNC Symbol;Acc:VGNC:33112]	ENSG00000070501	5423	POLB
ENSBTAG00000004118	600.801	0.0346547	0.0609705	0.123589	0.798556	534286	ALAS1	5'-aminolevulinate synthase 1 [Source:VGNC Symbol;Acc:VGNC:25803]	ENSG00000023330	211	ALAS1
ENSBTAG00000004199	764.161	0.035573	0.0609525	0.123714	0.798556	493999	DIABLO	diablo IAP-binding mitochondrial protein [Source:VGNC Symbol;Acc:VGNC:28061]	ENSG00000184047	56616	DIABLO
ENSBTAG00000005096	1172.51	0.0342998	0.0601448	0.123864	0.798556	327688	COX7A2	cytochrome c oxidase subunit 7A2 [Source:VGNC Symbol;Acc:VGNC:53788]	ENSG00000112695	1347	COX7A2
ENSBTAG00000005102	1246.29	0.0332124	0.060641	0.123721	0.798556	520774	PHTF2	putative homeodomain transcription factor 2 [Source:VGNC Symbol;Acc:VGNC:32849]	ENSG00000006576	57157	PHTF2
ENSBTAG00000010253	204.054	0.0244341	0.0568589	0.123858	0.798556	527641	SYTL1	synaptotagmin like 1 [Source:VGNC Symbol;Acc:VGNC:35546]	NA	NA	NA
ENSBTAG00000013153	455.429	-0.0256437	0.057448	0.123225	0.798556	540479	NF2	neurofibromin 2 [Source:VGNC Symbol;Acc:VGNC:32026]	ENSG00000186575	4771	NF2
ENSBTAG00000020634	1400.12	0.0331416	0.0602865	0.123374	0.798556	508235	FBXO7	F-box protein 7 [Source:VGNC Symbol;Acc:VGNC:28919]	ENSG00000100225	25793	FBXO7
ENSBTAG00000025434	6349.36	-0.043476	0.0676017	0.123847	0.798556	614773	ZFP36L1	ZFP36 ring finger protein like 1 [Source:VGNC Symbol;Acc:VGNC:37163]	ENSG00000185650	677	ZFP36L1
ENSBTAG00000025617	893.837	0.0327136	0.0595556	0.123727	0.798556	286873	RPS4Y1	ribosomal protein S4, Y-linked 1 [Source:NCBI gene (formerly Entrezgene);Acc:286873]	ENSG00000198034	6191	RPS4X
ENSBTAG00000031631	21.8211	0.00716067	0.0517771	0.123339	0.798556	506102	C1QTNF12	C1q and TNF related 12 [Source:VGNC Symbol;Acc:VGNC:26623]	ENSG00000184163	388581	C1QTNF12
ENSBTAG00000047731	265.453	0.0228719	0.0563443	0.123704	0.798556	100300734	FAM189B	family with sequence similarity 189 member B [Source:VGNC Symbol;Acc:VGNC:28771]	ENSG00000160767	10712	FAM189B
ENSBTAG00000019636	1325.49	-0.00652744	0.0516691	0.124002	0.799023	516087	SCARA5	scavenger receptor class A member 5 [Source:VGNC Symbol;Acc:VGNC:34323]	ENSG00000168079	286133	SCARA5
ENSBTAG00000000115	764.736	-0.0281977	0.0584883	0.124954	0.800429	783762	VPS54	VPS54 subunit of GARP complex [Source:VGNC Symbol;Acc:VGNC:36830]	ENSG00000143952	51542	VPS54
ENSBTAG00000000284	174.665	-0.0144246	0.0533643	0.125507	0.800429	536439	NAALAD2	N-acetylated alpha-linked acidic dipeptidase 2 [Source:VGNC Symbol;Acc:VGNC:31855]	ENSG00000077616	10003	NAALAD2
ENSBTAG00000000653	90.4174	0.0151507	0.0535656	0.126982	0.800429	282091	PPP1R16B	protein phosphatase 1 regulatory subunit 16B [Source:VGNC Symbol;Acc:VGNC:33231]	ENSG00000101445	26051	PPP1R16B
ENSBTAG00000000817	207.064	0.0237435	0.0566824	0.125671	0.800429	518435	SYNJ2	synaptojanin 2 [Source:VGNC Symbol;Acc:VGNC:35528]	ENSG00000078269	8871	SYNJ2
ENSBTAG00000001022	137.003	0.0185861	0.0545493	0.126812	0.800429	521401	AMDHD2	amidohydrolase domain containing 2 [Source:NCBI gene (formerly Entrezgene);Acc:521401]	ENSG00000162066	51005	AMDHD2
ENSBTAG00000003705	163.557	0.0197391	0.0551589	0.124753	0.800429	100139162	FAM83G	family with sequence similarity 83 member G [Source:VGNC Symbol;Acc:VGNC:28838]	ENSG00000188522	644815	FAM83G
ENSBTAG00000003936	292.334	0.0259955	0.0575477	0.124495	0.800429	616561	PNKD	PNKD metallo-beta-lactamase domain containing [Source:VGNC Symbol;Acc:VGNC:33080]	ENSG00000127838	25953	PNKD
ENSBTAG00000005542	1816.52	0.0296326	0.0588824	0.126263	0.800429	535998	EPS15	epidermal growth factor receptor pathway substrate 15 [Source:VGNC Symbol;Acc:VGNC:28553]	ENSG00000085832	2060	EPS15
ENSBTAG00000005679	48.5077	-0.00810037	0.0519163	0.124488	0.800429	504372	TMEM130	transmembrane protein 130 [Source:VGNC Symbol;Acc:VGNC:35963]	ENSG00000166448	222865	TMEM130
ENSBTAG00000006065	665.223	-0.0269532	0.0578553	0.124581	0.800429	515499	PCNA	proliferating cell nuclear antigen [Source:VGNC Symbol;Acc:VGNC:32635]	ENSG00000132646	5111	PCNA
ENSBTAG00000006443	24.0029	-0.00864637	0.0520186	0.126815	0.800429	524928	PRDM11	PR/SET domain 11 [Source:VGNC Symbol;Acc:VGNC:54473]	ENSG00000019485	56981	PRDM11
ENSBTAG00000006526	1051.6	0.0264993	0.0578281	0.125247	0.800429	282152	BCL2L1	BCL2 like 1 [Source:VGNC Symbol;Acc:VGNC:26446]	ENSG00000171552	598	BCL2L1
ENSBTAG00000006801	82.3514	-0.0148383	0.0534876	0.126586	0.800429	508269	TMEM106A	transmembrane protein 106A [Source:VGNC Symbol;Acc:VGNC:35944]	ENSG00000184988	113277	TMEM106A
ENSBTAG00000007596	1151.67	-0.016656	0.0541223	0.126853	0.800429	538437	GEM	GTP binding protein overexpressed in skeletal muscle [Source:VGNC Symbol;Acc:VGNC:29315]	ENSG00000164949	2669	GEM
ENSBTAG00000008294	20.0197	-0.00709945	0.0517666	0.12656	0.800429	281883	KCNJ2	potassium inwardly rectifying channel subfamily J member 2 [Source:VGNC Symbol;Acc:VGNC:30460]	ENSG00000123700	3759	KCNJ2
ENSBTAG00000010050	10940.7	-0.0210955	0.0555353	0.126622	0.800429	NA	COL16A1	collagen type XVI alpha 1 chain [Source:VGNC Symbol;Acc:VGNC:27557]	ENSG00000084636	1307	COL16A1
ENSBTAG00000010077	110.616	-0.0148424	0.0534836	0.124958	0.800429	515845	FANCD2	FA complementation group D2 [Source:VGNC Symbol;Acc:VGNC:28855]	ENSG00000144554	2177	FANCD2
ENSBTAG00000010835	93.5011	0.0138863	0.0532163	0.124706	0.800429	504854	CRELD1	cysteine rich with EGF like domains 1 [Source:VGNC Symbol;Acc:VGNC:27704]	ENSG00000163703	78987	CRELD1
ENSBTAG00000010971	833.148	-0.0253782	0.0570466	0.126747	0.800429	540281	LIMS1	LIM zinc finger domain containing 1 [Source:VGNC Symbol;Acc:VGNC:50211]	ENSG00000169756	3987	LIMS1
ENSBTAG00000012060	970.418	-0.0336176	0.0603043	0.125817	0.800429	514448	LPIN2	lipin 2 [Source:VGNC Symbol;Acc:VGNC:30967]	ENSG00000101577	9663	LPIN2
ENSBTAG00000012344	20363.1	0.0256505	0.0530029	0.125517	0.800429	337890	RPL26	ribosomal protein L26 [Source:NCBI gene (formerly Entrezgene);Acc:337890]	ENSG00000161970	6154	RPL26
ENSBTAG00000013631	3167.32	0.0218741	0.0559893	0.126057	0.800429	281199	GLUL	glutamate-ammonia ligase [Source:VGNC Symbol;Acc:VGNC:29426]	ENSG00000135821	2752	GLUL
ENSBTAG00000013745	3773.82	0.0197333	0.0536189	0.12676	0.800429	281873	ITGA5	integrin subunit alpha 5 [Source:VGNC Symbol;Acc:VGNC:30317]	ENSG00000161638	3678	ITGA5
ENSBTAG00000013912	3112.16	0.0283357	0.0584261	0.124404	0.800429	282388	TXNRD1	thioredoxin reductase 1 [Source:VGNC Symbol;Acc:VGNC:36545]	ENSG00000198431	7296	TXNRD1
ENSBTAG00000014158	1499.24	-0.0338497	0.0607141	0.12471	0.800429	521089	CCNT2	cyclin T2 [Source:VGNC Symbol;Acc:VGNC:26979]	ENSG00000082258	905	CCNT2
ENSBTAG00000014450	652.614	0.0291985	0.0583098	0.126947	0.800429	511234	NOSIP	nitric oxide synthase interacting protein [Source:VGNC Symbol;Acc:VGNC:32175]	ENSG00000142546	51070	NOSIP
ENSBTAG00000015283	24213.6	0.0472184	0.0750221	0.126764	0.800429	615556	RPL32	ribosomal protein L32 [Source:VGNC Symbol;Acc:VGNC:55077]	ENSG00000144713	6161	RPL32
ENSBTAG00000015428	476.304	-0.0272055	0.0580121	0.125754	0.800429	790244	TMEM170A	transmembrane protein 170A [Source:NCBI gene (formerly Entrezgene);Acc:790244]	ENSG00000261717	NA	AC009163.5
ENSBTAG00000015529	251.342	-0.0251652	0.0571906	0.126319	0.800429	513889	CHCHD4	coiled-coil-helix-coiled-coil-helix domain containing 4 [Source:VGNC Symbol;Acc:VGNC:27273]	ENSG00000163528	131474	CHCHD4
ENSBTAG00000015598	14751.9	0.0332254	0.0582191	0.125534	0.800429	540965	RPS10	ribosomal protein S10 [Source:VGNC Symbol;Acc:VGNC:55922]	NA	NA	NA
ENSBTAG00000016640	961.882	-0.0310959	0.0591251	0.126676	0.800429	539353	HEATR3	HEAT repeat containing 3 [Source:VGNC Symbol;Acc:VGNC:29792]	ENSG00000155393	55027	HEATR3
ENSBTAG00000017704	31.9237	0.0102192	0.052329	0.124353	0.800429	536203	ABCG2	ATP binding cassette subfamily G member 2 [Source:VGNC Symbol;Acc:VGNC:53683]	ENSG00000118777	9429	ABCG2
ENSBTAG00000019701	21564.7	0.0405187	0.0611591	0.126229	0.800429	NA	NA	NA	NA	NA	NA
ENSBTAG00000019869	779.884	-0.0321198	0.0599486	0.126116	0.800429	540254	DGCR8	DGCR8 microprocessor complex subunit [Source:VGNC Symbol;Acc:VGNC:28023]	ENSG00000128191	54487	DGCR8
ENSBTAG00000020127	56.2232	-0.00112177	0.051256	0.125897	0.800429	507517	TKTL1	transketolase like 1 [Source:VGNC Symbol;Acc:VGNC:35885]	ENSG00000007350	8277	TKTL1
ENSBTAG00000021838	27.4026	-0.00552057	0.051551	0.124946	0.800429	538640	ESRP1	epithelial splicing regulatory protein 1 [Source:VGNC Symbol;Acc:VGNC:28606]	ENSG00000104413	54845	ESRP1
ENSBTAG00000024000	167.439	-0.00988021	0.0522256	0.126021	0.800429	616225	ATOH8	atonal bHLH transcription factor 8 [Source:VGNC Symbol;Acc:VGNC:26272]	ENSG00000168874	84913	ATOH8
ENSBTAG00000024042	186.763	0.017665	0.0543404	0.125728	0.800429	616607	MORN2	MORN repeat containing 2 [Source:VGNC Symbol;Acc:VGNC:31559]	ENSG00000188010	729967	MORN2
ENSBTAG00000024772	362.017	0.0266854	0.0578259	0.125928	0.800429	615869	TRIP6	thyroid hormone receptor interactor 6 [Source:NCBI gene (formerly Entrezgene);Acc:615869]	ENSG00000087077	7205	TRIP6
ENSBTAG00000026375	86.5591	-0.0155596	0.0537004	0.125249	0.800429	615553	RMI2	RecQ mediated genome instability 2 [Source:VGNC Symbol;Acc:VGNC:33994]	ENSG00000175643	116028	RMI2
ENSBTAG00000044081	225.651	-0.0190766	0.0548575	0.126419	0.800429	NA	NA	NA	NA	NA	NA
ENSBTAG00000044169	153.417	-0.0149093	0.0534921	0.125288	0.800429	524741	PRELID2	PRELI domain containing 2 [Source:VGNC Symbol;Acc:VGNC:33307]	ENSG00000186314	153768	PRELID2
ENSBTAG00000048195	210.74	-0.0228167	0.056243	0.127057	0.800483	NA	PIGX	phosphatidylinositol glycan anchor biosynthesis class X [Source:VGNC Symbol;Acc:VGNC:53598]	ENSG00000163964	54965	PIGX
ENSBTAG00000001441	281.598	0.0181529	0.0544902	0.127318	0.800911	NA	NA	NA	NA	NA	NA
ENSBTAG00000008552	380.811	0.0207922	0.0554025	0.127207	0.800911	NA	PLXNA3	plexin A3 [Source:HGNC Symbol;Acc:HGNC:9101]	ENSG00000130827	55558	PLXNA3
ENSBTAG00000011622	522.036	0.0290343	0.0582838	0.127322	0.800911	512779	C24H18orf21	chromosome 24 C18orf21 homolog [Source:VGNC Symbol;Acc:VGNC:56360]	ENSG00000141428	83608	C18orf21
ENSBTAG00000014343	475.562	0.0291468	0.0587664	0.127411	0.801058	516107	IFT22	intraflagellar transport 22 [Source:VGNC Symbol;Acc:VGNC:30067]	NA	NA	NA
ENSBTAG00000003712	182.065	0.0181062	0.0544725	0.128039	0.801583	511465	FAM89B	family with sequence similarity 89 member B [Source:VGNC Symbol;Acc:VGNC:28843]	ENSG00000176973	23625	FAM89B
ENSBTAG00000007755	74.5144	0.0105593	0.0523654	0.127707	0.801583	108771180	APOBEC3H	apolipoprotein B mRNA editing enzyme catalytic subunit 3H [Source:NCBI gene (formerly Entrezgene);Acc:108771180]	ENSG00000100298	164668	APOBEC3H
ENSBTAG00000008333	92.98	0.0153154	0.0536093	0.127964	0.801583	533129	ETV4	ETS variant transcription factor 4 [Source:VGNC Symbol;Acc:VGNC:28630]	ENSG00000175832	2118	ETV4
ENSBTAG00000015875	38.6916	-0.0100255	0.0522779	0.127907	0.801583	513643	FOXM1	forkhead box M1 [Source:VGNC Symbol;Acc:VGNC:29094]	ENSG00000111206	2305	FOXM1
ENSBTAG00000016197	3577.43	0.0206447	0.0544438	0.128087	0.801583	533996	PHLDB1	pleckstrin homology like domain family B member 1 [Source:VGNC Symbol;Acc:VGNC:32837]	ENSG00000019144	23187	PHLDB1
ENSBTAG00000017108	205.056	-0.0165	0.0538923	0.127785	0.801583	514809	OTUD3	OTU deubiquitinase 3 [Source:VGNC Symbol;Acc:VGNC:32494]	ENSG00000169914	23252	OTUD3
ENSBTAG00000018877	687.873	0.0243845	0.0567745	0.127889	0.801583	511603	PDIA5	protein disulfide isomerase family A member 5 [Source:VGNC Symbol;Acc:VGNC:32699]	ENSG00000065485	10954	PDIA5
ENSBTAG00000019132	259.017	-0.0239316	0.0566599	0.127969	0.801583	281118	DMP1	dentin matrix acidic phosphoprotein 1 [Source:VGNC Symbol;Acc:VGNC:28108]	ENSG00000152592	1758	DMP1
ENSBTAG00000027569	1862.89	-0.0178767	0.0544046	0.127959	0.801583	514013	APBB2	amyloid beta precursor protein binding family B member 2 [Source:VGNC Symbol;Acc:VGNC:26005]	ENSG00000163697	323	APBB2
ENSBTAG00000000317	125.533	0.00874255	0.0519971	0.128205	0.801791	524806	MAPK8IP1	mitogen-activated protein kinase 8 interacting protein 1 [Source:VGNC Symbol;Acc:VGNC:31224]	ENSG00000121653	9479	MAPK8IP1
ENSBTAG00000033648	285.521	0.0259966	0.0575479	0.128252	0.801791	517489	INTS12	integrator complex subunit 12 [Source:VGNC Symbol;Acc:VGNC:30225]	ENSG00000138785	57117	INTS12
ENSBTAG00000005871	190.549	0.019581	0.0549644	0.128642	0.803403	532209	MECOM	MDS1 and EVI1 complex locus [Source:VGNC Symbol;Acc:VGNC:31343]	ENSG00000085276	2122	MECOM
ENSBTAG00000047338	86.8539	-0.0124568	0.0528296	0.12859	0.803403	100298760	DCBLD1	discoidin, CUB and LCCL domain containing 1 [Source:VGNC Symbol;Acc:VGNC:27908]	ENSG00000164465	285761	DCBLD1
ENSBTAG00000004283	7100.11	0.0322212	0.0596578	0.128882	0.803809	407130	PPFIBP1	PPFIA binding protein 1 [Source:VGNC Symbol;Acc:VGNC:33193]	ENSG00000110841	8496	PPFIBP1
ENSBTAG00000016959	575.506	-0.0299696	0.0590243	0.128905	0.803809	404155	LAPTM4B	lysosomal protein transmembrane 4 beta [Source:NCBI gene (formerly Entrezgene);Acc:404155]	NA	NA	NA
ENSBTAG00000021527	2599.73	0.0309469	0.0593592	0.128787	0.803809	281848	IGF1R	insulin like growth factor 1 receptor [Source:VGNC Symbol;Acc:VGNC:30077]	ENSG00000140443	3480	IGF1R
ENSBTAG00000012916	101.486	0.0157391	0.0537104	0.129227	0.805083	NA	NA	NA	NA	NA	NA
ENSBTAG00000015076	1699.26	-0.0283481	0.0583364	0.12929	0.805083	535935	LATS1	large tumor suppressor kinase 1 [Source:VGNC Symbol;Acc:VGNC:30800]	ENSG00000131023	9113	LATS1
ENSBTAG00000021466	79039.1	-0.0218236	0.0557677	0.129308	0.805083	510833	COL3A1	collagen type III alpha 1 chain [Source:VGNC Symbol;Acc:VGNC:27565]	ENSG00000168542	1281	COL3A1
ENSBTAG00000003422	4039.4	0.0367269	0.0608319	0.129476	0.805317	514423	SNX5	sorting nexin 5 [Source:NCBI gene (formerly Entrezgene);Acc:514423]	ENSG00000089006	27131	SNX5
ENSBTAG00000013615	811.601	-0.0260008	0.0574716	0.129478	0.805317	505144	CHORDC1	cysteine and histidine rich domain containing 1 [Source:VGNC Symbol;Acc:VGNC:27309]	ENSG00000110172	26973	CHORDC1
ENSBTAG00000007244	474.904	0.0123523	0.0527615	0.129786	0.806412	534319	NID1	nidogen 1 [Source:VGNC Symbol;Acc:VGNC:55991]	ENSG00000116962	4811	NID1
ENSBTAG00000014772	234.713	0.0178487	0.0543716	0.129786	0.806412	532693	NUDCD2	NudC domain containing 2 [Source:VGNC Symbol;Acc:VGNC:32323]	ENSG00000170584	134492	NUDCD2
ENSBTAG00000000176	2128.83	-0.0396159	0.0610383	0.130987	0.808509	540766	SP3	Sp3 transcription factor [Source:VGNC Symbol;Acc:VGNC:35154]	ENSG00000172845	6670	SP3
ENSBTAG00000004598	2095.26	0.0429366	0.0621724	0.130468	0.808509	510412	GOLGA5	golgin A5 [Source:VGNC Symbol;Acc:VGNC:29486]	ENSG00000066455	9950	GOLGA5
ENSBTAG00000008570	19222.9	0.047971	0.0640503	0.130838	0.808509	282050	RPS14	ribosomal protein S14 [Source:NCBI gene (formerly Entrezgene);Acc:282050]	ENSG00000164587	6208	RPS14
ENSBTAG00000011228	632.926	0.0270054	0.0577518	0.130859	0.808509	509781	FASTK	Fas activated serine/threonine kinase [Source:VGNC Symbol;Acc:VGNC:28872]	ENSG00000164896	10922	FASTK
ENSBTAG00000011528	181.922	0.0237701	0.0565903	0.130975	0.808509	615202	SMIM11A	small integral membrane protein 11A [Source:NCBI gene (formerly Entrezgene);Acc:615202]	NA	NA	NA
ENSBTAG00000013339	131.585	0.0188395	0.0547213	0.130245	0.808509	517987	NEBL	nebulette [Source:VGNC Symbol;Acc:VGNC:57012]	ENSG00000078114	10529	NEBL
ENSBTAG00000015358	49.7835	0.0135767	0.0531298	0.130463	0.808509	515263	ALDOB	aldolase, fructose-bisphosphate B [Source:VGNC Symbol;Acc:VGNC:25822]	ENSG00000136872	229	ALDOB
ENSBTAG00000017540	75.5461	-0.0145344	0.0535228	0.130746	0.808509	540918	FAM13C	family with sequence similarity 13 member C [Source:VGNC Symbol;Acc:VGNC:28732]	ENSG00000148541	220965	FAM13C
ENSBTAG00000017761	807.137	-0.0251832	0.0569467	0.130932	0.808509	282370	SMC1A	structural maintenance of chromosomes 1A [Source:VGNC Symbol;Acc:VGNC:34997]	ENSG00000072501	8243	SMC1A
ENSBTAG00000019237	1303.08	0.0347192	0.0607899	0.130431	0.808509	615027	TXNDC5	thioredoxin domain containing 5 [Source:NCBI gene (formerly Entrezgene);Acc:615027]	ENSG00000239264	81567	TXNDC5
ENSBTAG00000022598	166.022	-0.0205526	0.0553151	0.130343	0.808509	615855	NRADD	neurotrophin receptor associated death domain [Source:NCBI gene (formerly Entrezgene);Acc:615855]	ENSG00000173530	8793	TNFRSF10D
ENSBTAG00000038321	86.1935	0.0113159	0.0525336	0.130912	0.808509	286879	LIPE	lipase E, hormone sensitive type [Source:VGNC Symbol;Acc:VGNC:55060]	ENSG00000079435	3991	LIPE
ENSBTAG00000046396	26.7075	-0.00784725	0.0518741	0.130656	0.808509	786855	TMEM200C	transmembrane protein 200C [Source:VGNC Symbol;Acc:VGNC:54501]	ENSG00000206432	645369	TMEM200C
ENSBTAG00000009584	2034.94	-0.0349519	0.0603701	0.131151	0.808698	515218	PPP6R3	protein phosphatase 6 regulatory subunit 3 [Source:VGNC Symbol;Acc:VGNC:33275]	ENSG00000110075	55291	PPP6R3
ENSBTAG00000020956	200.332	-0.0156619	0.0537641	0.131126	0.808698	540914	MPPED2	metallophosphoesterase domain containing 2 [Source:VGNC Symbol;Acc:VGNC:31588]	ENSG00000066382	744	MPPED2
ENSBTAG00000003749	147.565	-0.0159292	0.0537615	0.131272	0.808705	520448	KCNMB4	potassium calcium-activated channel subfamily M regulatory beta subunit 4 [Source:VGNC Symbol;Acc:VGNC:30482]	ENSG00000135643	27345	KCNMB4
ENSBTAG00000011463	389.69	0.0250759	0.0570582	0.131351	0.808705	615572	MID1IP1	MID1 interacting protein 1 [Source:VGNC Symbol;Acc:VGNC:31465]	ENSG00000165175	58526	MID1IP1
ENSBTAG00000011689	1863.32	-0.0366436	0.058178	0.131288	0.808705	526370	LENG8	leukocyte receptor cluster member 8 [Source:VGNC Symbol;Acc:VGNC:30839]	ENSG00000167615	114823	LENG8
ENSBTAG00000004906	51.429	-0.0134682	0.0530803	0.131495	0.808901	538436	CCNE2	cyclin E2 [Source:VGNC Symbol;Acc:VGNC:26967]	ENSG00000175305	9134	CCNE2
ENSBTAG00000031834	244.562	0.0224535	0.0558412	0.131516	0.808901	514011		uncharacterized LOC514011 [Source:NCBI gene (formerly Entrezgene);Acc:514011]	NA	NA	NA
ENSBTAG00000000830	400.943	0.0213208	0.0555805	0.132317	0.810049	613826	GPR137B	G protein-coupled receptor 137B [Source:VGNC Symbol;Acc:VGNC:29551]	ENSG00000077585	7107	GPR137B
ENSBTAG00000003835	584.375	-0.01678	0.0539971	0.132178	0.810049	407216	BMP4	bone morphogenetic protein 4 [Source:VGNC Symbol;Acc:VGNC:26519]	ENSG00000125378	652	BMP4
ENSBTAG00000004115	535.104	0.0216791	0.0556632	0.132818	0.810049	541070	MYLIP	myosin regulatory light chain interacting protein [Source:VGNC Symbol;Acc:VGNC:31805]	ENSG00000007944	29116	MYLIP
ENSBTAG00000005328	626.812	-0.0217642	0.0557818	0.132148	0.810049	541255	ICE2	interactor of little elongation complex ELL subunit 2 [Source:VGNC Symbol;Acc:VGNC:30027]	ENSG00000128915	79664	ICE2
ENSBTAG00000006075	1198.31	0.035215	0.060612	0.131947	0.810049	509983	SUCLG1	succinate-CoA ligase GDP/ADP-forming subunit alpha [Source:VGNC Symbol;Acc:VGNC:35456]	ENSG00000163541	8802	SUCLG1
ENSBTAG00000006789	1112.42	-0.0164756	0.0525301	0.132745	0.810049	539766	FGD5	FYVE, RhoGEF and PH domain containing 5 [Source:VGNC Symbol;Acc:VGNC:28968]	ENSG00000154783	152273	FGD5
ENSBTAG00000008389	9440.61	0.0201263	0.0549472	0.132288	0.810049	282326	HTRA1	HtrA serine peptidase 1 [Source:VGNC Symbol;Acc:VGNC:30004]	ENSG00000166033	5654	HTRA1
ENSBTAG00000011155	3121.96	0.035193	0.0600833	0.13282	0.810049	540170	PUM2	pumilio RNA binding family member 2 [Source:VGNC Symbol;Acc:VGNC:33570]	ENSG00000055917	23369	PUM2
ENSBTAG00000011316	110.89	-0.0190111	0.0547254	0.132834	0.810049	535344	ZC3H12A	zinc finger CCCH-type containing 12A [Source:VGNC Symbol;Acc:VGNC:37097]	ENSG00000163874	80149	ZC3H12A
ENSBTAG00000011417	314.785	-0.0249856	0.0566092	0.132	0.810049	NA	CNTRL	centriolin [Source:VGNC Symbol;Acc:VGNC:52755]	ENSG00000119397	11064	CNTRL
ENSBTAG00000014411	5073.34	-0.0366779	0.0640441	0.132295	0.810049	NA	NA	NA	NA	NA	NA
ENSBTAG00000014458	1108.63	0.031004	0.0595281	0.132507	0.810049	515055	MROH1	maestro heat like repeat family member 1 [Source:VGNC Symbol;Acc:VGNC:31609]	ENSG00000179832	727957	MROH1
ENSBTAG00000016625	1679.09	-0.0245245	0.0567901	0.132145	0.810049	505156	TMEM131L	transmembrane 131 like [Source:VGNC Symbol;Acc:VGNC:53926]	ENSG00000121210	23240	TMEM131L
ENSBTAG00000025126	65.9332	-0.00742221	0.0517934	0.132819	0.810049	NA			NA	NA	NA
ENSBTAG00000033137	1046.36	-0.0211343	0.0554571	0.132549	0.810049	531459	PSD3	pleckstrin and Sec7 domain containing 3 [Source:VGNC Symbol;Acc:VGNC:57317]	ENSG00000156011	23362	PSD3
ENSBTAG00000037703	232.685	-0.0201864	0.0551571	0.132476	0.810049	517259	MICALL1	MICAL like 1 [Source:VGNC Symbol;Acc:VGNC:52803]	ENSG00000100139	85377	MICALL1
ENSBTAG00000040361	43.4564	0.0126572	0.053037	0.132503	0.810049	516209	LFNG	LFNG O-fucosylpeptide 3-beta-N-acetylglucosaminyltransferase [Source:VGNC Symbol;Acc:VGNC:30849]	ENSG00000106003	3955	LFNG
ENSBTAG00000003263	949.116	0.0305774	0.0588307	0.133234	0.810583	327683	TBCA	tubulin folding cofactor A [Source:VGNC Symbol;Acc:VGNC:35648]	ENSG00000171530	6902	TBCA
ENSBTAG00000011760	491.006	0.0147843	0.0533276	0.13314	0.810583	NA	NA	NA	NA	NA	NA
[truncated: 17,456 more rows]
