# Supplementary material for: Creb5 coordinates synovial joint formation with the genesis of articular cartilage
Source: Nat Commun. 2022 Nov 26;13:7295. doi: 10.1038/s41467-022-35010-0 (PMC9701237; doi:10.1038/s41467-022-35010-0)
Supplement: Supplementary file 5 — Supplementary Data 2 [file 41467_2022_35010_MOESM5_ESM.xlsx]

## Sheet: Sheet 1 - Differentially expres
Differentially expressed genes in bovine superficial zone articular chondrocytes that had been infected with lentivirus programmed to express either a control shRNA or shCreb5 and cultured in the presence of both the EGFR ligand, TGF-alpha and TGF-beta 2.
	baseMean	log2FoldChange	lfcSE	pvalue	padj	entrezgene_id	external_gene_name	description	hsapiens_homolog_ensembl_gene	hsapiens_homolog_entrezgene_id	hsapiens_homolog_external_gene_name
ENSBTAG00000037768	1864.25	-1.30335	0.163783	6.25e-17	8.69e-13	281309	MMP3	matrix metallopeptidase 3 [Source:NCBI gene (formerly Entrezgene);Acc:281309]	ENSG00000149968	4314	MMP3
ENSBTAG00000009292	1010.73	-1.05934	0.145033	1.18e-14	8.21e-11	613987	TMEM100	transmembrane protein 100 [Source:VGNC Symbol;Acc:VGNC:35941]	ENSG00000166292	55273	TMEM100
ENSBTAG00000007239	1677.27	-1.82761	0.262986	4.14e-14	1.92e-10	493710	TNFAIP6	TNF alpha induced protein 6 [Source:VGNC Symbol;Acc:VGNC:36156]	ENSG00000123610	7130	TNFAIP6
ENSBTAG00000007492	513.099	-1.64057	0.251713	1.34e-12	4.66e-09	526780	ADAMTSL2	ADAMTS like 2 [Source:VGNC Symbol;Acc:VGNC:25631]	ENSG00000197859	9719	ADAMTSL2
ENSBTAG00000001049	929.395	-1.58883	0.245658	1.75e-12	4.88e-09	NA	ANOS1	anosmin 1 [Source:VGNC Symbol;Acc:VGNC:25957]	ENSG00000011201	3730	ANOS1
ENSBTAG00000018909	926.834	-0.905135	0.140167	4.63e-12	1.07e-08	534129	CREB5	cAMP responsive element binding protein 5 [Source:NCBI gene (formerly Entrezgene);Acc:534129]	ENSG00000146592	9586	CREB5
ENSBTAG00000005306	128.6	-1.82183	0.309052	1.03e-10	2.05e-07	613414	TRH	thyrotropin releasing hormone [Source:VGNC Symbol;Acc:VGNC:36304]	ENSG00000170893	7200	TRH
ENSBTAG00000018941	114.896	-2.05749	0.357848	1.4e-10	2.44e-07	534505	CPXM2	carboxypeptidase X, M14 family member 2 [Source:VGNC Symbol;Acc:VGNC:27682]	ENSG00000121898	119587	CPXM2
ENSBTAG00000017655	1111.73	-0.811215	0.138701	1.99e-10	3.07e-07	509823	PALMD	palmdelphin [Source:VGNC Symbol;Acc:VGNC:32560]	ENSG00000099260	54873	PALMD
ENSBTAG00000002912	2110.42	-0.902015	0.158411	4.75e-10	6.6e-07	NA	NA	NA	NA	NA	NA
ENSBTAG00000026417	465.371	1.32563	0.25745	7.38e-09	7.89e-06	NA	NA	NA	NA	NA	NA
ENSBTAG00000026418	465.371	1.32563	0.25745	7.38e-09	7.89e-06	NA	NA	NA	NA	NA	NA
ENSBTAG00000046308	411.516	-0.828527	0.158385	7.04e-09	7.89e-06	NA	NA	NA	NA	NA	NA
ENSBTAG00000019866	1305.13	-1.03067	0.21507	4.78e-08	4.74e-05	539369	NRP1	neuropilin 1 [Source:VGNC Symbol;Acc:VGNC:32266]	ENSG00000099250	8829	NRP1
ENSBTAG00000001019	1968.44	-1.25401	0.284974	1.79e-07	0.000165942	539510	GDF10	growth differentiation factor 10 [Source:VGNC Symbol;Acc:VGNC:29299]	ENSG00000266524	2662	GDF10
ENSBTAG00000000736	575.345	-0.88329	0.200818	3.75e-07	0.000289894	407179	LRP8	LDL receptor related protein 8 [Source:VGNC Symbol;Acc:VGNC:30994]	ENSG00000157193	7804	LRP8
ENSBTAG00000004013	1081.87	0.987053	0.225015	3.35e-07	0.000289894	NA	NA	NA	NA	NA	NA
ENSBTAG00000018035	3056.44	-0.612984	0.138229	3.72e-07	0.000289894	282382	TGFBR1	transforming growth factor beta receptor 1 [Source:VGNC Symbol;Acc:VGNC:35804]	ENSG00000106799	7046	TGFBR1
ENSBTAG00000000309	127.452	-1.13514	0.261283	5.73e-07	0.00040204	524059	PTPRT	protein tyrosine phosphatase receptor type T [Source:VGNC Symbol;Acc:VGNC:57018]	ENSG00000196090	11122	PTPRT
ENSBTAG00000038155	8.20824	7.16721	2.68838	5.78e-07	0.00040204	NA	NA	NA	NA	NA	NA
ENSBTAG00000003479	422.444	1.14669	0.26575	6.62e-07	0.000438356	512059	MATN1	matrilin 1 [Source:VGNC Symbol;Acc:VGNC:31264]	ENSG00000162510	4146	MATN1
ENSBTAG00000018267	30.2478	-0.021291	0.0569451	7.15e-07	0.00045177	535320	TRIM54	tripartite motif containing 54 [Source:VGNC Symbol;Acc:VGNC:36340]	NA	NA	NA
ENSBTAG00000019915	11394.4	0.695976	0.163786	8.15e-07	0.000492676	535077	GSN	gelsolin [Source:VGNC Symbol;Acc:VGNC:29680]	ENSG00000148180	2934	GSN
ENSBTAG00000014455	475.751	-1.29644	0.328871	1.4e-06	0.000780371	516852	PDZD2	PDZ domain containing 2 [Source:VGNC Symbol;Acc:VGNC:32725]	ENSG00000133401	23037	PDZD2
ENSBTAG00000021396	287.799	-0.752221	0.181654	1.36e-06	0.000780371	511689	HEG1	heart development protein with EGF like domains 1 [Source:VGNC Symbol;Acc:VGNC:29803]	ENSG00000173706	57493	HEG1
ENSBTAG00000018810	4042.32	-0.933608	0.249743	4.53e-06	0.00242126	338092	THBS2	thrombospondin 2 [Source:VGNC Symbol;Acc:VGNC:35829]	ENSG00000186340	7058	THBS2
ENSBTAG00000018834	556.189	-0.608522	0.160223	5.71e-06	0.00294332	516932	PPP1R37	protein phosphatase 1 regulatory subunit 37 [Source:VGNC Symbol;Acc:VGNC:33241]	ENSG00000104866	284352	PPP1R37
ENSBTAG00000046803	1143.4	-0.986857	0.285868	1.22e-05	0.00604913	540336	GAS1	growth arrest specific 1 [Source:VGNC Symbol;Acc:VGNC:29256]	ENSG00000180447	2619	GAS1
ENSBTAG00000008575	200.459	-0.766	0.216353	1.43e-05	0.00685379	517509	CGNL1	cingulin like 1 [Source:VGNC Symbol;Acc:VGNC:27259]	ENSG00000128849	84952	CGNL1
ENSBTAG00000017733	497.16	-0.908886	0.267835	1.79e-05	0.00831785	280740	CA2	carbonic anhydrase II [Source:NCBI gene (formerly Entrezgene);Acc:280740]	ENSG00000104267	760	CA2
ENSBTAG00000001244	568.384	-0.594115	0.17933	3.23e-05	0.0140423	281407	PLAT	plasminogen activator, tissue type [Source:VGNC Symbol;Acc:VGNC:32974]	ENSG00000104368	5327	PLAT
ENSBTAG00000019031	21.3629	-2.28563	0.68788	3.23e-05	0.0140423	513388	PLPPR4	phospholipid phosphatase related 4 [Source:VGNC Symbol;Acc:VGNC:55657]	ENSG00000117600	9890	PLPPR4
ENSBTAG00000046772	167.021	-1.23531	0.406237	4.41e-05	0.0185974	282415	CLEC3A	C-type lectin domain family 3 member A [Source:VGNC Symbol;Acc:VGNC:27428]	ENSG00000166509	10143	CLEC3A
ENSBTAG00000009705	296.5	0.847149	0.26811	4.62e-05	0.0188964	281386	SERPINF1	serpin family F member 1 [Source:VGNC Symbol;Acc:VGNC:34478]	ENSG00000132386	5176	SERPINF1
ENSBTAG00000034827	193.092	-0.808411	0.254229	4.81e-05	0.0191251	525931	PDGFD	platelet derived growth factor D [Source:VGNC Symbol;Acc:VGNC:32691]	ENSG00000170962	80310	PDGFD
ENSBTAG00000002804	553.578	-0.493125	0.156342	5.92e-05	0.0228836	527165	PDGFRB	platelet derived growth factor receptor beta [Source:VGNC Symbol;Acc:VGNC:32693]	ENSG00000113721	5159	PDGFRB
ENSBTAG00000021467	251.014	1.01418	0.340232	6.11e-05	0.0229597	404186	IGFBP6	insulin like growth factor binding protein 6 [Source:VGNC Symbol;Acc:VGNC:30088]	ENSG00000167779	3489	IGFBP6
ENSBTAG00000011154	549.876	-0.479111	0.153179	6.55e-05	0.0235273	529759	SDC1	syndecan 1 [Source:VGNC Symbol;Acc:VGNC:34378]	ENSG00000115884	6382	SDC1
ENSBTAG00000019596	274.291	-0.702779	0.228421	6.6e-05	0.0235273	516334	GPRC5B	G protein-coupled receptor class C group 5 member B [Source:VGNC Symbol;Acc:VGNC:29607]	ENSG00000167191	51704	GPRC5B
ENSBTAG00000008612	2149.97	-0.658922	0.217036	6.85e-05	0.0238159	511581	C1R	complement C1r [Source:VGNC Symbol;Acc:VGNC:56194]	ENSG00000159403	715	C1R
ENSBTAG00000026913	741.303	-0.474884	0.155091	8e-05	0.0271432	100299504	HHIPL1	HHIP like 1 [Source:VGNC Symbol;Acc:VGNC:29841]	NA	NA	NA
ENSBTAG00000015571	1471.01	-0.517181	0.172249	9.18e-05	0.0304131	512468	GCLC	glutamate-cysteine ligase catalytic subunit [Source:VGNC Symbol;Acc:VGNC:29289]	ENSG00000001084	2729	GCLC
ENSBTAG00000014758	3099.61	-0.666729	0.228498	9.45e-05	0.0305625	533672	WIF1	WNT inhibitory factor 1 [Source:VGNC Symbol;Acc:VGNC:36938]	ENSG00000156076	11197	WIF1
ENSBTAG00000005477	560.291	0.650147	0.22191	0.00010278	0.0324855	512361	LAPTM5	lysosomal protein transmembrane 5 [Source:VGNC Symbol;Acc:VGNC:30788]	ENSG00000162511	7805	LAPTM5
ENSBTAG00000024394	656.054	-0.500009	0.170622	0.000115596	0.0357242	536417	SEMA3D	semaphorin 3D [Source:VGNC Symbol;Acc:VGNC:34429]	ENSG00000153993	223117	SEMA3D
ENSBTAG00000004035	473.463	-0.684569	0.241272	0.000127932	0.0378541	516333	SDK1	sidekick cell adhesion molecule 1 [Source:VGNC Symbol;Acc:VGNC:34393]	ENSG00000146555	221935	SDK1
ENSBTAG00000009359	8050.85	-0.412488	0.140967	0.000127183	0.0378541	NA			NA	NA	NA
ENSBTAG00000015106	645.033	0.538937	0.189345	0.000133236	0.0386023	514360	DSP	desmoplakin [Source:VGNC Symbol;Acc:VGNC:28225]	ENSG00000096696	1832	DSP
ENSBTAG00000021025	1654.77	0.489591	0.170801	0.000140306	0.0398212	511799	P3H2	prolyl 3-hydroxylase 2 [Source:VGNC Symbol;Acc:VGNC:32533]	ENSG00000090530	55214	P3H2
ENSBTAG00000002174	166.751	-0.734041	0.263278	0.000158109	0.0422851	540025	RERG	RAS like estrogen regulated growth inhibitor [Source:VGNC Symbol;Acc:VGNC:33873]	ENSG00000134533	85004	RERG
ENSBTAG00000002888	288.97	-0.692115	0.249074	0.000157849	0.0422851	100337258	TMTC2	transmembrane O-mannosyltransferase targeting cadherins 2 [Source:VGNC Symbol;Acc:VGNC:58451]	ENSG00000179104	160335	TMTC2
ENSBTAG00000004679	2463.81	0.355314	0.123005	0.000154274	0.0422851	281576	WARS1	tryptophanyl-tRNA synthetase 1 [Source:VGNC Symbol;Acc:VGNC:36863]	ENSG00000140105	7453	WARS1
ENSBTAG00000015716	2782.36	0.549271	0.197847	0.00016804	0.044093	100125317	ERO1A	endoplasmic reticulum oxidoreductase 1 alpha [Source:VGNC Symbol;Acc:VGNC:28594]	ENSG00000197930	30001	ERO1A
ENSBTAG00000001060	162.035	0.902499	0.335024	0.000176515	0.0454591	281736	CXCR4	C-X-C motif chemokine receptor 4 [Source:VGNC Symbol;Acc:VGNC:27856]	ENSG00000121966	7852	CXCR4
ENSBTAG00000014969	3283.63	-0.728714	0.28032	0.000206568	0.0522316	520750	CILP2	cartilage intermediate layer protein 2 [Source:VGNC Symbol;Acc:VGNC:27367]	ENSG00000160161	148113	CILP2
ENSBTAG00000044027	682.844	0.874369	0.350433	0.000218906	0.054363	533449	ITGBL1	integrin subunit beta like 1 [Source:VGNC Symbol;Acc:VGNC:53818]	ENSG00000198542	9358	ITGBL1
ENSBTAG00000004660	3680.41	0.392157	0.143664	0.00022754	0.0555157	617860	SPATS2	spermatogenesis associated serine rich 2 [Source:VGNC Symbol;Acc:VGNC:101452]	ENSG00000123352	65244	SPATS2
ENSBTAG00000002313	1911.44	-0.445306	0.166829	0.000248788	0.0596534	281878	ITPR2	inositol 1,4,5-trisphosphate receptor type 2 [Source:VGNC Symbol;Acc:VGNC:30347]	ENSG00000123104	3709	ITPR2
ENSBTAG00000008028	146.626	0.72132	0.276495	0.000261638	0.0616712	508266	CHN1	chimerin 1 [Source:VGNC Symbol;Acc:VGNC:27307]	ENSG00000128656	1123	CHN1
ENSBTAG00000006523	2874.1	-0.563452	0.2207	0.000286004	0.0662909	281496	SOD2	superoxide dismutase 2 [Source:NCBI gene (formerly Entrezgene);Acc:281496]	ENSG00000112096	6648	SOD2
ENSBTAG00000002326	10166	0.338703	0.1281	0.000308144	0.0702518	786492	LGALS3	galectin 3 [Source:VGNC Symbol;Acc:VGNC:30852]	ENSG00000131981	3958	LGALS3
ENSBTAG00000012855	261.577	0.769658	0.31578	0.000336441	0.0754658	280843	LPL	lipoprotein lipase [Source:VGNC Symbol;Acc:VGNC:30969]	ENSG00000175445	4023	LPL
ENSBTAG00000001156	479.621	-0.594328	0.240333	0.000354359	0.0782234	282351	ST3GAL1	ST3 beta-galactoside alpha-2,3-sialyltransferase 1 [Source:VGNC Symbol;Acc:VGNC:35331]	ENSG00000008513	6482	ST3GAL1
ENSBTAG00000021971	1081.83	-0.409295	0.162275	0.000386385	0.0839601	540156	SNCAIP	synuclein alpha interacting protein [Source:VGNC Symbol;Acc:VGNC:35060]	ENSG00000064692	9627	SNCAIP
ENSBTAG00000017086	1371.28	-0.422633	0.169757	0.000410477	0.0878232	407210	GRB10	growth factor receptor bound protein 10 [Source:VGNC Symbol;Acc:VGNC:29629]	ENSG00000106070	2887	GRB10
ENSBTAG00000000604	2315.52	-0.337848	0.134633	0.000434287	0.0901438	509600	GPNMB	glycoprotein nmb [Source:VGNC Symbol;Acc:VGNC:29541]	ENSG00000136235	10457	GPNMB
ENSBTAG00000004924	342.005	-0.814652	0.35801	0.000432611	0.0901438	281387	PENK	proenkephalin [Source:VGNC Symbol;Acc:VGNC:32746]	ENSG00000181195	5179	PENK
ENSBTAG00000047613	33.5907	-1.15977	0.484901	0.00045422	0.0928947	100336523	HTRA3	HtrA serine peptidase 3 [Source:VGNC Symbol;Acc:VGNC:59337]	ENSG00000170801	94031	HTRA3
ENSBTAG00000016982	89.8016	0.752057	0.318071	0.000485409	0.0978346	514345	MCOLN3	mucolipin TRP cation channel 3 [Source:VGNC Symbol;Acc:VGNC:31320]	ENSG00000055732	55283	MCOLN3
ENSBTAG00000006354	60.0964	-1.36224	0.669306	0.000534771	0.104747	280692	HP	haptoglobin [Source:NCBI gene (formerly Entrezgene);Acc:280692]	ENSG00000257017	3240	HP
ENSBTAG00000016881	158.875	0.975022	0.465312	0.000529079	0.104747	404191	ANPEP	alanyl aminopeptidase, membrane [Source:VGNC Symbol;Acc:VGNC:25960]	ENSG00000166825	290	ANPEP
ENSBTAG00000040242	614.008	-0.431599	0.184895	0.000600337	0.115957	NA			NA	NA	NA
ENSBTAG00000007111	919.526	-0.482936	0.211646	0.000613851	0.116943	504235	STEAP3	STEAP3 metalloreductase [Source:VGNC Symbol;Acc:VGNC:35380]	ENSG00000115107	55240	STEAP3
ENSBTAG00000011614	343.663	-0.466071	0.203873	0.000648959	0.121961	100849042	PDE7A	phosphodiesterase 7A [Source:VGNC Symbol;Acc:VGNC:32685]	ENSG00000205268	5150	PDE7A
ENSBTAG00000004243	1227.25	0.375767	0.162437	0.000662819	0.122904	539992	LYPLA1	lysophospholipase 1 [Source:NCBI gene (formerly Entrezgene);Acc:539992]	ENSG00000120992	10434	LYPLA1
ENSBTAG00000003835	542.079	-0.622485	0.287136	0.000687365	0.125779	407216	BMP4	bone morphogenetic protein 4 [Source:VGNC Symbol;Acc:VGNC:26519]	ENSG00000125378	652	BMP4
ENSBTAG00000012409	3106.71	0.589341	0.277049	0.000729383	0.131734	281960	POSTN	periostin [Source:VGNC Symbol;Acc:VGNC:33171]	ENSG00000133110	10631	POSTN
ENSBTAG00000005968	87.0223	-0.759757	0.352323	0.000749601	0.13365	616468	TLL1	tolloid like 1 [Source:VGNC Symbol;Acc:VGNC:35895]	ENSG00000038295	7092	TLL1
ENSBTAG00000013863	2151.93	-0.51826	0.241363	0.000782365	0.137726	539175	DUSP1	dual specificity phosphatase 1 [Source:VGNC Symbol;Acc:VGNC:28248]	ENSG00000120129	1843	DUSP1
ENSBTAG00000008291	525.106	-0.671615	0.329947	0.000817705	0.142148	282005	PROCR	protein C receptor [Source:VGNC Symbol;Acc:VGNC:33359]	ENSG00000101000	10544	PROCR
ENSBTAG00000009048	637.369	-0.404229	0.184695	0.000835591	0.143464	514259	EFHD2	EF-hand domain family member D2 [Source:VGNC Symbol;Acc:VGNC:28353]	ENSG00000142634	79180	EFHD2
ENSBTAG00000016864	303.489	-0.0280099	0.0618413	0.000875682	0.148514	512242	LBP	lipopolysaccharide binding protein [Source:VGNC Symbol;Acc:VGNC:56192]	ENSG00000129988	3929	LBP
ENSBTAG00000001108	1943.1	0.311954	0.142308	0.000890071	0.149135	513934	GMCL1	germ cell-less 1, spermatogenesis associated [Source:NCBI gene (formerly Entrezgene);Acc:513934]	ENSG00000087338	64395	GMCL1
ENSBTAG00000003574	31.4595	-0.0204026	0.0560728	0.000949012	0.157118	789734	SHISAL1	shisa like 1 [Source:VGNC Symbol;Acc:VGNC:30574]	ENSG00000138944	85352	SHISAL1
ENSBTAG00000012036	369.324	-0.682476	0.359442	0.00103159	0.168781	785815	HR	HR lysine demethylase and nuclear receptor corepressor [Source:VGNC Symbol;Acc:VGNC:29950]	ENSG00000168453	55806	HR
ENSBTAG00000003791	612.834	-0.0362132	0.0708657	0.0010718	0.172156	532829	LPAR3	lysophosphatidic acid receptor 3 [Source:VGNC Symbol;Acc:VGNC:30957]	ENSG00000171517	23566	LPAR3
ENSBTAG00000032764	3863.05	-0.379385	0.183888	0.00107698	0.172156	NA			NA	NA	NA
ENSBTAG00000023907	145.986	0.0421086	0.0798606	0.00111225	0.175773	508076	COL18A1	collagen type XVIII alpha 1 chain [Source:VGNC Symbol;Acc:VGNC:27559]	ENSG00000182871	80781	COL18A1
ENSBTAG00000037811	165.742	-0.03094	0.0646688	0.00113621	0.177542	281043	CCL2	chemokine (C-C motif) ligand 2 [Source:NCBI gene (formerly Entrezgene);Acc:281043]	ENSG00000108691	6347	CCL2
ENSBTAG00000013909	2211.98	-0.437379	0.220966	0.00117281	0.181225	512018	BOC	BOC cell adhesion associated, oncogene regulated [Source:VGNC Symbol;Acc:VGNC:26536]	ENSG00000144857	91653	BOC
ENSBTAG00000000305	2983.04	0.387361	0.193762	0.00122647	0.183403	614212	LMO4	LIM domain only 4 [Source:VGNC Symbol;Acc:VGNC:30936]	ENSG00000143013	8543	LMO4
ENSBTAG00000007917	777.051	-0.518556	0.271922	0.00122004	0.183403	515677	TSHZ2	teashirt zinc finger homeobox 2 [Source:VGNC Symbol;Acc:VGNC:59371]	ENSG00000182463	128553	TSHZ2
ENSBTAG00000021766	120.779	-0.79571	0.446954	0.00120702	0.183403	522921	HBEGF	heparin binding EGF like growth factor [Source:VGNC Symbol;Acc:VGNC:29765]	ENSG00000113070	1839	HBEGF
ENSBTAG00000038033	18.533	-1.67539	1.19315	0.0012656	0.187242	404115	KRT6B	keratin 6B [Source:NCBI gene (formerly Entrezgene);Acc:404115]	ENSG00000170465	286887	KRT6C
ENSBTAG00000018227	2561.81	0.323615	0.161548	0.00127954	0.187311	510209	SLC4A7	solute carrier family 4 member 7 [Source:VGNC Symbol;Acc:VGNC:34896]	ENSG00000033867	9497	SLC4A7
ENSBTAG00000006276	1009.14	-0.421272	0.220467	0.00134846	0.195335	511774	C1QTNF1	C1q and TNF related 1 [Source:VGNC Symbol;Acc:VGNC:26622]	ENSG00000173918	114897	C1QTNF1
ENSBTAG00000011680	73.8914	-0.0212782	0.0565699	0.00136683	0.195335	614084	PAPLN	papilin, proteoglycan like sulfated glycoprotein [Source:VGNC Symbol;Acc:VGNC:32571]	ENSG00000100767	89932	PAPLN
ENSBTAG00000018133	1101.65	-0.384564	0.197681	0.00137649	0.195335	537777	SEMA3A	semaphorin 3A [Source:VGNC Symbol;Acc:VGNC:34426]	ENSG00000075213	10371	SEMA3A
ENSBTAG00000015434	6329.05	0.33815	0.170842	0.00139312	0.195698	513267	DSTN	destrin, actin depolymerizing factor [Source:VGNC Symbol;Acc:VGNC:28226]	ENSG00000125868	11034	DSTN
ENSBTAG00000037651	2791.19	0.382307	0.199656	0.00144548	0.201023	509860	S100A2	S100 calcium binding protein A2 [Source:VGNC Symbol;Acc:VGNC:34242]	ENSG00000196754	6273	S100A2
ENSBTAG00000023659	524.577	-0.0320213	0.0657251	0.00148767	0.204841	404070	MT2A	metallothionein 2A [Source:NCBI gene (formerly Entrezgene);Acc:404070]	ENSG00000244020	645745	MT1HL1
ENSBTAG00000012681	39.3517	-0.812647	0.441335	0.00153387	0.209132	615274	CORO2B	coronin 2B [Source:VGNC Symbol;Acc:VGNC:27624]	ENSG00000103647	10391	CORO2B
ENSBTAG00000007657	2893.55	-0.358352	0.187857	0.00155732	0.210059	541156	SCARA3	scavenger receptor class A member 3 [Source:VGNC Symbol;Acc:VGNC:34322]	ENSG00000168077	51435	SCARA3
ENSBTAG00000012263	618.002	-0.391724	0.209688	0.00157087	0.210059	523797	ASAP3	ArfGAP with SH3 domain, ankyrin repeat and PH domain 3 [Source:VGNC Symbol;Acc:VGNC:54406]	ENSG00000088280	55616	ASAP3
ENSBTAG00000002625	1127.65	0.288878	0.147639	0.00162479	0.213169	529146	MAP3K7	mitogen-activated protein kinase kinase kinase 7 [Source:VGNC Symbol;Acc:VGNC:31200]	ENSG00000135341	6885	MAP3K7
ENSBTAG00000010846	251.291	-0.439573	0.238816	0.00161652	0.213169	100138153	CNNM3	cyclin and CBS domain divalent metal cation transport mediator 3 [Source:VGNC Symbol;Acc:VGNC:27512]	ENSG00000168763	26505	CNNM3
ENSBTAG00000017349	2695.31	-0.265456	0.135675	0.00168683	0.217091	100125301	PCDHGC3	protocadherin gamma subfamily A, 2 [Source:NCBI gene (formerly Entrezgene);Acc:539654]	ENSG00000240184	5098	PCDHGC3
ENSBTAG00000019956	898.203	0.49709	0.289631	0.00170151	0.217091	509965	CMPK1	cytidine/uridine monophosphate kinase 1 [Source:VGNC Symbol;Acc:VGNC:27480]	ENSG00000162368	51727	CMPK1
ENSBTAG00000040078	123.004	-0.699129	0.426196	0.00168974	0.217091	507318	FLVCR2	feline leukemia virus subgroup C cellular receptor family, member 2 [Source:NCBI gene (formerly Entrezgene);Acc:507318]	ENSG00000119686	55640	FLVCR2
ENSBTAG00000013798	71.1803	0.654348	0.374591	0.00172834	0.218509	286810	PTPRN	protein tyrosine phosphatase receptor type N [Source:VGNC Symbol;Acc:VGNC:33554]	ENSG00000054356	5798	PTPRN
ENSBTAG00000010498	2409.26	0.260062	0.132563	0.00174627	0.218787	527023	SLC40A1	solute carrier family 40 member 1 [Source:VGNC Symbol;Acc:VGNC:34872]	ENSG00000138449	30061	SLC40A1
ENSBTAG00000013425	1722.24	0.36322	0.199674	0.00177752	0.220714	101907531	COPS2	COP9 signalosome subunit 2 [Source:VGNC Symbol;Acc:VGNC:27599]	ENSG00000166200	9318	COPS2
ENSBTAG00000006811	176.662	-0.574467	0.336895	0.00184088	0.223597	537951	EPHA3	EPH receptor A3 [Source:VGNC Symbol;Acc:VGNC:54423]	ENSG00000044524	2042	EPHA3
ENSBTAG00000010464	106.209	-0.0226337	0.0574311	0.00186505	0.223597	786290	MN1	MN1 proto-oncogene, transcriptional regulator [Source:VGNC Symbol;Acc:VGNC:31536]	ENSG00000169184	4330	MN1
ENSBTAG00000014090	456.141	-0.532778	0.326869	0.00185232	0.223597	524118	ARID5A	AT-rich interaction domain 5A [Source:VGNC Symbol;Acc:VGNC:26131]	ENSG00000196843	10865	ARID5A
ENSBTAG00000021029	186.703	-0.477327	0.2731	0.00183319	0.223597	505048	PRR5L	proline rich 5 like [Source:VGNC Symbol;Acc:VGNC:33401]	ENSG00000135362	79899	PRR5L
ENSBTAG00000009654	1454.09	-0.302461	0.16492	0.00193114	0.228362	281136	LPAR1	lysophosphatidic acid receptor 1 [Source:VGNC Symbol;Acc:VGNC:30955]	ENSG00000198121	1902	LPAR1
ENSBTAG00000022714	6.53683	-0.00695021	0.050652	0.00193764	0.228362	616007	HSPB3	heat shock protein family B (small) member 3 [Source:NCBI gene (formerly Entrezgene);Acc:616007]	ENSG00000169271	8988	HSPB3
ENSBTAG00000013825	985.542	0.312694	0.174947	0.0020148	0.23546	505926	BCAT1	branched chain amino acid transaminase 1 [Source:VGNC Symbol;Acc:VGNC:26439]	ENSG00000060982	586	BCAT1
ENSBTAG00000006432	1473.73	-0.378456	0.224052	0.00209008	0.240221	615761	KCNE4	potassium voltage-gated channel subfamily E regulatory subunit 4 [Source:VGNC Symbol;Acc:VGNC:30439]	ENSG00000152049	23704	KCNE4
ENSBTAG00000013176	1250.93	-0.367193	0.212275	0.00207501	0.240221	615490	SMOC2	SPARC related modular calcium binding 2 [Source:VGNC Symbol;Acc:VGNC:35027]	ENSG00000112562	64094	SMOC2
ENSBTAG00000010433	1076.91	-0.00861811	0.0510071	0.00214853	0.244915	NA	NA	NA	NA	NA	NA
ENSBTAG00000012586	5405.22	0.260927	0.147475	0.00220374	0.249166	511913	HSPD1	heat shock protein family D (Hsp60) member 1 [Source:VGNC Symbol;Acc:VGNC:49070]	ENSG00000144381	3329	HSPD1
ENSBTAG00000003604	15142.4	-0.384739	0.224074	0.002226	0.249654	507654	ADAMTSL4	ADAMTS like 4 [Source:VGNC Symbol;Acc:VGNC:25632]	ENSG00000143382	54507	ADAMTSL4
ENSBTAG00000007343	1279.73	-0.258462	0.146706	0.00243906	0.267086	NA	NA	NA	NA	NA	NA
ENSBTAG00000008101	306.471	-0.455637	0.294353	0.00241083	0.267086	528098	PCSK5	proprotein convertase subtilisin/kexin type 5 [Source:VGNC Symbol;Acc:VGNC:56979]	ENSG00000099139	5125	PCSK5
ENSBTAG00000048058	338.145	-0.381036	0.239073	0.00243705	0.267086	NA	NA	NA	NA	NA	NA
ENSBTAG00000007981	1224.78	-0.461864	0.321971	0.00248473	0.269962	281801	GRK5	G protein-coupled receptor kinase 5 [Source:VGNC Symbol;Acc:VGNC:29656]	ENSG00000198873	2869	GRK5
ENSBTAG00000007823	177.428	-0.0204101	0.0559306	0.00256249	0.276252	280706	TG	thyroglobulin [Source:VGNC Symbol;Acc:VGNC:35798]	ENSG00000042832	7038	TG
ENSBTAG00000003345	5783.27	-0.369751	0.238364	0.00258937	0.277003	781683	FAT4	FAT atypical cadherin 4 [Source:VGNC Symbol;Acc:VGNC:28877]	ENSG00000196159	79633	FAT4
ENSBTAG00000013242	47.4669	-0.018318	0.0547599	0.002687	0.285253	614755	MYMK	myomaker, myoblast fusion factor [Source:VGNC Symbol;Acc:VGNC:31810]	ENSG00000187616	389827	MYMK
ENSBTAG00000021678	4890.35	0.248175	0.142175	0.00274201	0.288887	518976	SLC31A1	solute carrier family 31 member 1 [Source:VGNC Symbol;Acc:VGNC:34813]	ENSG00000136868	1317	SLC31A1
ENSBTAG00000005260	4367.75	0.0151349	0.0532033	0.00281332	0.289813	281499	SPP1	secreted phosphoprotein 1 [Source:VGNC Symbol;Acc:VGNC:35232]	ENSG00000118785	6696	SPP1
ENSBTAG00000015072	802.09	-0.314933	0.202502	0.00279302	0.289813	NA	NA	NA	NA	NA	NA
ENSBTAG00000015604	178.233	-0.438665	0.300418	0.00279909	0.289813	540045	ZNF385A	zinc finger protein 385A [Source:VGNC Symbol;Acc:VGNC:37263]	ENSG00000161642	25946	ZNF385A
ENSBTAG00000010976	2670.78	0.273787	0.168185	0.00286714	0.292369	534869	KANK1	KN motif and ankyrin repeat domains 1 [Source:VGNC Symbol;Acc:VGNC:56976]	ENSG00000107104	23189	KANK1
ENSBTAG00000012312	792.214	-0.343068	0.229641	0.00288017	0.292369	783965	ROR1	receptor tyrosine kinase like orphan receptor 1 [Source:VGNC Symbol;Acc:VGNC:55673]	ENSG00000185483	4919	ROR1
ENSBTAG00000020984	619.302	-0.406765	0.29059	0.00292229	0.294494	537312	RAPGEF4	Rap guanine nucleotide exchange factor 4 [Source:VGNC Symbol;Acc:VGNC:33725]	ENSG00000091428	11069	RAPGEF4
ENSBTAG00000012894	906.85	0.442684	0.34249	0.0029922	0.299371	NA	NA	NA	NA	NA	NA
ENSBTAG00000015074	619.244	-0.509596	0.451068	0.00307208	0.305167	286858	PTGDS	prostaglandin D2 synthase [Source:NCBI gene (formerly Entrezgene);Acc:286858]	ENSG00000107317	5730	PTGDS
ENSBTAG00000000707	185.106	-0.400112	0.285542	0.00314694	0.310387	539163	CCN4	cellular communication network factor 4 [Source:VGNC Symbol;Acc:VGNC:36944]	ENSG00000104415	8840	CCN4
ENSBTAG00000001080	116.968	0.442856	0.328811	0.00327101	0.31429	535545	SPAG17	sperm associated antigen 17 [Source:VGNC Symbol;Acc:VGNC:35165]	ENSG00000155761	200162	SPAG17
ENSBTAG00000002953	2046.09	0.0555183	0.107917	0.00325618	0.31429	280950	TXN	thioredoxin [Source:VGNC Symbol;Acc:VGNC:56751]	ENSG00000136810	7295	TXN
ENSBTAG00000006201	589.199	0.40368	0.316101	0.00329951	0.31429	540840	DTWD1	DTW domain containing 1 [Source:VGNC Symbol;Acc:VGNC:28234]	ENSG00000104047	56986	DTWD1
ENSBTAG00000007213	2540.41	-0.225882	0.135805	0.00324563	0.31429	327666	SIRPA	signal regulatory protein alpha [Source:NCBI gene (formerly Entrezgene);Acc:327666]	ENSG00000089012	55423	SIRPG
ENSBTAG00000018801	2191.03	0.299559	0.203536	0.00327799	0.31429	528265	SNX3	sorting nexin 3 [Source:VGNC Symbol;Acc:VGNC:35107]	ENSG00000112335	8724	SNX3
ENSBTAG00000011932	656511	-0.398899	0.341603	0.00338557	0.316837	280867	PRG4	proteoglycan 4 [Source:VGNC Symbol;Acc:VGNC:33314]	ENSG00000116690	10216	PRG4
ENSBTAG00000014920	60.6885	-0.558701	0.441017	0.0033946	0.316837	535644	SEMA3E	semaphorin 3E [Source:VGNC Symbol;Acc:VGNC:34430]	ENSG00000170381	9723	SEMA3E
ENSBTAG00000038112	1024.71	0.323509	0.22762	0.00336015	0.316837	100850276		UL16-binding protein 3-like [Source:NCBI gene (formerly Entrezgene);Acc:100850276]	ENSG00000131019	79465	ULBP3
ENSBTAG00000007530	33.8763	-0.0114112	0.0517781	0.00354103	0.326127	515628	TRIM10	tripartite motif containing 10 [Source:VGNC Symbol;Acc:VGNC:36312]	ENSG00000204613	10107	TRIM10
ENSBTAG00000012454	1033.94	0.288439	0.21036	0.00353465	0.326127	520918	SLC35A3	solute carrier family 35 member A3 [Source:VGNC Symbol;Acc:VGNC:49969]	ENSG00000117620	23443	SLC35A3
ENSBTAG00000017540	134.541	0.0268212	0.060531	0.00361118	0.328824	540918	FAM13C	family with sequence similarity 13 member C [Source:VGNC Symbol;Acc:VGNC:28732]	ENSG00000148541	220965	FAM13C
ENSBTAG00000020815	2867.57	0.0371776	0.0710674	0.0036176	0.328824	613759	UHRF2	ubiquitin like with PHD and ring finger domains 2 [Source:VGNC Symbol;Acc:VGNC:54508]	NA	NA	NA
ENSBTAG00000019910	4976.18	0.268335	0.185125	0.00364394	0.329067	510979	SDCBP	syndecan binding protein [Source:VGNC Symbol;Acc:VGNC:34382]	ENSG00000137575	6386	SDCBP
ENSBTAG00000020956	147.265	-0.402047	0.313852	0.003683	0.330448	540914	MPPED2	metallophosphoesterase domain containing 2 [Source:VGNC Symbol;Acc:VGNC:31588]	ENSG00000066382	744	MPPED2
ENSBTAG00000046657	863.312	0.324373	0.254013	0.00378759	0.337654	NA	NA	NA	NA	NA	NA
ENSBTAG00000033367	15.3361	-0.0115841	0.051841	0.00386099	0.342005	280763	DDO	D-aspartate oxidase [Source:VGNC Symbol;Acc:VGNC:27951]	ENSG00000203797	8528	DDO
ENSBTAG00000047400	30.9243	-0.0141183	0.0527608	0.00390211	0.34346	NA	NA	NA	NA	NA	NA
ENSBTAG00000009139	358.543	-0.325229	0.264337	0.00401309	0.349454	511553	LDLRAD4	low density lipoprotein receptor class A domain containing 4 [Source:VGNC Symbol;Acc:VGNC:30829]	ENSG00000168675	753	LDLRAD4
ENSBTAG00000015780	1852.42	0.222569	0.147849	0.00404198	0.349454	512717	RCN2	reticulocalbin 2 [Source:VGNC Symbol;Acc:VGNC:33832]	ENSG00000117906	5955	RCN2
ENSBTAG00000018268	15.416	-0.00864318	0.0510042	0.0040456	0.349454	NA	NA	NA	NA	NA	NA
ENSBTAG00000032077	5.34525	-0.0065423	0.0505685	0.00411819	0.353529	540416	KCND2	potassium voltage-gated channel subfamily D member 2 [Source:VGNC Symbol;Acc:VGNC:30435]	ENSG00000184408	3751	KCND2
ENSBTAG00000014064	3315.23	-0.344399	0.360662	0.00420357	0.358644	404193	FGFR2	fibroblast growth factor receptor 2 [Source:VGNC Symbol;Acc:VGNC:28987]	ENSG00000066468	2263	FGFR2
ENSBTAG00000015086	706.89	-0.309642	0.250121	0.00428167	0.36088	282589	HSD11B1	hydroxysteroid 11-beta dehydrogenase 1 [Source:VGNC Symbol;Acc:VGNC:29965]	ENSG00000117594	3290	HSD11B1
ENSBTAG00000018555	23.94	-0.0156206	0.0534012	0.00425872	0.36088	NA	NA	NA	NA	NA	NA
ENSBTAG00000017722	104.651	0.0183702	0.0547081	0.00431312	0.361341	280687	F5	coagulation factor V [Source:VGNC Symbol;Acc:VGNC:28688]	ENSG00000198734	2153	F5
ENSBTAG00000016208	749.021	-0.0243414	0.0584929	0.00437299	0.361995	281528	TGM2	transglutaminase 2 [Source:VGNC Symbol;Acc:VGNC:35810]	ENSG00000198959	7052	TGM2
ENSBTAG00000016267	2209.4	-0.238754	0.176946	0.00436702	0.361995	281035	SERPING1	serpin family G member 1 [Source:VGNC Symbol;Acc:VGNC:54891]	ENSG00000149131	710	SERPING1
ENSBTAG00000010085	295.463	-0.382912	0.454511	0.00443006	0.362405	538708	SLC7A2	solute carrier family 7 member 2 [Source:VGNC Symbol;Acc:VGNC:34928]	ENSG00000003989	6542	SLC7A2
ENSBTAG00000027764	559.308	0.0312834	0.0645094	0.00441779	0.362405	506056	EID1	EP300 interacting inhibitor of differentiation 1 [Source:NCBI gene (formerly Entrezgene);Acc:506056]	NA	NA	NA
ENSBTAG00000001143	88.5912	-0.441164	0.51974	0.00450246	0.366174	512486		interferon-induced guanylate-binding protein 1 [Source:NCBI gene (formerly Entrezgene);Acc:512486]	ENSG00000117228	2633	GBP1
ENSBTAG00000000072	231.092	0.063784	0.134016	0.00477359	0.380063	516874	TFB2M	transcription factor B2, mitochondrial [Source:VGNC Symbol;Acc:VGNC:35783]	ENSG00000162851	64216	TFB2M
ENSBTAG00000000570	95.8979	-0.0219442	0.0568187	0.00482635	0.380063	515924	RET	ret proto-oncogene [Source:VGNC Symbol;Acc:VGNC:33876]	ENSG00000165731	5979	RET
ENSBTAG00000003701	113.014	-0.0237695	0.0580612	0.00491955	0.380063	NA	VASH2	vasohibin 2 [Source:VGNC Symbol;Acc:VGNC:36768]	ENSG00000143494	79805	VASH2
ENSBTAG00000003775	26.956	-0.0147403	0.0530132	0.00491528	0.380063	513217	C8B	complement C8 beta chain [Source:VGNC Symbol;Acc:VGNC:26645]	ENSG00000021852	732	C8B
ENSBTAG00000005718	10338.7	0.296342	0.283147	0.00471196	0.380063	280981	PLIN2	perilipin 2 [Source:VGNC Symbol;Acc:VGNC:33030]	ENSG00000147872	123	PLIN2
ENSBTAG00000013057	761.629	0.231073	0.179993	0.00494653	0.380063	525906	CBLB	Cbl proto-oncogene B [Source:VGNC Symbol;Acc:VGNC:26809]	ENSG00000114423	868	CBLB
ENSBTAG00000014032	4343.71	0.218292	0.163181	0.00494368	0.380063	506873	EIF3H	eukaryotic translation initiation factor 3 subunit H [Source:VGNC Symbol;Acc:VGNC:28398]	ENSG00000147677	8667	EIF3H
ENSBTAG00000015163	12815.3	0.238495	0.193434	0.00493345	0.380063	533038	TM4SF1	transmembrane 4 L six family member 1 [Source:VGNC Symbol;Acc:VGNC:35903]	ENSG00000169908	4071	TM4SF1
ENSBTAG00000019267	16481.8	-0.0396626	0.0744489	0.00493897	0.380063	282872	MMP2	matrix metallopeptidase 2 [Source:VGNC Symbol;Acc:VGNC:31524]	ENSG00000087245	4313	MMP2
ENSBTAG00000045604	797.79	-0.246647	0.201981	0.00484111	0.380063	523451	TTC9	tetratricopeptide repeat domain 9 [Source:VGNC Symbol;Acc:VGNC:55151]	ENSG00000133985	23508	TTC9
ENSBTAG00000009315	11970.5	-0.301633	0.401174	0.00501941	0.383543	536011	CDON	cell adhesion associated, oncogene regulated [Source:VGNC Symbol;Acc:VGNC:27151]	ENSG00000064309	50937	CDON
ENSBTAG00000018223	198453	-0.0328316	0.0659793	0.00525813	0.397967	286869	CHI3L1	chitinase 3 like 1 [Source:VGNC Symbol;Acc:VGNC:55039]	ENSG00000133048	1116	CHI3L1
ENSBTAG00000028923	440.371	-0.0311368	0.0642666	0.00526541	0.397967	NA	U1	U1 spliceosomal RNA [Source:RFAM;Acc:RF00003]	ENSG00000199932	NA	RNU1-18P
ENSBTAG00000014197	62.9898	0.0215915	0.0565884	0.0053062	0.398883	527476	SLC38A4	solute carrier family 38 member 4 [Source:VGNC Symbol;Acc:VGNC:34851]	ENSG00000139209	55089	SLC38A4
ENSBTAG00000011280	306.464	-0.0335382	0.0667665	0.00555408	0.415272	785603	TBKBP1	TBK1 binding protein 1 [Source:VGNC Symbol;Acc:VGNC:35657]	ENSG00000198933	9755	TBKBP1
ENSBTAG00000015549	1448.14	0.0424124	0.0783283	0.00564194	0.419586	539464	PCDH18	protocadherin 18 [Source:VGNC Symbol;Acc:VGNC:32619]	ENSG00000189184	54510	PCDH18
ENSBTAG00000005574	67387.1	-0.236964	0.233663	0.00571125	0.421492	280750	CLU	clusterin [Source:NCBI gene (formerly Entrezgene);Acc:280750]	ENSG00000120885	1191	CLU
ENSBTAG00000020935	36534.6	0.208329	0.1697	0.00572819	0.421492	281814	HIF1A	hypoxia inducible factor 1 subunit alpha [Source:VGNC Symbol;Acc:VGNC:29848]	ENSG00000100644	3091	HIF1A
ENSBTAG00000012638	199.068	0.0228001	0.0572884	0.0058888	0.428772	282467	S100A12	S100 calcium binding protein A12 [Source:VGNC Symbol;Acc:VGNC:59189]	ENSG00000163221	6283	S100A12
ENSBTAG00000012805	2988.47	0.026051	0.0597251	0.0058738	0.428772	526460	TSPAN13	tetraspanin 13 [Source:VGNC Symbol;Acc:VGNC:36428]	ENSG00000106537	27075	TSPAN13
ENSBTAG00000012719	277.204	-0.0469056	0.0859859	0.00597674	0.432909	506002	UBTD1	ubiquitin domain containing 1 [Source:VGNC Symbol;Acc:VGNC:36620]	ENSG00000165886	80019	UBTD1
ENSBTAG00000000177	48.8096	0.00872016	0.0509897	0.0062183	0.436408	516237	MSLN	mesothelin [Source:NCBI gene (formerly Entrezgene);Acc:516237]	ENSG00000102854	10232	MSLN
ENSBTAG00000001460	3030.48	0.0334722	0.0665498	0.00640161	0.436408	510125	LIN7C	lin-7 homolog C, crumbs cell polarity complex component [Source:VGNC Symbol;Acc:VGNC:30897]	ENSG00000148943	55327	LIN7C
ENSBTAG00000001815	432.938	-0.0359882	0.0688413	0.00631513	0.436408	516290	ARHGEF5	Rho guanine nucleotide exchange factor 5 [Source:VGNC Symbol;Acc:VGNC:26119]	ENSG00000050327	7984	ARHGEF5
ENSBTAG00000002392	669.579	-0.234409	0.257041	0.00615461	0.436408	NA			ENSG00000145362	287	ANK2
ENSBTAG00000004499	767.712	0.0422031	0.077968	0.00606784	0.436408	527349	RGS3	regulator of G protein signaling 3 [Source:VGNC Symbol;Acc:VGNC:33922]	ENSG00000138835	5998	RGS3
ENSBTAG00000005969	2549.15	0.222474	0.23793	0.006387	0.436408	520094	EIF2S2	eukaryotic translation initiation factor 2 subunit beta [Source:VGNC Symbol;Acc:VGNC:28391]	ENSG00000125977	8894	EIF2S2
ENSBTAG00000008921	349.403	0.0183104	0.054616	0.00618518	0.436408	504819	NEXN	nexilin F-actin binding protein [Source:VGNC Symbol;Acc:VGNC:32025]	ENSG00000162614	91624	NEXN
ENSBTAG00000017375	57.1046	0.0156568	0.0533975	0.00626628	0.436408	767842	FAM241A	family with sequence similarity 241 member A [Source:VGNC Symbol;Acc:VGNC:28806]	ENSG00000174749	132720	FAM241A
ENSBTAG00000017561	277.396	-0.0180743	0.0544965	0.00637353	0.436408	533766	HHIPL2	HHIP like 2 [Source:VGNC Symbol;Acc:VGNC:29842]	ENSG00000143512	79802	HHIPL2
ENSBTAG00000018972	3087.82	0.218442	0.25227	0.00615855	0.436408	408010	GARS1	glycyl-tRNA synthetase 1 [Source:VGNC Symbol;Acc:VGNC:29254]	ENSG00000106105	2617	GARS1
ENSBTAG00000019251	42.879	-0.0109303	0.051599	0.00624247	0.436408	532616	EPB41L3	erythrocyte membrane protein band 4.1 like 3 [Source:VGNC Symbol;Acc:VGNC:28522]	ENSG00000082397	23136	EPB41L3
ENSBTAG00000043949	32.0133	0.0120834	0.0519724	0.00638473	0.436408	532789	PAWR	pro-apoptotic WT1 regulator [Source:NCBI gene (formerly Entrezgene);Acc:532789]	ENSG00000177425	5074	PAWR
ENSBTAG00000004401	2801.5	0.0525124	0.0971718	0.00644191	0.437013	516399	UGGT2	UDP-glucose glycoprotein glucosyltransferase 2 [Source:VGNC Symbol;Acc:VGNC:36650]	ENSG00000102595	55757	UGGT2
ENSBTAG00000011330	2574.86	0.195809	0.149294	0.00654977	0.437748	NA	NA	NA	NA	NA	NA
ENSBTAG00000013250	17.1847	0.00639294	0.0505196	0.00657865	0.437748	513603	PCSK1N	proprotein convertase subtilisin/kexin type 1 inhibitor [Source:VGNC Symbol;Acc:VGNC:32647]	ENSG00000102109	27344	PCSK1N
ENSBTAG00000021302	704.213	-0.0264292	0.0599468	0.00652524	0.437748	281069	CHAD	chondroadherin [Source:VGNC Symbol;Acc:VGNC:27264]	ENSG00000136457	1101	CHAD
ENSBTAG00000038488	6918.1	0.041419	0.0766498	0.00650256	0.437748	282386	TMSB4X	thymosin beta 4 X-linked [Source:NCBI gene (formerly Entrezgene);Acc:282386]	ENSG00000205542	7114	TMSB4X
ENSBTAG00000011465	495.378	-0.0214182	0.0563921	0.00663907	0.439665	510169	MYBPH	myosin binding protein H [Source:VGNC Symbol;Acc:VGNC:31782]	ENSG00000133055	4608	MYBPH
ENSBTAG00000005691	7409.46	-0.244717	0.344699	0.00675799	0.441236	281161	FGF2	fibroblast growth factor 2 [Source:NCBI gene (formerly Entrezgene);Acc:281161]	ENSG00000138685	2247	FGF2
ENSBTAG00000019368	355.133	-0.0438912	0.0804765	0.00672699	0.441236	616368	IGFBP7	insulin like growth factor binding protein 7 [Source:VGNC Symbol;Acc:VGNC:30089]	ENSG00000163453	3490	IGFBP7
ENSBTAG00000038025	614.861	0.0672858	0.143706	0.00675166	0.441236	NA	NA	NA	NA	NA	NA
ENSBTAG00000010357	1181.51	-0.213676	0.292608	0.00679453	0.441549	282073	ST6GAL1	ST6 beta-galactoside alpha-2,6-sialyltransferase 1 [Source:VGNC Symbol;Acc:VGNC:35337]	ENSG00000073849	6480	ST6GAL1
ENSBTAG00000011558	41.0721	-0.0194336	0.0552618	0.00689339	0.443826	526739	GPAT2	glycerol-3-phosphate acyltransferase 2, mitochondrial [Source:VGNC Symbol;Acc:VGNC:29512]	ENSG00000186281	150763	GPAT2
ENSBTAG00000038640	573.248	0.219634	0.297482	0.00688481	0.443826	NA			ENSG00000181061	25994	HIGD1A
ENSBTAG00000045976	5248.96	0.199085	0.199508	0.0069673	0.446517	NA	NA	NA	NA	NA	NA
ENSBTAG00000018292	586.14	0.0751159	0.18487	0.00701109	0.447262	508293	MOSPD2	motile sperm domain containing 2 [Source:NCBI gene (formerly Entrezgene);Acc:508293]	ENSG00000130150	158747	MOSPD2
ENSBTAG00000013957	9.4442	0.0089163	0.0510637	0.00707714	0.449415	535458	GALNT3	polypeptide N-acetylgalactosaminyltransferase 3 [Source:VGNC Symbol;Acc:VGNC:29232]	ENSG00000115339	2591	GALNT3
ENSBTAG00000019587	2076.64	-0.00711881	0.0506555	0.00714781	0.451839	532863	PI15	peptidase inhibitor 15 [Source:VGNC Symbol;Acc:VGNC:32852]	ENSG00000137558	51050	PI15
ENSBTAG00000033218	94.293	0.0233638	0.0576886	0.0072075	0.453551	NA	NA	NA	NA	NA	NA
ENSBTAG00000046041	77.8144	-0.0236999	0.057925	0.00731936	0.458515	NA			ENSG00000125257	10257	ABCC4
ENSBTAG00000000581	219.847	0.0261522	0.059735	0.00736761	0.459468	539421	DOCK10	dedicator of cytokinesis 10 [Source:VGNC Symbol;Acc:VGNC:28155]	ENSG00000135905	55619	DOCK10
ENSBTAG00000017205	609.131	-0.0361293	0.0693871	0.00743907	0.459801	100849041	CCN6	cellular communication network factor 6 [Source:VGNC Symbol;Acc:VGNC:36946]	ENSG00000112761	8838	CCN6
ENSBTAG00000027676	128.076	-0.0298206	0.0628675	0.00742305	0.459801	617470	IL18BP	interleukin 18 binding protein [Source:VGNC Symbol;Acc:VGNC:54438]	ENSG00000137496	10068	IL18BP
ENSBTAG00000003763	46.4733	-0.0203268	0.0557587	0.00758066	0.466479	532574	MYO5C	myosin VC [Source:VGNC Symbol;Acc:VGNC:31828]	ENSG00000128833	55930	MYO5C
ENSBTAG00000003806	15714.5	-0.0126137	0.0521378	0.00776147	0.475501	524222	ECM1	extracellular matrix protein 1 [Source:VGNC Symbol;Acc:VGNC:28311]	ENSG00000143369	1893	ECM1
ENSBTAG00000020619	2190.44	-0.185915	0.445763	0.00783397	0.477838	504986	PKD1	polycystin 1, transient receptor potential channel interacting [Source:VGNC Symbol;Acc:VGNC:32933]	NA	NA	NA
ENSBTAG00000000576	318.736	-0.0256288	0.0592679	0.00804373	0.481347	100299135	ADGRG2	adhesion G protein-coupled receptor G2 [Source:VGNC Symbol;Acc:VGNC:25666]	ENSG00000173698	10149	ADGRG2
ENSBTAG00000015366	72.6592	-0.0105446	0.0514643	0.0080454	0.481347	518004	SFRP4	secreted frizzled related protein 4 [Source:VGNC Symbol;Acc:VGNC:34522]	ENSG00000106483	6424	SFRP4
ENSBTAG00000015554	2577.39	0.155741	0.45817	0.00792669	0.481347	616786	TMF1	TATA element modulatory factor 1 [Source:VGNC Symbol;Acc:VGNC:36132]	ENSG00000144747	7110	TMF1
ENSBTAG00000017527	678.17	0.0329648	0.065857	0.00798098	0.481347	526200	CRYBG1	crystallin beta-gamma domain containing 1 [Source:VGNC Symbol;Acc:VGNC:27739]	ENSG00000112297	202	CRYBG1
ENSBTAG00000047362	7753.86	0.051827	0.0946456	0.00806455	0.481347	281445	RCN1	reticulocalbin 1 [Source:VGNC Symbol;Acc:VGNC:33831]	ENSG00000049449	5954	RCN1
ENSBTAG00000011985	13.3584	-0.00936149	0.0511695	0.00812612	0.481906	NA			NA	NA	NA
ENSBTAG00000048200	5.5518	0.00532429	0.0503564	0.00814322	0.481906	112448327			NA	NA	NA
ENSBTAG00000001740	657.247	-0.182007	0.287369	0.00825814	0.486636	515224	HAPLN3	hyaluronan and proteoglycan link protein 3 [Source:VGNC Symbol;Acc:VGNC:29751]	ENSG00000140511	145864	HAPLN3
ENSBTAG00000014921	634.285	-0.179988	0.278766	0.00831794	0.488091	280826	IL6	interleukin 6 [Source:VGNC Symbol;Acc:VGNC:30166]	ENSG00000136244	3569	IL6
ENSBTAG00000011640	660.302	-0.0394572	0.0735228	0.00840499	0.49004	617707	PLPP3	phospholipid phosphatase 3 [Source:VGNC Symbol;Acc:VGNC:33046]	ENSG00000162407	8613	PLPP3
ENSBTAG00000020048	55.8744	-0.0137868	0.0525756	0.00842163	0.49004	537631	MAPK10	mitogen-activated protein kinase 10 [Source:VGNC Symbol;Acc:VGNC:31213]	ENSG00000109339	5602	MAPK10
ENSBTAG00000011732	284.838	-0.0440236	0.0802102	0.00849081	0.492007	513258	PGAP3	post-GPI attachment to proteins phospholipase 3 [Source:VGNC Symbol;Acc:VGNC:32783]	ENSG00000161395	93210	PGAP3
ENSBTAG00000025358	1732.01	0.0868139	0.266156	0.00856061	0.493994	509769	SNX2	sorting nexin 2 [Source:VGNC Symbol;Acc:VGNC:35100]	ENSG00000205302	6643	SNX2
ENSBTAG00000010457	423.418	0.0603401	0.115369	0.00878065	0.501035	519892	NUAK1	NUAK family kinase 1 [Source:VGNC Symbol;Acc:VGNC:50006]	ENSG00000074590	9891	NUAK1
ENSBTAG00000016508	2121.46	-0.0607222	0.116048	0.00886278	0.501035	506115	CTDSP2	CTD small phosphatase 2 [Source:VGNC Symbol;Acc:VGNC:27791]	ENSG00000175215	10106	CTDSP2
ENSBTAG00000021187	2464.35	-0.040364	0.0746533	0.00878908	0.501035	505025	ID2	inhibitor of DNA binding 2 [Source:VGNC Symbol;Acc:VGNC:59229]	ENSG00000115738	3398	ID2
ENSBTAG00000021526	4.31808	-0.00429579	0.0502212	0.0087994	0.501035	614739	RPRM	reprimo, TP53 dependent G2 arrest mediator homolog [Source:VGNC Symbol;Acc:VGNC:34129]	ENSG00000177519	56475	RPRM
ENSBTAG00000024980	1413.55	-0.0266822	0.0600328	0.00883039	0.501035	280957	VIT	vitrin [Source:VGNC Symbol;Acc:VGNC:36802]	ENSG00000205221	5212	VIT
ENSBTAG00000001086	141.059	0.0165701	0.0537104	0.00907124	0.507074	510008	FHL2	four and a half LIM domains 2 [Source:VGNC Symbol;Acc:VGNC:29000]	ENSG00000115641	2274	FHL2
ENSBTAG00000004952	314.826	-0.0354681	0.0685421	0.00905495	0.507074	515128	MFSD4A	major facilitator superfamily domain containing 4A [Source:VGNC Symbol;Acc:VGNC:31438]	ENSG00000174514	148808	MFSD4A
ENSBTAG00000038190	253.035	0.0579048	0.108489	0.00907898	0.507074	516032	SMAP1	small ArfGAP 1 [Source:VGNC Symbol;Acc:VGNC:34983]	ENSG00000112305	60682	SMAP1
ENSBTAG00000011190	4206.92	-0.160843	0.172485	0.00921882	0.508754	281165	FLNA	filamin A [Source:VGNC Symbol;Acc:VGNC:29033]	ENSG00000196924	2316	FLNA
ENSBTAG00000020250	14.268	-0.011056	0.0516406	0.00920305	0.508754	511439	SLC28A1	solute carrier family 28 member 1 [Source:VGNC Symbol;Acc:VGNC:34791]	ENSG00000156222	9154	SLC28A1
ENSBTAG00000025853	165.479	0.0285195	0.0616275	0.00920448	0.508754	535311	HOMER1	homer scaffold protein 1 [Source:VGNC Symbol;Acc:VGNC:29901]	ENSG00000152413	9456	HOMER1
ENSBTAG00000003147	6563.61	0.149509	0.160935	0.00929212	0.510417	537201	JAK1	Janus kinase 1 [Source:VGNC Symbol;Acc:VGNC:30364]	ENSG00000162434	3716	JAK1
ENSBTAG00000013222	26004	0.0543787	0.0994645	0.00932234	0.510417	534043	CD109	CD109 molecule [Source:VGNC Symbol;Acc:VGNC:27002]	ENSG00000156535	135228	CD109
ENSBTAG00000003667	197.634	-0.0208949	0.0560147	0.00943775	0.512698	528252	TLN2	talin 2 [Source:VGNC Symbol;Acc:VGNC:35898]	ENSG00000171914	83660	TLN2
ENSBTAG00000032996	20719.3	0.0802542	0.198514	0.00942279	0.512698	518288	P4HA1	prolyl 4-hydroxylase subunit alpha 1 [Source:VGNC Symbol;Acc:VGNC:32535]	ENSG00000122884	5033	P4HA1
ENSBTAG00000017184	1361.74	0.0750225	0.168726	0.00959656	0.519297	784871	ZBTB33	zinc finger and BTB domain containing 33 [Source:VGNC Symbol;Acc:VGNC:37073]	ENSG00000177485	10009	ZBTB33
ENSBTAG00000005888	173.368	0.0370405	0.0703284	0.00977855	0.52304	536481	MDGA1	MAM domain containing glycosylphosphatidylinositol anchor 1 [Source:VGNC Symbol;Acc:VGNC:31331]	ENSG00000112139	266727	MDGA1
ENSBTAG00000011007	91.2641	0.0275385	0.0607361	0.00975829	0.52304	533184	TTYH2	tweety family member 2 [Source:VGNC Symbol;Acc:VGNC:36501]	ENSG00000141540	94015	TTYH2
ENSBTAG00000046158	2163.01	-0.0108439	0.0515584	0.00977514	0.52304	514076	CFB	complement factor B [Source:NCBI gene (formerly Entrezgene);Acc:514076]	ENSG00000243649	629	CFB
ENSBTAG00000007423	4105.25	-0.0408014	0.0755002	0.00987825	0.526348	523822	TNFRSF11B	TNF receptor superfamily member 11b [Source:VGNC Symbol;Acc:VGNC:36161]	ENSG00000164761	4982	TNFRSF11B
ENSBTAG00000018806	356.456	-0.0431733	0.0785326	0.00996169	0.528768	541250	PSRC1	proline and serine rich coiled-coil 1 [Source:VGNC Symbol;Acc:VGNC:33484]	ENSG00000134222	84722	PSRC1
ENSBTAG00000018746	344.407	0.0485352	0.0873746	0.0101011	0.534129	NA	NA	NA	NA	NA	NA
ENSBTAG00000047354	511.987	0.0186898	0.0546605	0.0103629	0.545899	NA			NA	NA	NA
ENSBTAG00000020931	20.1441	-0.00904378	0.0510691	0.0104586	0.548858	507285	CHN2	chimerin 2 [Source:VGNC Symbol;Acc:VGNC:50060]	ENSG00000106069	1124	CHN2
ENSBTAG00000000421	976.775	0.137025	0.273258	0.0109663	0.561897	516259	EEA1	early endosome antigen 1 [Source:VGNC Symbol;Acc:VGNC:54421]	ENSG00000102189	8411	EEA1
ENSBTAG00000008228	204.781	0.0279362	0.0610208	0.010832	0.561897	504789	BEND6	BEN domain containing 6 [Source:VGNC Symbol;Acc:VGNC:26469]	ENSG00000151917	221336	BEND6
ENSBTAG00000014484	358.712	0.0423774	0.0771521	0.0110303	0.561897	100125281	TMEM26	transmembrane protein 26 [Source:VGNC Symbol;Acc:VGNC:36068]	ENSG00000196932	219623	TMEM26
ENSBTAG00000016413	857.947	-0.0308975	0.0635465	0.0108103	0.561897	533896	DUSP26	dual specificity phosphatase 26 [Source:VGNC Symbol;Acc:VGNC:28258]	ENSG00000133878	78986	DUSP26
ENSBTAG00000019460	1257.41	0.0269759	0.0602555	0.0110214	0.561897	507076	MOXD1	monooxygenase DBH like 1 [Source:VGNC Symbol;Acc:VGNC:31568]	ENSG00000079931	26002	MOXD1
ENSBTAG00000020658	4114.58	0.0326648	0.0651938	0.010753	0.561897	540694	LNX1	ligand of numb-protein X 1 [Source:VGNC Symbol;Acc:VGNC:50212]	ENSG00000072201	84708	LNX1
ENSBTAG00000020938	520.107	0.0416589	0.0761361	0.0108996	0.561897	506683	TWF1	twinfilin actin binding protein 1 [Source:VGNC Symbol;Acc:VGNC:36524]	ENSG00000151239	5756	TWF1
ENSBTAG00000046375	82.5356	0.0134023	0.0523935	0.0109347	0.561897	407163		trappin 5 [Source:NCBI gene (formerly Entrezgene);Acc:407163]	ENSG00000124102	5266	PI3
ENSBTAG00000005100	2036.46	0.0407228	0.0744066	0.0110788	0.56231	505797	TMEM30A	transmembrane protein 30A [Source:VGNC Symbol;Acc:VGNC:36074]	ENSG00000112697	55754	TMEM30A
ENSBTAG00000003559	156.626	-0.0330932	0.065774	0.0111416	0.56344	511414	PPP1R13B	protein phosphatase 1 regulatory subunit 13B [Source:VGNC Symbol;Acc:VGNC:33224]	ENSG00000088808	23368	PPP1R13B
ENSBTAG00000005848	17.535	-0.0109026	0.0515794	0.0113054	0.569651	540856	PRTG	protogenin [Source:VGNC Symbol;Acc:VGNC:55137]	ENSG00000166450	283659	PRTG
ENSBTAG00000011970	392.178	-0.0386752	0.0725663	0.0115145	0.57655	100138353	FNIP2	folliculin interacting protein 2 [Source:VGNC Symbol;Acc:VGNC:29069]	ENSG00000052795	57600	FNIP2
ENSBTAG00000027052	84.9193	-0.0222817	0.0568438	0.0115252	0.57655	NA	NA	NA	NA	NA	NA
ENSBTAG00000003936	301.773	-0.0487509	0.0872524	0.0115861	0.577355	616561	PNKD	PNKD metallo-beta-lactamase domain containing [Source:VGNC Symbol;Acc:VGNC:33080]	ENSG00000127838	25953	PNKD
ENSBTAG00000016963	391.284	-0.0395931	0.0732149	0.0116243	0.577355	540722	ADAMTS6	ADAM metallopeptidase with thrombospondin type 1 motif 6 [Source:VGNC Symbol;Acc:VGNC:25628]	ENSG00000049192	11174	ADAMTS6
ENSBTAG00000002190	27.8387	-0.0138429	0.0525736	0.0117501	0.581524	100295817	DOCK8	dedicator of cytokinesis 8 [Source:VGNC Symbol;Acc:VGNC:28162]	ENSG00000107099	81704	DOCK8
ENSBTAG00000015607	108.007	-0.0265185	0.0598311	0.0118995	0.585669	541094	ERMP1	endoplasmic reticulum metallopeptidase 1 [Source:VGNC Symbol;Acc:VGNC:28592]	NA	NA	NA
ENSBTAG00000033015	98.5685	0.0279362	0.0609664	0.011918	0.585669	509273	FAHD1	fumarylacetoacetate hydrolase domain containing 1 [Source:VGNC Symbol;Acc:VGNC:28708]	ENSG00000180185	81889	FAHD1
ENSBTAG00000000359	691.465	0.0579867	0.105547	0.0120309	0.587068	539052	EIF3J	eukaryotic translation initiation factor 3 subunit J [Source:VGNC Symbol;Acc:VGNC:28400]	ENSG00000104131	8669	EIF3J
ENSBTAG00000003990	1090.2	-0.0543164	0.0970257	0.0119993	0.587068	538685	ITPRIP	inositol 1,4,5-trisphosphate receptor interacting protein [Source:VGNC Symbol;Acc:VGNC:30349]	ENSG00000148841	85450	ITPRIP
ENSBTAG00000004497	337.211	-0.0383634	0.0715605	0.0121206	0.587321	618190	KANSL3	KAT8 regulatory NSL complex subunit 3 [Source:VGNC Symbol;Acc:VGNC:30395]	ENSG00000114982	55683	KANSL3
ENSBTAG00000047787	12.9461	0.00873622	0.0509808	0.0121034	0.587321	619131		40S ribosomal protein S15a [Source:NCBI gene (formerly Entrezgene);Acc:619131]	NA	NA	NA
ENSBTAG00000005557	1173.17	-0.0525601	0.0939044	0.0123471	0.596217	504856	AFDN	afadin, adherens junction formation factor [Source:VGNC Symbol;Acc:VGNC:25709]	ENSG00000130396	4301	AFDN
ENSBTAG00000002080	526.247	0.0321721	0.0646937	0.012696	0.597847	505727	CCN3	cellular communication network factor 3 [Source:VGNC Symbol;Acc:VGNC:57785]	ENSG00000136999	4856	CCN3
ENSBTAG00000003784	1019.77	0.0676561	0.129293	0.0126201	0.597847	507897	DNAJC2	DnaJ heat shock protein family (Hsp40) member C2 [Source:VGNC Symbol;Acc:VGNC:53636]	ENSG00000105821	27000	DNAJC2
ENSBTAG00000005092	472.724	-0.0435116	0.0785033	0.0127242	0.597847	785924	ROR2	receptor tyrosine kinase like orphan receptor 2 [Source:VGNC Symbol;Acc:VGNC:34087]	ENSG00000169071	4920	ROR2
ENSBTAG00000008509	1794.46	-0.0247122	0.0583838	0.01261	0.597847	326576	SLC38A3	solute carrier family 38 member 3 [Source:VGNC Symbol;Acc:VGNC:34850]	ENSG00000188338	10991	SLC38A3
ENSBTAG00000008771	255.892	0.0283663	0.0612602	0.0127247	0.597847	524920	MYEF2	myelin expression factor 2 [Source:VGNC Symbol;Acc:VGNC:31791]	ENSG00000104177	50804	MYEF2
ENSBTAG00000018270	192.702	-0.0229878	0.0572605	0.0125959	0.597847	530401	NFATC2	nuclear factor of activated T cells 2 [Source:VGNC Symbol;Acc:VGNC:32031]	ENSG00000101096	4773	NFATC2
ENSBTAG00000019704	1802.53	0.0459118	0.0810715	0.0125644	0.597847	539633	HLTF	helicase like transcription factor [Source:VGNC Symbol;Acc:VGNC:50276]	ENSG00000071794	6596	HLTF
ENSBTAG00000038865	1466.94	-0.0383156	0.0714122	0.0125985	0.597847	533803	TCEA3	transcription elongation factor A3 [Source:VGNC Symbol;Acc:VGNC:35681]	ENSG00000204219	6920	TCEA3
ENSBTAG00000005090	1706.28	-0.063565	0.1179	0.0128881	0.60328	515491	CEMIP2	cell migration inducing hyaluronidase 2 [Source:VGNC Symbol;Acc:VGNC:36021]	ENSG00000135048	23670	CEMIP2
ENSBTAG00000020174	1464.89	0.0720662	0.142855	0.0129705	0.60328	541083	HBS1L	HBS1 like translational GTPase [Source:VGNC Symbol;Acc:VGNC:29768]	ENSG00000112339	10767	HBS1L
ENSBTAG00000045998	300.399	-0.0522236	0.0931507	0.0129682	0.60328	538665	MAGEL2	MAGE family member L2 [Source:VGNC Symbol;Acc:VGNC:31146]	ENSG00000254585	54551	MAGEL2
ENSBTAG00000021752	842.483	0.0411341	0.0750242	0.0130774	0.606224	541274	DNAJB4	DnaJ heat shock protein family (Hsp40) member B4 [Source:VGNC Symbol;Acc:VGNC:55166]	ENSG00000162616	11080	DNAJB4
ENSBTAG00000015889	358.896	-0.0394203	0.0727687	0.0131242	0.606371	513545	CLCN7	chloride voltage-gated channel 7 [Source:VGNC Symbol;Acc:VGNC:27401]	ENSG00000103249	1186	CLCN7
ENSBTAG00000004805	4812.71	0.0641646	0.121884	0.0131911	0.607447	512545	ITFG1	integrin alpha FG-GAP repeat containing 1 [Source:VGNC Symbol;Acc:VGNC:30308]	ENSG00000129636	81533	ITFG1
ENSBTAG00000040490	3049.9	-0.0313786	0.063937	0.0133587	0.613134	509875	CCDC3	coiled-coil domain containing 3 [Source:NCBI gene (formerly Entrezgene);Acc:509875]	ENSG00000151468	83643	CCDC3
ENSBTAG00000006024	603.527	-0.0496157	0.0873986	0.0134615	0.613389	515018	ISLR	immunoglobulin superfamily containing leucine rich repeat [Source:VGNC Symbol;Acc:VGNC:30298]	ENSG00000129009	3671	ISLR
ENSBTAG00000009852	80.4839	0.023723	0.0577325	0.0134518	0.613389	528870	NAV3	neuron navigator 3 [Source:VGNC Symbol;Acc:VGNC:31892]	ENSG00000067798	89795	NAV3
ENSBTAG00000019313	2161.35	-0.0343765	0.0668354	0.0134966	0.613389	616740	ZMIZ1	zinc finger MIZ-type containing 1 [Source:VGNC Symbol;Acc:VGNC:37195]	ENSG00000108175	57178	ZMIZ1
ENSBTAG00000013016	2093.76	0.0657133	0.123517	0.013684	0.617869	539521	GNAI3	G protein subunit alpha i3 [Source:VGNC Symbol;Acc:VGNC:29451]	ENSG00000065135	2773	GNAI3
ENSBTAG00000014337	6500.41	0.0501538	0.0888293	0.0136651	0.617869	512350	EIF2S3	eukaryotic translation initiation factor 2 subunit gamma [Source:NCBI gene (formerly Entrezgene);Acc:512350]	ENSG00000130741	1968	EIF2S3
ENSBTAG00000000088	124.234	0.0146226	0.0527901	0.0140556	0.629881	281614	ALCAM	activated leukocyte cell adhesion molecule [Source:VGNC Symbol;Acc:VGNC:25805]	ENSG00000170017	214	ALCAM
ENSBTAG00000008817	8874.83	-0.0486655	0.0860353	0.0141312	0.629881	529670	LAMA4	laminin subunit alpha 4 [Source:VGNC Symbol;Acc:VGNC:52792]	ENSG00000112769	3910	LAMA4
ENSBTAG00000016751	311.843	0.0292393	0.0619327	0.0140908	0.629881	535127	MYO6	myosin VI [Source:VGNC Symbol;Acc:VGNC:31829]	ENSG00000196586	4646	MYO6
ENSBTAG00000031524	481.266	-0.0526553	0.0963735	0.0141205	0.629881	NA	NA	NA	NA	NA	NA
ENSBTAG00000003208	813.229	0.0469597	0.0836064	0.0142337	0.632422	519982	RAB33B	RAB33B, member RAS oncogene family [Source:VGNC Symbol;Acc:VGNC:33643]	ENSG00000172007	83452	RAB33B
ENSBTAG00000005443	1916.18	0.0444174	0.0798489	0.0144366	0.633108	538742	MIER1	MIER1 transcriptional regulator [Source:VGNC Symbol;Acc:VGNC:31469]	ENSG00000198160	57708	MIER1
ENSBTAG00000008755	2848.15	0.0790409	0.161475	0.0144095	0.633108	507865	MARCHF7	membrane associated ring-CH-type finger 7 [Source:VGNC Symbol;Acc:VGNC:31242]	ENSG00000136536	64844	MARCHF7
ENSBTAG00000010649	5089.87	0.120927	0.156739	0.0144497	0.633108	407231	MEF2A	myocyte enhancer factor 2A [Source:VGNC Symbol;Acc:VGNC:31372]	ENSG00000068305	4205	MEF2A
ENSBTAG00000010899	5889.39	-0.0501204	0.088462	0.0143456	0.633108	282093	TIMP2	TIMP metallopeptidase inhibitor 2 [Source:VGNC Symbol;Acc:VGNC:35871]	ENSG00000035862	7077	TIMP2
ENSBTAG00000020173	61.6503	-0.0193028	0.0550508	0.0144768	0.633108	507329	INPP5D	inositol polyphosphate-5-phosphatase D [Source:VGNC Symbol;Acc:VGNC:30212]	ENSG00000168918	3635	INPP5D
ENSBTAG00000007881	315.84	0.0357752	0.0682624	0.0146089	0.636884	100139670	IFIT1	interferon-induced protein with tetratricopeptide repeats 1 [Source:NCBI gene (formerly Entrezgene);Acc:100139670]	ENSG00000185745	3434	IFIT1
ENSBTAG00000021835	522.184	-0.037173	0.0697334	0.0147022	0.638947	537192	PRICKLE2	prickle planar cell polarity protein 2 [Source:VGNC Symbol;Acc:VGNC:33316]	ENSG00000163637	166336	PRICKLE2
ENSBTAG00000002395	569.868	0.044613	0.0795674	0.0147533	0.63917	783104	HPS3	HPS3 biogenesis of lysosomal organelles complex 2 subunit 1 [Source:VGNC Symbol;Acc:VGNC:29944]	ENSG00000163755	84343	HPS3
ENSBTAG00000036262	3502.54	0.106833	0.197731	0.0148096	0.639619	615745	GBE1	1,4-alpha-glucan branching enzyme 1 [Source:VGNC Symbol;Acc:VGNC:53570]	ENSG00000114480	2632	GBE1
ENSBTAG00000001021	89.3927	-0.0189906	0.0548475	0.0154871	0.643284	282870	CYP1A1	cytochrome P450, subfamily I (aromatic compound-inducible), polypeptide 1 [Source:NCBI gene (formerly Entrezgene);Acc:282870]	ENSG00000140465	1543	CYP1A1
ENSBTAG00000002878	170.37	-0.0321144	0.0645119	0.0151927	0.643284	509942	CHRD	chordin [Source:VGNC Symbol;Acc:VGNC:27316]	ENSG00000090539	8646	CHRD
ENSBTAG00000003300	7839.45	0.102167	0.199825	0.0151967	0.643284	281913	MFGE8	milk fat globule EGF and factor V/VIII domain containing [Source:VGNC Symbol;Acc:VGNC:31426]	ENSG00000140545	4240	MFGE8
ENSBTAG00000003752	1422.25	0.0388175	0.071635	0.0155655	0.643284	534742	SLC25A24	solute carrier family 25 member 24 [Source:VGNC Symbol;Acc:VGNC:55682]	ENSG00000085491	29957	SLC25A24
ENSBTAG00000003771	7.0626	-0.00595066	0.0504441	0.0150793	0.643284	516982	C1QL2	complement C1q like 2 [Source:VGNC Symbol;Acc:VGNC:26621]	ENSG00000144119	165257	C1QL2
ENSBTAG00000004131	1752	0.0355764	0.0680376	0.015181	0.643284	515181	RAP2C	RAP2C, member of RAS oncogene family [Source:VGNC Symbol;Acc:VGNC:33721]	ENSG00000123728	57826	RAP2C
ENSBTAG00000004558	374.994	-0.0333786	0.0654399	0.0156346	0.643284	614805	C10H15orf48	chromosome 10 C15orf48 homolog [Source:VGNC Symbol;Acc:VGNC:52612]	ENSG00000166920	84419	C15orf48
ENSBTAG00000004641	247.215	-0.0240066	0.0578374	0.0155907	0.643284	107133475	PLEKHA6	pleckstrin homology domain containing A6 [Source:VGNC Symbol;Acc:VGNC:59357]	ENSG00000143850	22874	PLEKHA6
ENSBTAG00000004954	66.8082	0.0220869	0.056651	0.0154763	0.643284	525888	TOX	thymocyte selection associated high mobility group box [Source:VGNC Symbol;Acc:VGNC:36228]	ENSG00000198846	9760	TOX
ENSBTAG00000007392	12.5154	-0.00660902	0.0505677	0.0153759	0.643284	286871	SERPINA14	serpin peptidase inhibitor, clade A (alpha-1 antiproteinase, antitrypsin), member 14 [Source:NCBI gene (formerly Entrezgene);Acc:286871]	NA	NA	NA
ENSBTAG00000008541	37.4654	0.0141756	0.0526926	0.0151177	0.643284	493719	MGST1	microsomal glutathione S-transferase 1 [Source:VGNC Symbol;Acc:VGNC:31451]	ENSG00000008394	4257	MGST1
ENSBTAG00000010888	234.372	-0.0274339	0.0603615	0.0153852	0.643284	783068	VSIR	V-set immunoregulatory receptor [Source:VGNC Symbol;Acc:VGNC:50150]	ENSG00000107738	64115	VSIR
ENSBTAG00000015698	728.769	-0.0617986	0.112742	0.0150062	0.643284	100139246	FYCO1	FYVE and coiled-coil domain autophagy adaptor 1 [Source:VGNC Symbol;Acc:VGNC:29162]	ENSG00000163820	79443	FYCO1
ENSBTAG00000018300	272.387	-0.0449412	0.0799504	0.0156036	0.643284	768037	TNFRSF19	TNF receptor superfamily member 19 [Source:VGNC Symbol;Acc:VGNC:53840]	ENSG00000127863	55504	TNFRSF19
ENSBTAG00000020097	106.834	0.0154814	0.0532268	0.0152614	0.643284	509485	PERP	p53 apoptosis effector related to PMP22 [Source:NCBI gene (formerly Entrezgene);Acc:509485]	ENSG00000112378	64065	PERP
ENSBTAG00000026962	3779.75	0.114659	0.154162	0.0156174	0.643284	535264	XPOT	exportin for tRNA [Source:VGNC Symbol;Acc:VGNC:37002]	ENSG00000184575	11260	XPOT
ENSBTAG00000010531	2411.74	-0.0339498	0.0661769	0.0157698	0.646307	511470	CYP1B1	cytochrome P450, family 1, subfamily B, polypeptide 1 [Source:NCBI gene (formerly Entrezgene);Acc:511470]	ENSG00000138061	1545	CYP1B1
ENSBTAG00000027064	248.239	-0.0344822	0.0668657	0.015801	0.646307	539986	BTBD11	BTB domain containing 11 [Source:VGNC Symbol;Acc:VGNC:26585]	ENSG00000151136	121551	BTBD11
ENSBTAG00000008243	605.397	0.0454489	0.0806073	0.0159391	0.650044	526961	LRRC40	leucine rich repeat containing 40 [Source:VGNC Symbol;Acc:VGNC:31015]	ENSG00000066557	55631	LRRC40
ENSBTAG00000003941	737.313	0.0505815	0.0889108	0.0162099	0.655321	533664	AP1AR	adaptor related protein complex 1 associated regulatory protein [Source:VGNC Symbol;Acc:VGNC:25975]	ENSG00000138660	55435	AP1AR
ENSBTAG00000007446	234.79	-0.0197843	0.055246	0.0161522	0.655321	281350	NGF	nerve growth factor [Source:VGNC Symbol;Acc:VGNC:32061]	ENSG00000134259	4803	NGF
ENSBTAG00000019954	3734.19	-0.067675	0.122731	0.0161835	0.655321	508717	ABHD2	abhydrolase domain containing 2, acylglycerol lipase [Source:VGNC Symbol;Acc:VGNC:25500]	ENSG00000140526	11057	ABHD2
ENSBTAG00000006118	2135.17	0.0506375	0.0889881	0.016278	0.656167	532701	RSRC2	arginine and serine rich coiled-coil 2 [Source:VGNC Symbol;Acc:VGNC:52819]	ENSG00000111011	65117	RSRC2
ENSBTAG00000007721	1586.49	0.0450917	0.0802385	0.0165448	0.664994	534097	DPM1	dolichyl-phosphate mannosyltransferase subunit 1, catalytic [Source:VGNC Symbol;Acc:VGNC:28183]	ENSG00000000419	8813	DPM1
ENSBTAG00000001485	1159.06	0.0721706	0.135642	0.0166635	0.667836	780855	PPIP5K2	diphosphoinositol pentakisphosphate kinase 2 [Source:VGNC Symbol;Acc:VGNC:33207]	ENSG00000145725	23262	PPIP5K2
ENSBTAG00000002215	14721.1	-0.0656578	0.11836	0.0168643	0.673942	530101	GFPT2	glutamine-fructose-6-phosphate transaminase 2 [Source:VGNC Symbol;Acc:VGNC:29331]	ENSG00000131459	9945	GFPT2
ENSBTAG00000003789	3816.99	0.0752951	0.141285	0.0171437	0.679253	782848	VIRMA	vir like m6A methyltransferase associated [Source:VGNC Symbol;Acc:VGNC:36801]	ENSG00000164944	25962	VIRMA
ENSBTAG00000006049	3694.97	0.0425092	0.0766332	0.0171171	0.679253	506562	BZW1	basic leucine zipper and W2 domains 1 [Source:VGNC Symbol;Acc:VGNC:26612]	ENSG00000082153	9689	BZW1
ENSBTAG00000009647	1183.53	0.0423485	0.0764551	0.0171095	0.679253	507478	PHAX	phosphorylated adaptor for RNA export [Source:VGNC Symbol;Acc:VGNC:32807]	ENSG00000164902	51808	PHAX
ENSBTAG00000000074	495.973	-0.0457211	0.0805362	0.0177906	0.680159	615371	NFIA	nuclear factor I A [Source:VGNC Symbol;Acc:VGNC:32038]	ENSG00000162599	4774	NFIA
ENSBTAG00000001342	785.727	0.0599358	0.106656	0.0173332	0.680159	783948	RSL24D1	ribosomal L24 domain containing 1 [Source:VGNC Symbol;Acc:VGNC:34181]	ENSG00000137876	51187	RSL24D1
ENSBTAG00000002425	25.0177	0.00986907	0.0512561	0.0181892	0.680159	533065	SCN9A	sodium voltage-gated channel alpha subunit 9 [Source:VGNC Symbol;Acc:VGNC:34355]	ENSG00000169432	6335	SCN9A
ENSBTAG00000003455	61.4968	0.0184391	0.0545366	0.0182564	0.680159	516065	ANKRD6	ankyrin repeat domain 6 [Source:VGNC Symbol;Acc:VGNC:53781]	ENSG00000135299	22881	ANKRD6
ENSBTAG00000004720	4867.75	-0.0320316	0.0641976	0.0176835	0.680159	535166	SULF1	sulfatase 1 [Source:VGNC Symbol;Acc:VGNC:53880]	ENSG00000137573	23213	SULF1
ENSBTAG00000005359	1056.08	0.0327132	0.0647629	0.018082	0.680159	534069	TGFB2	transforming growth factor beta 2 [Source:VGNC Symbol;Acc:VGNC:35802]	ENSG00000092969	7042	TGFB2
ENSBTAG00000006894	2278.39	-0.00894964	0.0510227	0.0173973	0.680159	282876	NOS2	nitric oxide synthase 2 [Source:VGNC Symbol;Acc:VGNC:32173]	ENSG00000007171	4843	NOS2
ENSBTAG00000006987	21.1689	-0.00874376	0.0509738	0.0182424	0.680159	614354	CERS3	ceramide synthase 3 [Source:VGNC Symbol;Acc:VGNC:27225]	ENSG00000154227	204219	CERS3
ENSBTAG00000013175	495.047	-0.0500438	0.0860449	0.0182915	0.680159	617808	GARRE1	granule associated Rac and RHOG effector 1 [Source:VGNC Symbol;Acc:VGNC:30550]	ENSG00000166398	9710	GARRE1
ENSBTAG00000014224	239.375	-0.0267589	0.0597985	0.0174238	0.680159	517432	IGSF9B	immunoglobulin superfamily member 9B [Source:VGNC Symbol;Acc:VGNC:30098]	ENSG00000080854	22997	IGSF9B
ENSBTAG00000017409	289.505	-0.0263408	0.0594542	0.0176222	0.680159	784366	DLX3	distal-less homeobox 3 [Source:VGNC Symbol;Acc:VGNC:55816]	ENSG00000064195	1747	DLX3
ENSBTAG00000019341	1748.33	0.051725	0.0891885	0.017999	0.680159	539841	NSRP1	nuclear speckle splicing regulatory protein 1 [Source:VGNC Symbol;Acc:VGNC:32284]	ENSG00000126653	84081	NSRP1
ENSBTAG00000020657	9874.08	-0.101629	0.139981	0.0181582	0.680159	508251	FAT1	FAT atypical cadherin 1 [Source:VGNC Symbol;Acc:VGNC:52771]	ENSG00000083857	2195	FAT1
ENSBTAG00000039520	261.913	-0.0457766	0.0807642	0.017857	0.680159	529990	SIRPB1	signal-regulatory protein beta 1 [Source:NCBI gene (formerly Entrezgene);Acc:529990]	ENSG00000089012	55423	SIRPG
ENSBTAG00000043564	4924.19	0.0234868	0.0573297	0.0178828	0.680159	3283881	ATP8	ATP synthase F0 subunit 8 [Source:NCBI gene (formerly Entrezgene);Acc:3283881]	ENSG00000228253	4509	MT-ATP8
ENSBTAG00000044007	178.068	-0.0355641	0.067776	0.0178307	0.680159	100140477	KLF12	Kruppel like factor 12 [Source:VGNC Symbol;Acc:VGNC:30628]	ENSG00000118922	11278	KLF12
ENSBTAG00000045747	179.384	-0.0127036	0.052082	0.0180804	0.680159	NA	NA	NA	NA	NA	NA
ENSBTAG00000045825	179.384	-0.0127036	0.052082	0.0180804	0.680159	NA	NA	NA	NA	NA	NA
ENSBTAG00000045952	179.384	-0.0127036	0.052082	0.0180804	0.680159	NA	NA	NA	NA	NA	NA
ENSBTAG00000046882	179.384	-0.0127036	0.052082	0.0180804	0.680159	NA	NA	NA	NA	NA	NA
ENSBTAG00000047401	179.384	-0.0127036	0.052082	0.0180804	0.680159	NA	NA	NA	NA	NA	NA
ENSBTAG00000048148	179.384	-0.0127036	0.052082	0.0180804	0.680159	NA	NA	NA	NA	NA	NA
ENSBTAG00000048255	179.384	-0.0127036	0.052082	0.0180804	0.680159	NA	NA	NA	NA	NA	NA
ENSBTAG00000008577	2168.96	0.0451716	0.0794347	0.0184761	0.681556	527169	GRSF1	G-rich RNA sequence binding factor 1 [Source:VGNC Symbol;Acc:VGNC:29667]	ENSG00000132463	2926	GRSF1
ENSBTAG00000011786	248.172	-0.0441296	0.0781881	0.0184244	0.681556	531049	CLUH	clustered mitochondria homolog [Source:VGNC Symbol;Acc:VGNC:50138]	ENSG00000132361	23277	CLUH
ENSBTAG00000026097	1185.93	-0.0353509	0.0675463	0.0184535	0.681556	617525	LIMD1	LIM domains containing 1 [Source:VGNC Symbol;Acc:VGNC:30888]	ENSG00000144791	8994	LIMD1
ENSBTAG00000043570	41870.5	0.0500898	0.0869587	0.0186188	0.685006	NA			NA	NA	NA
ENSBTAG00000012920	455.461	0.0474101	0.0825681	0.0186981	0.686106	613774	TMEM70	transmembrane protein 70 [Source:VGNC Symbol;Acc:VGNC:36108]	ENSG00000175606	54968	TMEM70
ENSBTAG00000007709	1015.46	0.0389975	0.0715192	0.0188505	0.68897	511417	SHOC2	SHOC2 leucine rich repeat scaffold protein [Source:VGNC Symbol;Acc:VGNC:34605]	ENSG00000108061	8036	SHOC2
ENSBTAG00000011893	298.997	0.0491956	0.085498	0.0188752	0.68897	505403	HDHD2	haloacid dehalogenase like hydrolase domain containing 2 [Source:NCBI gene (formerly Entrezgene);Acc:505403]	ENSG00000167220	84064	HDHD2
ENSBTAG00000011252	1584.47	0.0574606	0.0996877	0.0189408	0.689554	788127	RAD50	RAD50 double strand break repair protein [Source:VGNC Symbol;Acc:VGNC:52870]	ENSG00000113522	10111	RAD50
ENSBTAG00000021226	930.499	0.0438586	0.0776364	0.0191377	0.694902	515999	SAR1B	secretion associated Ras related GTPase 1B [Source:VGNC Symbol;Acc:VGNC:34287]	ENSG00000152700	51128	SAR1B
ENSBTAG00000012963	176.09	-0.0294571	0.0619444	0.0192173	0.695978	781105	VILL	villin like [Source:VGNC Symbol;Acc:VGNC:36795]	ENSG00000136059	50853	VILL
ENSBTAG00000047450	480.387	0.0423118	0.0755415	0.0193351	0.698425	100295193	SFR1	SWI5 dependent homologous recombination repair protein 1 [Source:VGNC Symbol;Acc:VGNC:34519]	ENSG00000156384	119392	SFR1
ENSBTAG00000010736	155.356	0.0302453	0.0625392	0.0195434	0.699298	528191	BBS5	Bardet-Biedl syndrome 5 [Source:NCBI gene (formerly Entrezgene);Acc:528191]	ENSG00000163093	129880	BBS5
ENSBTAG00000015046	107.042	-0.019731	0.0551806	0.0196107	0.699298	525504	MST1R	macrophage stimulating 1 receptor [Source:VGNC Symbol;Acc:VGNC:31708]	ENSG00000164078	4486	MST1R
ENSBTAG00000019029	644.568	0.0422524	0.0754472	0.0196056	0.699298	508904	DPH5	diphthamide biosynthesis 5 [Source:VGNC Symbol;Acc:VGNC:28180]	ENSG00000117543	51611	DPH5
ENSBTAG00000020648	748.56	0.0466488	0.0814919	0.0194164	0.699298	535130	SCFD2	sec1 family domain containing 2 [Source:VGNC Symbol;Acc:VGNC:34331]	ENSG00000184178	152579	SCFD2
ENSBTAG00000033137	686.278	-0.0423136	0.0755247	0.0195778	0.699298	531459	PSD3	pleckstrin and Sec7 domain containing 3 [Source:VGNC Symbol;Acc:VGNC:57317]	ENSG00000156011	23362	PSD3
ENSBTAG00000032515	2393.14	0.0555381	0.0957356	0.0196883	0.700268	317777	PLA2R1	phospholipase A2 receptor 1 [Source:VGNC Symbol;Acc:VGNC:32966]	ENSG00000153246	22925	PLA2R1
ENSBTAG00000007591	615.923	0.0513429	0.088557	0.0197883	0.70203	281073	CHUK	component of inhibitor of nuclear factor kappa B kinase complex [Source:VGNC Symbol;Acc:VGNC:27354]	ENSG00000213341	1147	CHUK
ENSBTAG00000021970	88.5893	0.0213553	0.0560973	0.0200317	0.707972	538786	EYA4	EYA transcriptional coactivator and phosphatase 4 [Source:VGNC Symbol;Acc:VGNC:28673]	ENSG00000112319	2070	EYA4
ENSBTAG00000038048	4.18873	0.00387424	0.0501696	0.0200576	0.707972	787578	MRC1	mannose receptor C-type 1 [Source:VGNC Symbol;Acc:VGNC:31598]	ENSG00000260314	4360	MRC1
ENSBTAG00000001575	4052.05	0.0278521	0.0604793	0.0204994	0.709498	100297344	CALM2	calmodulin 2 [Source:NCBI gene (formerly Entrezgene);Acc:100297344]	ENSG00000143933	805	CALM2
ENSBTAG00000001908	1371.49	0.0535328	0.0933587	0.0206944	0.709498	533910	DLD	dihydrolipoamide dehydrogenase [Source:VGNC Symbol;Acc:VGNC:28085]	ENSG00000091140	1738	DLD
ENSBTAG00000003338	1125.26	0.0474317	0.0817987	0.0206577	0.709498	787651	LRRCC1	leucine rich repeat and coiled-coil centrosomal protein 1 [Source:VGNC Symbol;Acc:VGNC:52802]	ENSG00000133739	85444	LRRCC1
ENSBTAG00000004283	6076.47	0.0864489	0.14347	0.0202473	0.709498	407130	PPFIBP1	PPFIA binding protein 1 [Source:VGNC Symbol;Acc:VGNC:33193]	ENSG00000110841	8496	PPFIBP1
ENSBTAG00000009087	1059.78	0.0273294	0.0600749	0.0206902	0.709498	613930	GNG10	G protein subunit gamma 10 [Source:VGNC Symbol;Acc:VGNC:56971]	ENSG00000242616	2790	GNG10
ENSBTAG00000013686	177.73	0.0266033	0.0595974	0.020525	0.709498	525243	WSCD2	WSC domain containing 2 [Source:VGNC Symbol;Acc:VGNC:36973]	ENSG00000075035	9671	WSCD2
ENSBTAG00000014207	794.718	-0.0700393	0.12477	0.020309	0.709498	513140	ADAMTS10	ADAM metallopeptidase with thrombospondin type 1 motif 10 [Source:VGNC Symbol;Acc:VGNC:25615]	ENSG00000142303	81794	ADAMTS10
ENSBTAG00000015053	701.227	0.0314428	0.0635195	0.020713	0.709498	539332	CFL2	cofilin 2 [Source:VGNC Symbol;Acc:VGNC:27254]	ENSG00000165410	1073	CFL2
ENSBTAG00000020813	108.022	0.0141013	0.0525972	0.0202176	0.709498	NA			ENSG00000124102	5266	PI3
ENSBTAG00000021838	28.0922	-0.0110964	0.0515922	0.0204854	0.709498	538640	ESRP1	epithelial splicing regulatory protein 1 [Source:VGNC Symbol;Acc:VGNC:28606]	ENSG00000104413	54845	ESRP1
ENSBTAG00000025028	291.262	0.0447565	0.0786605	0.0203379	0.709498	NA	NA	NA	NA	NA	NA
ENSBTAG00000037399	1096.13	-0.0306794	0.0627291	0.0203649	0.709498	NA	NA	NA	NA	NA	NA
ENSBTAG00000011634	619.858	-0.0509755	0.0892886	0.020837	0.711989	504700	ACP3	acid phosphatase 3 [Source:VGNC Symbol;Acc:VGNC:52603]	ENSG00000014257	55	ACP3
ENSBTAG00000000650	181.647	-0.0288501	0.0612253	0.0223486	0.712982	618908	TUBGCP6	tubulin gamma complex associated protein 6 [Source:VGNC Symbol;Acc:VGNC:36516]	ENSG00000128159	85378	TUBGCP6
ENSBTAG00000000704	1513.2	0.0727024	0.125961	0.0222803	0.712982	515687	GUSB	glucuronidase beta [Source:NCBI gene (formerly Entrezgene);Acc:515687]	ENSG00000169919	2990	GUSB
ENSBTAG00000000799	477.69	0.0416616	0.0743489	0.0217811	0.712982	535346	ICA1	islet cell autoantigen 1 [Source:VGNC Symbol;Acc:VGNC:30023]	ENSG00000003147	3382	ICA1
ENSBTAG00000001598	69.6464	0.016875	0.0537439	0.022968	0.712982	506766	MAP7	microtubule associated protein 7 [Source:VGNC Symbol;Acc:VGNC:31210]	ENSG00000135525	9053	MAP7
ENSBTAG00000001822	149.454	0.0248578	0.0582881	0.0214298	0.712982	508836	SNX10	sorting nexin 10 [Source:VGNC Symbol;Acc:VGNC:35091]	ENSG00000086300	29887	SNX10
ENSBTAG00000003952	432.026	-0.0329912	0.0648426	0.021528	0.712982	616212	FBXL2	F-box and leucine rich repeat protein 2 [Source:VGNC Symbol;Acc:VGNC:52775]	ENSG00000153558	25827	FBXL2
ENSBTAG00000006747	4790.82	-0.0706307	0.119837	0.0220078	0.712982	532772	LTBP3	latent transforming growth factor beta binding protein 3 [Source:VGNC Symbol;Acc:VGNC:31073]	ENSG00000168056	4054	LTBP3
ENSBTAG00000006789	899.552	-0.0317045	0.0636525	0.0227423	0.712982	539766	FGD5	FYVE, RhoGEF and PH domain containing 5 [Source:VGNC Symbol;Acc:VGNC:28968]	ENSG00000154783	152273	FGD5
ENSBTAG00000006833	5900.62	0.0513479	0.0878612	0.0217735	0.712982	511649	LMAN1	lectin, mannose binding 1 [Source:VGNC Symbol;Acc:VGNC:30918]	ENSG00000074695	3998	LMAN1
ENSBTAG00000006970	1262.65	0.0327156	0.0646465	0.0212366	0.712982	509966	OLA1	Obg like ATPase 1 [Source:VGNC Symbol;Acc:VGNC:32416]	NA	NA	NA
ENSBTAG00000008635	1499.81	-0.0379595	0.0698787	0.0224606	0.712982	282485	SULT1A1	sulfotransferase family, cytosolic, 1A, phenol-preferring, member 1 [Source:NCBI gene (formerly Entrezgene);Acc:282485]	NA	NA	NA
ENSBTAG00000008737	1791.07	0.0258995	0.0589589	0.022214	0.712982	613828	DR1	down-regulator of transcription 1 [Source:VGNC Symbol;Acc:VGNC:28200]	ENSG00000117505	1810	DR1
ENSBTAG00000010196	648.997	0.0478758	0.0824769	0.0228046	0.712982	520174	NUP43	nucleoporin 43 [Source:VGNC Symbol;Acc:VGNC:32361]	ENSG00000120253	348995	NUP43
ENSBTAG00000010229	1007.4	-0.0568823	0.0971978	0.0217442	0.712982	NA	LAMA2	laminin subunit alpha 2 [Source:VGNC Symbol;Acc:VGNC:57353]	ENSG00000196569	3908	LAMA2
ENSBTAG00000010328	34.1583	0.0128283	0.0521363	0.0211764	0.712982	282264	KCNK17	potassium two pore domain channel subfamily K member 17 [Source:VGNC Symbol;Acc:VGNC:30470]	ENSG00000124780	89822	KCNK17
ENSBTAG00000012128	719.755	0.065555	0.113653	0.0215246	0.712982	520865	AASS	aminoadipate-semialdehyde synthase [Source:VGNC Symbol;Acc:VGNC:25451]	ENSG00000008311	10157	AASS
ENSBTAG00000012295	106.072	-0.0253562	0.0586288	0.022154	0.712982	618586	NKD1	NKD inhibitor of WNT signaling pathway 1 [Source:VGNC Symbol;Acc:VGNC:32093]	ENSG00000140807	85407	NKD1
ENSBTAG00000012907	556.606	0.0606926	0.104642	0.0216288	0.712982	533508	ODF2L	outer dense fiber of sperm tails 2 like [Source:VGNC Symbol;Acc:VGNC:32402]	ENSG00000122417	57489	ODF2L
ENSBTAG00000013320	101.72	0.0190438	0.0547806	0.022073	0.712982	506550	TSPAN1	tetraspanin 1 [Source:VGNC Symbol;Acc:VGNC:36425]	ENSG00000117472	10103	TSPAN1
ENSBTAG00000014007	593.027	0.0572654	0.0975017	0.0227107	0.712982	515278	ELMOD2	ELMO domain containing 2 [Source:VGNC Symbol;Acc:VGNC:28442]	ENSG00000179387	255520	ELMOD2
ENSBTAG00000015032	311.341	-0.0446141	0.0782637	0.0212023	0.712982	281048	CD14	CD14 molecule [Source:VGNC Symbol;Acc:VGNC:27003]	ENSG00000170458	929	CD14
ENSBTAG00000016199	4691.91	0.0601333	0.09991	0.0228697	0.712982	538540	CLINT1	clathrin interactor 1 [Source:VGNC Symbol;Acc:VGNC:27443]	ENSG00000113282	9685	CLINT1
ENSBTAG00000016457	3341.2	0.0411726	0.0727599	0.0229081	0.712982	536793	FXR1	FMR1 autosomal homolog 1 [Source:VGNC Symbol;Acc:VGNC:56218]	ENSG00000114416	8087	FXR1
ENSBTAG00000019839	12543.1	-0.0321603	0.0640218	0.022596	0.712982	510559	LTBP1	latent transforming growth factor beta binding protein 1 [Source:VGNC Symbol;Acc:VGNC:31071]	ENSG00000049323	4052	LTBP1
ENSBTAG00000019854	1077.12	0.0535222	0.091185	0.0221996	0.712982	514991	ABCE1	ATP binding cassette subfamily E member 1 [Source:VGNC Symbol;Acc:VGNC:25479]	ENSG00000164163	6059	ABCE1
ENSBTAG00000020829	733.525	-0.0418646	0.0744862	0.0227262	0.712982	509657	PTPRK	protein tyrosine phosphatase receptor type K [Source:VGNC Symbol;Acc:VGNC:33552]	ENSG00000152894	5796	PTPRK
ENSBTAG00000021021	81.659	-0.0173903	0.0539584	0.0214408	0.712982	784903	C21H15orf39	chromosome 21 C15orf39 homolog [Source:VGNC Symbol;Acc:VGNC:52673]	ENSG00000167173	56905	C15orf39
ENSBTAG00000021133	1045.91	-0.0252523	0.0585189	0.0214284	0.712982	511615	TENM3	teneurin transmembrane protein 3 [Source:VGNC Symbol;Acc:VGNC:35743]	ENSG00000218336	55714	TENM3
ENSBTAG00000023523	275.576	0.0312761	0.0633224	0.0218968	0.712982	613960	GKAP1	G kinase anchoring protein 1 [Source:VGNC Symbol;Acc:VGNC:29387]	ENSG00000165113	80318	GKAP1
ENSBTAG00000024604	455.726	-0.0409783	0.0734612	0.0218035	0.712982	NA	NA	NA	NA	NA	NA
ENSBTAG00000025001	1852.99	0.0433064	0.076318	0.0216191	0.712982	511479	MRPL45	mitochondrial ribosomal protein L45 [Source:VGNC Symbol;Acc:VGNC:31640]	ENSG00000278845	84311	MRPL45
ENSBTAG00000025634	148.732	0.0328895	0.0648729	0.0212024	0.712982	786165	FMN1	formin 1 [Source:NCBI gene (formerly Entrezgene);Acc:786165]	ENSG00000248905	342184	FMN1
ENSBTAG00000027722	4294.96	0.0400766	0.0703788	0.0227551	0.712982	513707	IPO7	importin 7 [Source:VGNC Symbol;Acc:VGNC:30244]	ENSG00000205339	10527	IPO7
ENSBTAG00000031476	98.8007	-0.0158153	0.0532507	0.0227393	0.712982	788775	DLL1	delta like canonical Notch ligand 1 [Source:VGNC Symbol;Acc:VGNC:28094]	ENSG00000198719	28514	DLL1
ENSBTAG00000032829	2686.57	0.0774921	0.122574	0.0229307	0.712982	404143	GHITM	growth hormone inducible transmembrane protein [Source:VGNC Symbol;Acc:VGNC:29348]	ENSG00000165678	27069	GHITM
ENSBTAG00000032961	1597.75	0.0318918	0.0643893	0.0210658	0.712982	101906131	IER3IP1	immediate early response 3 interacting protein 1 [Source:NCBI gene (formerly Entrezgene);Acc:768079]	NA	NA	NA
ENSBTAG00000034185	15373.9	0.027666	0.0602965	0.0214841	0.712982	NA			NA	NA	NA
ENSBTAG00000035206	390.433	-0.0335988	0.0653871	0.0218733	0.712982	NA			NA	NA	NA
ENSBTAG00000036028	235.978	0.0353856	0.0673216	0.0223906	0.712982	768028	BEX2	brain expressed X-linked 2 [Source:NCBI gene (formerly Entrezgene);Acc:768028]	ENSG00000133134	84707	BEX2
ENSBTAG00000037996	3405.44	0.0774651	0.135095	0.0225029	0.712982	516747	ARMCX3	armadillo repeat containing X-linked 3 [Source:VGNC Symbol;Acc:VGNC:50548]	ENSG00000102401	51566	ARMCX3
ENSBTAG00000045500	428.559	-0.0406361	0.0732199	0.0211648	0.712982	539734	SGSM2	small G protein signaling modulator 2 [Source:VGNC Symbol;Acc:VGNC:34551]	ENSG00000141258	9905	SGSM2
ENSBTAG00000046309	505.799	0.0257674	0.0588536	0.0230525	0.71401	NA	NA	NA	NA	NA	NA
ENSBTAG00000005356	279.355	-0.0308894	0.0628996	0.0234963	0.714893	537907	DENND2B	DENN domain containing 2B [Source:VGNC Symbol;Acc:VGNC:35336]	ENSG00000166444	6764	DENND2B
ENSBTAG00000005699	21.5771	-0.0106697	0.0514596	0.0236464	0.714893	535263	SCML4	Scm polycomb group protein like 4 [Source:VGNC Symbol;Acc:VGNC:34342]	ENSG00000146285	256380	SCML4
ENSBTAG00000011025	1221.09	0.0533403	0.0903323	0.023471	0.714893	539753	BTF3L4	basic transcription factor 3 like 4 [Source:VGNC Symbol;Acc:VGNC:26596]	ENSG00000134717	91408	BTF3L4
ENSBTAG00000013025	412.454	0.0449543	0.0783447	0.0233488	0.714893	506895	HAX1	HCLS1 associated protein X-1 [Source:VGNC Symbol;Acc:VGNC:29764]	ENSG00000143575	10456	HAX1
ENSBTAG00000014187	11.9223	0.00585192	0.0504113	0.0234139	0.714893	530233	PPM1N	protein phosphatase, Mg2+/Mn2+ dependent 1N (putative) [Source:NCBI gene (formerly Entrezgene);Acc:530233]	ENSG00000213889	147699	PPM1N
ENSBTAG00000014581	6.13857	-0.00532128	0.0503407	0.0233636	0.714893	790110	MLIP	muscular LMNA interacting protein [Source:VGNC Symbol;Acc:VGNC:31499]	ENSG00000146147	90523	MLIP
ENSBTAG00000015764	210.075	0.0339974	0.0657794	0.0233647	0.714893	512380	EML2	EMAP like 2 [Source:VGNC Symbol;Acc:VGNC:28476]	ENSG00000125746	24139	EML2
ENSBTAG00000016691	457.175	0.0418801	0.0747379	0.0234591	0.714893	537649	LACC1	laccase domain containing 1 [Source:NCBI gene (formerly Entrezgene);Acc:537649]	ENSG00000179630	144811	LACC1
ENSBTAG00000020376	1593.66	0.0603703	0.101569	0.0235164	0.714893	510246	PAIP1	poly(A) binding protein interacting protein 1 [Source:NCBI gene (formerly Entrezgene);Acc:510246]	ENSG00000172239	10605	PAIP1
ENSBTAG00000021762	1740.4	0.0435305	0.0763605	0.023618	0.714893	535102	ZC3H15	zinc finger CCCH-type containing 15 [Source:VGNC Symbol;Acc:VGNC:37103]	ENSG00000065548	55854	ZC3H15
ENSBTAG00000047537	1546.13	0.0573903	0.0982855	0.0236388	0.714893	NA	NA	NA	NA	NA	NA
ENSBTAG00000020232	371.468	-0.0382486	0.0700991	0.0237009	0.714986	512048	REXO1	RNA exonuclease 1 homolog [Source:VGNC Symbol;Acc:VGNC:55305]	ENSG00000079313	57455	REXO1
ENSBTAG00000000297	544.361	0.0403497	0.0724442	0.0238474	0.71559	533230	ZNF330	zinc finger protein 330 [Source:NCBI gene (formerly Entrezgene);Acc:533230]	ENSG00000109445	27309	ZNF330
ENSBTAG00000010652	27.6159	0.0111771	0.0516076	0.0238317	0.71559	524624	PDE4C	phosphodiesterase 4C [Source:VGNC Symbol;Acc:VGNC:50242]	ENSG00000105650	5143	PDE4C
ENSBTAG00000014936	461.797	0.0415082	0.0738724	0.0238753	0.71559	781425	SLC25A51	solute carrier family 25 member 51 [Source:NCBI gene (formerly Entrezgene);Acc:781425]	ENSG00000122696	92014	SLC25A51
ENSBTAG00000018690	517.035	0.0389204	0.0708571	0.0239513	0.715921	510621	RPAP3	RNA polymerase II associated protein 3 [Source:VGNC Symbol;Acc:VGNC:34100]	ENSG00000005175	79657	RPAP3
ENSBTAG00000021217	114433	0.0434624	0.0762077	0.0240922	0.715921	287013	COL11A1	collagen type XI alpha 1 chain [Source:VGNC Symbol;Acc:VGNC:50080]	ENSG00000060718	1301	COL11A1
ENSBTAG00000021326	26.577	-0.00816496	0.0508279	0.0240726	0.715921	281666	CCL20	C-C motif chemokine ligand 20 [Source:VGNC Symbol;Acc:VGNC:26947]	ENSG00000115009	6364	CCL20
ENSBTAG00000039090	374.714	0.0341061	0.0658051	0.0239957	0.715921	514533	MAGEH1	MAGE family member H1 [Source:VGNC Symbol;Acc:VGNC:31145]	ENSG00000187601	28986	MAGEH1
ENSBTAG00000000087	537.949	0.0352365	0.0668661	0.0246746	0.718221	789567	HSD17B12	hydroxysteroid 17-beta dehydrogenase 12 [Source:VGNC Symbol;Acc:VGNC:54883]	ENSG00000149084	51144	HSD17B12
ENSBTAG00000001034	76.9908	0.00749872	0.0506731	0.0246587	0.718221	407221	IL18R1	interleukin 18 receptor 1 [Source:VGNC Symbol;Acc:VGNC:30127]	ENSG00000115604	8809	IL18R1
ENSBTAG00000001652	238.361	-0.0351831	0.0668237	0.0246258	0.718221	407132	SLCO3A1	solute carrier organic anion transporter family member 3A1 [Source:VGNC Symbol;Acc:VGNC:34953]	ENSG00000176463	28232	SLCO3A1
ENSBTAG00000002103	947.775	-0.0663151	0.110089	0.0247853	0.718221	100337091	PLCG2	phospholipase C gamma 2 [Source:VGNC Symbol;Acc:VGNC:32989]	ENSG00000197943	5336	PLCG2
ENSBTAG00000004948	21.8551	-0.00966637	0.0511862	0.0243384	0.718221	539071	LRATD1	LRAT domain containing 1 [Source:VGNC Symbol;Acc:VGNC:28840]	ENSG00000162981	151354	LRATD1
ENSBTAG00000007593	1023	0.0323838	0.0641553	0.0243319	0.718221	508353	AIDA	axin interactor, dorsalization associated [Source:VGNC Symbol;Acc:VGNC:25758]	ENSG00000186063	64853	AIDA
ENSBTAG00000009471	125.227	0.0258299	0.0588891	0.0245471	0.718221	509483	CEP135	centrosomal protein 135 [Source:VGNC Symbol;Acc:VGNC:27193]	ENSG00000174799	9662	CEP135
ENSBTAG00000010693	1234.42	0.0214558	0.0560308	0.024634	0.718221	539359	LMO7	LIM domain 7 [Source:VGNC Symbol;Acc:VGNC:30937]	ENSG00000136153	4008	LMO7
ENSBTAG00000015291	649.727	0.0449017	0.0776166	0.0247894	0.718221	529245	ORC4	origin recognition complex subunit 4 [Source:VGNC Symbol;Acc:VGNC:32449]	ENSG00000115947	5000	ORC4
ENSBTAG00000015562	4.70801	0.00383388	0.0501675	0.0245999	0.718221	317710	PLBD1	phospholipase B domain containing 1 [Source:VGNC Symbol;Acc:VGNC:32978]	ENSG00000121316	79887	PLBD1
ENSBTAG00000022109	611.856	0.0257272	0.0587301	0.0247348	0.718221	504257	SCOC	short coiled-coil protein [Source:VGNC Symbol;Acc:VGNC:34360]	ENSG00000153130	60592	SCOC
ENSBTAG00000039571	544.403	0.0460269	0.0793377	0.0246954	0.718221	781700	PROSER2	proline and serine rich 2 [Source:VGNC Symbol;Acc:VGNC:33368]	ENSG00000148426	254427	PROSER2
ENSBTAG00000012447	7687.96	0.0372948	0.0689136	0.0249207	0.720524	538829	PPP1CB	protein phosphatase 1 catalytic subunit beta [Source:VGNC Symbol;Acc:VGNC:33220]	ENSG00000213639	5500	PPP1CB
ENSBTAG00000005043	4102.31	0.034539	0.0661183	0.0251977	0.723108	NA	NA	NA	NA	NA	NA
ENSBTAG00000007808	746.54	-0.0391358	0.0710459	0.0251482	0.723108	616010	ANTXR1	ANTXR cell adhesion molecule 1 [Source:VGNC Symbol;Acc:VGNC:25961]	ENSG00000169604	84168	ANTXR1
ENSBTAG00000011034	323.779	-0.041666	0.0739215	0.0251177	0.723108	282141	ANGPT2	angiopoietin 2 [Source:VGNC Symbol;Acc:VGNC:25888]	ENSG00000091879	285	ANGPT2
ENSBTAG00000046396	20.0681	-0.0102986	0.0513551	0.025218	0.723108	786855	TMEM200C	transmembrane protein 200C [Source:VGNC Symbol;Acc:VGNC:54501]	ENSG00000206432	645369	TMEM200C
ENSBTAG00000010166	85.9373	0.0190869	0.0547728	0.0253076	0.724183	104976701	MIC2	CD99 molecule [Source:NCBI gene (formerly Entrezgene);Acc:104976701]	ENSG00000204516	4277	MICB
ENSBTAG00000020919	6.84995	-0.00460037	0.0502417	0.025528	0.728991	540239	EVX1	even-skipped homeobox 1 [Source:VGNC Symbol;Acc:VGNC:28637]	ENSG00000106038	2128	EVX1
ENSBTAG00000020000	45.021	-0.011991	0.0518321	0.0257316	0.733297	786649	RAP1GAP2	RAP1 GTPase activating protein 2 [Source:VGNC Symbol;Acc:VGNC:33717]	ENSG00000132359	23108	RAP1GAP2
ENSBTAG00000003043	1781.11	0.041557	0.0735551	0.0258775	0.735949	281203	GNG2	G protein subunit gamma 2 [Source:VGNC Symbol;Acc:VGNC:29465]	ENSG00000186469	54331	GNG2
ENSBTAG00000013205	732.007	-0.0230055	0.0569444	0.0259512	0.736536	539334	IL1RAP	interleukin 1 receptor accessory protein [Source:VGNC Symbol;Acc:VGNC:30133]	ENSG00000196083	3556	IL1RAP
ENSBTAG00000001731	937.432	-0.0619925	0.100533	0.0260779	0.737125	539636	GLYR1	glyoxylate reductase 1 homolog [Source:VGNC Symbol;Acc:VGNC:29430]	ENSG00000140632	84656	GLYR1
ENSBTAG00000003399	4998.56	0.0407362	0.0726117	0.0260654	0.737125	537503	SMARCA5	SWI/SNF related, matrix associated, actin dependent regulator of chromatin, subfamily a, member 5 [Source:VGNC Symbol;Acc:VGNC:34988]	ENSG00000153147	8467	SMARCA5
ENSBTAG00000004117	726.52	0.0544235	0.0908134	0.0261856	0.738668	767932	AZI2	5-azacytidine induced 2 [Source:VGNC Symbol;Acc:VGNC:26368]	ENSG00000163512	64343	AZI2
ENSBTAG00000026011	20.908	0.00148642	0.0499923	0.0263844	0.742769	NA			ENSG00000255432	NA	AP001458.2
ENSBTAG00000008219	486.589	0.0293915	0.0615911	0.0265109	0.744823	515307	RBM7	RNA binding motif protein 7 [Source:NCBI gene (formerly Entrezgene);Acc:515307]	ENSG00000076053	10179	RBM7
ENSBTAG00000000379	804.188	0.0326964	0.064262	0.0266697	0.747773	515866	GOLT1B	golgi transport 1B [Source:VGNC Symbol;Acc:VGNC:29495]	ENSG00000111711	51026	GOLT1B
ENSBTAG00000008180	515.569	0.0339824	0.0654851	0.026966	0.752186	515158	SPDL1	spindle apparatus coiled-coil protein 1 [Source:VGNC Symbol;Acc:VGNC:50114]	ENSG00000040275	54908	SPDL1
ENSBTAG00000013027	5.59143	-0.00341898	0.0501279	0.0269893	0.752186	617510	CCK	cholecystokinin [Source:VGNC Symbol;Acc:VGNC:26940]	ENSG00000187094	885	CCK
ENSBTAG00000018737	279.586	0.0369882	0.0685541	0.0269419	0.752186	504211	GLMN	glomulin, FKBP associated protein [Source:VGNC Symbol;Acc:VGNC:29408]	ENSG00000174842	11146	GLMN
ENSBTAG00000013859	872.616	0.0669789	0.113619	0.0271624	0.755495	782059	SCYL2	SCY1 like pseudokinase 2 [Source:VGNC Symbol;Acc:VGNC:34375]	ENSG00000136021	55681	SCYL2
ENSBTAG00000012545	6699.84	0.0371642	0.0684619	0.0272395	0.756127	540780	GOLM2	golgi membrane protein 2 [Source:VGNC Symbol;Acc:VGNC:84818]	ENSG00000166734	113201	GOLM2
ENSBTAG00000015316	13256	0.0410663	0.0727887	0.027299	0.756268	614028	NPM1	nucleophosmin 1 [Source:NCBI gene (formerly Entrezgene);Acc:614028]	ENSG00000181163	4869	NPM1
ENSBTAG00000003943	107.304	0.0222176	0.0564749	0.0274917	0.758584	508428	TTC39B	tetratricopeptide repeat domain 39B [Source:VGNC Symbol;Acc:VGNC:36476]	ENSG00000155158	158219	TTC39B
ENSBTAG00000010647	17.613	-0.0109963	0.0515483	0.0274678	0.758584	505824	NTRK2	neurotrophic receptor tyrosine kinase 2 [Source:VGNC Symbol;Acc:VGNC:32310]	ENSG00000148053	4915	NTRK2
ENSBTAG00000000460	186.426	0.0230322	0.0569765	0.0276135	0.759159	614406	SYTL2	synaptotagmin like 2 [Source:NCBI gene (formerly Entrezgene);Acc:614406]	ENSG00000137501	54843	SYTL2
ENSBTAG00000000603	563.947	0.0269365	0.0595317	0.0276969	0.759159	538846	JAM2	junctional adhesion molecule 2 [Source:VGNC Symbol;Acc:VGNC:50011]	ENSG00000154721	58494	JAM2
ENSBTAG00000007449	343.828	-0.0180001	0.0541606	0.0277239	0.759159	538691	HS3ST1	heparan sulfate-glucosamine 3-sulfotransferase 1 [Source:VGNC Symbol;Acc:VGNC:29958]	ENSG00000002587	9957	HS3ST1
ENSBTAG00000009680	1177.2	0.0385473	0.0701524	0.0277345	0.759159	100125286	FAM177A1	family with sequence similarity 177 member A1 [Source:VGNC Symbol;Acc:VGNC:50064]	ENSG00000151327	283635	FAM177A1
ENSBTAG00000025161	173.482	-0.0331101	0.0646757	0.0277854	0.759159	512112	AGPAT2	1-acylglycerol-3-phosphate O-acyltransferase 2 [Source:VGNC Symbol;Acc:VGNC:25735]	ENSG00000169692	10555	AGPAT2
ENSBTAG00000002485	4901.4	-0.0396379	0.0711023	0.0281863	0.762354	286798	TNS1	tensin 1 [Source:VGNC Symbol;Acc:VGNC:36207]	ENSG00000079308	7145	TNS1
ENSBTAG00000002630	410.809	-0.0353135	0.0667163	0.0282078	0.762354	509011	MRTFA	myocardin related transcription factor A [Source:VGNC Symbol;Acc:VGNC:55393]	ENSG00000196588	57591	MRTFA
ENSBTAG00000005338	3848.68	0.038745	0.0676907	0.028325	0.762354	515543	EIF3M	eukaryotic translation initiation factor 3 subunit M [Source:VGNC Symbol;Acc:VGNC:28403]	ENSG00000149100	10480	EIF3M
ENSBTAG00000010915	274.099	-0.0321265	0.0637136	0.028615	0.762354	540109	CRTC3	CREB regulated transcription coactivator 3 [Source:VGNC Symbol;Acc:VGNC:27729]	ENSG00000140577	64784	CRTC3
ENSBTAG00000013420	95.8261	0.0246339	0.0580078	0.0280738	0.762354	510535	FSD1L	fibronectin type III and SPRY domain containing 1 like [Source:VGNC Symbol;Acc:VGNC:29130]	ENSG00000106701	83856	FSD1L
ENSBTAG00000014433	998.845	0.0379925	0.0694454	0.0284199	0.762354	613676	UBE2G1	ubiquitin conjugating enzyme E2 G1 [Source:VGNC Symbol;Acc:VGNC:36581]	ENSG00000132388	7326	UBE2G1
ENSBTAG00000014551	579.42	0.0526869	0.0881718	0.0282147	0.762354	529336	TNFAIP8	TNF alpha induced protein 8 [Source:VGNC Symbol;Acc:VGNC:36157]	ENSG00000145779	25816	TNFAIP8
ENSBTAG00000016911	450.595	-0.0330899	0.0645453	0.0284976	0.762354	523030	ARHGAP23	Rho GTPase activating protein 23 [Source:VGNC Symbol;Acc:VGNC:55773]	ENSG00000275832	57636	ARHGAP23
ENSBTAG00000018598	2191.82	0.0237744	0.057168	0.0285515	0.762354	534551	HSPB6	heat shock protein family B (small) member 6 [Source:NCBI gene (formerly Entrezgene);Acc:534551]	ENSG00000004776	126393	HSPB6
ENSBTAG00000020647	200.46	0.0274481	0.0599524	0.0283597	0.762354	528446	RASL11B	RAS like family 11 member B [Source:VGNC Symbol;Acc:VGNC:33755]	ENSG00000128045	65997	RASL11B
ENSBTAG00000022539	796.087	0.0515794	0.0857861	0.0279633	0.762354	614776	POLR2K	RNA polymerase II, I and III subunit K [Source:VGNC Symbol;Acc:VGNC:57357]	NA	NA	NA
ENSBTAG00000039446	36.5585	0.00787959	0.0507608	0.0285518	0.762354	100850808		elafin-like [Source:NCBI gene (formerly Entrezgene);Acc:100850808]	ENSG00000124102	5266	PI3
ENSBTAG00000046365	34.157	0.0129457	0.0521481	0.02857	0.762354	NA	NA	NA	NA	NA	NA
ENSBTAG00000000076	1869.76	0.0381882	0.0695255	0.0288353	0.764678	517232	RECK	reversion inducing cysteine rich protein with kazal motifs [Source:VGNC Symbol;Acc:VGNC:33847]	ENSG00000122707	8434	RECK
ENSBTAG00000004654	1286.86	0.0487177	0.0821731	0.0288672	0.764678	514147	PWP1	PWP1 homolog, endonuclein [Source:VGNC Symbol;Acc:VGNC:33580]	ENSG00000136045	11137	PWP1
ENSBTAG00000007791	191.151	-0.0301954	0.0620746	0.0288032	0.764678	613605	KCNQ5	potassium voltage-gated channel subfamily Q member 5 [Source:VGNC Symbol;Acc:VGNC:53795]	ENSG00000185760	56479	KCNQ5
ENSBTAG00000009997	27.8385	-0.00959842	0.0511613	0.0290737	0.768684	532126	ANO1	anoctamin 1 [Source:VGNC Symbol;Acc:VGNC:50077]	ENSG00000131620	55107	ANO1
ENSBTAG00000000995	454.594	-0.0296228	0.0615568	0.0292427	0.769159	540234	TENT5A	terminal nucleotidyltransferase 5A [Source:VGNC Symbol;Acc:VGNC:28815]	ENSG00000112773	55603	TENT5A
ENSBTAG00000002317	2785.71	0.0229286	0.0568753	0.0294518	0.769159	280904	PTN	pleiotrophin [Source:VGNC Symbol;Acc:VGNC:33521]	ENSG00000105894	5764	PTN
ENSBTAG00000003504	244.186	-0.0290875	0.0611393	0.0294188	0.769159	525059	GSS	glutathione synthetase [Source:VGNC Symbol;Acc:VGNC:29683]	ENSG00000100983	2937	GSS
ENSBTAG00000004337	66.2295	0.0144053	0.0526502	0.029284	0.769159	281970	PDE1B	phosphodiesterase 1B [Source:VGNC Symbol;Acc:VGNC:32672]	ENSG00000123360	5153	PDE1B
ENSBTAG00000005681	2404.17	0.0597087	0.102366	0.0297554	0.769159	540985	ME1	malic enzyme 1 [Source:VGNC Symbol;Acc:VGNC:31339]	ENSG00000065833	4199	ME1
ENSBTAG00000006367	12353.9	-0.0257862	0.057489	0.0296883	0.769159	281103	CCN2	cellular communication network factor 2 [Source:VGNC Symbol;Acc:VGNC:27794]	ENSG00000118523	1490	CCN2
ENSBTAG00000007870	3331.58	0.0413147	0.0728569	0.0294045	0.769159	615718	FKBP14	FKBP prolyl isomerase 14 [Source:VGNC Symbol;Acc:VGNC:29019]	ENSG00000106080	55033	FKBP14
ENSBTAG00000008260	619.753	0.0368001	0.0680338	0.0296487	0.769159	NA	NA	NA	NA	NA	NA
ENSBTAG00000011810	868.602	-0.0432754	0.0758167	0.0297328	0.769159	512019	ANGPTL2	angiopoietin like 2 [Source:VGNC Symbol;Acc:VGNC:25891]	ENSG00000136859	23452	ANGPTL2
ENSBTAG00000012837	19.3912	-0.0105913	0.0514198	0.0294726	0.769159	NA	COL6A6	collagen type VI alpha 6 chain [Source:VGNC Symbol;Acc:VGNC:56214]	ENSG00000206384	131873	COL6A6
ENSBTAG00000015978	10368.2	0.0360339	0.0672439	0.0297204	0.769159	327662	ANXA1	annexin A1 [Source:VGNC Symbol;Acc:VGNC:50196]	ENSG00000135046	301	ANXA1
ENSBTAG00000019663	213.836	-0.0337166	0.0650745	0.0295065	0.769159	509952	DECR1	2,4-dienoyl-CoA reductase 1 [Source:VGNC Symbol;Acc:VGNC:27982]	ENSG00000104325	1666	DECR1
ENSBTAG00000007678	280.529	0.0233311	0.0570758	0.0298773	0.769452	521239	MKX	mohawk homeobox [Source:VGNC Symbol;Acc:VGNC:31493]	ENSG00000150051	283078	MKX
ENSBTAG00000016228	877.78	0.0379226	0.0691331	0.0298375	0.769452	509871	NMD3	NMD3 ribosome export adaptor [Source:VGNC Symbol;Acc:VGNC:32125]	ENSG00000169251	51068	NMD3
ENSBTAG00000001887	624.246	0.0470146	0.0795896	0.0299671	0.769581	538505	STAM2	signal transducing adaptor molecule 2 [Source:VGNC Symbol;Acc:VGNC:97314]	ENSG00000115145	10254	STAM2
ENSBTAG00000014227	2268.48	0.0447091	0.0761452	0.029993	0.769581	512310	NDFIP2	Nedd4 family interacting protein 2 [Source:VGNC Symbol;Acc:VGNC:31935]	ENSG00000102471	54602	NDFIP2
ENSBTAG00000017514	173.584	0.0192119	0.0547623	0.0300697	0.770127	524530	CCND1	cyclin D1 [Source:VGNC Symbol;Acc:VGNC:26962]	ENSG00000110092	595	CCND1
ENSBTAG00000000042	1889.55	0.0412817	0.0719062	0.0304286	0.772208	539606	PYCR1	pyrroline-5-carboxylate reductase 1 [Source:VGNC Symbol;Acc:VGNC:33586]	ENSG00000183010	5831	PYCR1
ENSBTAG00000001551	686.943	-0.0258178	0.0586729	0.0303497	0.772208	520027	PLEKHG3	pleckstrin homology and RhoGEF domain containing G3 [Source:VGNC Symbol;Acc:VGNC:33016]	ENSG00000126822	26030	PLEKHG3
ENSBTAG00000006273	16.1403	0.00667636	0.0505418	0.0302695	0.772208	618738	SULT4A1	sulfotransferase family 4A member 1 [Source:VGNC Symbol;Acc:VGNC:35469]	ENSG00000130540	25830	SULT4A1
ENSBTAG00000016980	1134.66	0.0511995	0.0847218	0.0303787	0.772208	535676	PPIL4	peptidylprolyl isomerase like 4 [Source:VGNC Symbol;Acc:VGNC:33204]	ENSG00000131013	85313	PPIL4
ENSBTAG00000047747	3667.11	-0.0631732	0.0994736	0.0303885	0.772208	541196	NDFIP1	Nedd4 family interacting protein 1 [Source:VGNC Symbol;Acc:VGNC:31934]	ENSG00000131507	80762	NDFIP1
ENSBTAG00000019836	796.564	0.0288505	0.0608915	0.0304887	0.772324	616052	GSKIP	GSK3B interacting protein [Source:VGNC Symbol;Acc:VGNC:29679]	ENSG00000100744	51527	GSKIP
ENSBTAG00000009142	718.467	0.0535255	0.0875448	0.0305536	0.772561	511555	RNMT	RNA guanine-7 methyltransferase [Source:VGNC Symbol;Acc:VGNC:34077]	ENSG00000101654	8731	RNMT
ENSBTAG00000003066	6851.06	0.0597416	0.0953855	0.0307617	0.775196	522309	NSA2	NSA2 ribosome biogenesis homolog (S. cerevisiae) [Source:NCBI gene (formerly Entrezgene);Acc:522309]	ENSG00000164346	10412	NSA2
ENSBTAG00000011482	58.5958	-0.0124198	0.0519443	0.0307693	0.775196	511955	SLC43A2	solute carrier family 43 member 2 [Source:VGNC Symbol;Acc:VGNC:34875]	ENSG00000167703	124935	SLC43A2
ENSBTAG00000007988	754.009	0.050967	0.0842248	0.0309341	0.777939	519148	STX2	syntaxin 2 [Source:VGNC Symbol;Acc:VGNC:35438]	ENSG00000111450	2054	STX2
ENSBTAG00000011204	1064.67	-0.0298443	0.0616102	0.0310141	0.778544	511468	NINJ1	ninjurin 1 [Source:VGNC Symbol;Acc:VGNC:32078]	ENSG00000131669	4814	NINJ1
ENSBTAG00000021822	477.834	0.0406547	0.071737	0.0311694	0.781032	515046	ARV1	ARV1 homolog, fatty acid homeostasis modulator [Source:VGNC Symbol;Acc:VGNC:26182]	ENSG00000173409	64801	ARV1
ENSBTAG00000011180	475.02	0.0440564	0.0757696	0.0312804	0.782404	615133	ACTR8	actin related protein 8 [Source:VGNC Symbol;Acc:VGNC:25589]	ENSG00000113812	93973	ACTR8
ENSBTAG00000003358	1670.22	-0.0558236	0.092625	0.0316929	0.788732	616647	MCFD2	multiple coagulation factor deficiency 2, ER cargo receptor complex subunit [Source:VGNC Symbol;Acc:VGNC:31304]	ENSG00000180398	90411	MCFD2
ENSBTAG00000012860	1018.59	0.0481272	0.0796342	0.0317036	0.788732	515371	PDZD11	PDZ domain containing 11 [Source:VGNC Symbol;Acc:VGNC:32724]	ENSG00000120509	51248	PDZD11
ENSBTAG00000019289	167.677	-0.0290394	0.0610259	0.031689	0.788732	281872	ITGA2	integrin subunit alpha 2 [Source:VGNC Symbol;Acc:VGNC:30313]	ENSG00000164171	3673	ITGA2
ENSBTAG00000002258	266.323	0.00454546	0.0502236	0.0321411	0.78905	281631	APOA1	apolipoprotein A1 [Source:VGNC Symbol;Acc:VGNC:26022]	ENSG00000118137	335	APOA1
ENSBTAG00000004745	1075.32	0.0568214	0.0916172	0.0321559	0.78905	536676	NAA15	N-alpha-acetyltransferase 15, NatA auxiliary subunit [Source:VGNC Symbol;Acc:VGNC:53913]	ENSG00000164134	80155	NAA15
ENSBTAG00000007246	365.627	-0.0258223	0.0586365	0.0319841	0.78905	615464	TMEM204	transmembrane protein 204 [Source:VGNC Symbol;Acc:VGNC:36026]	ENSG00000131634	79652	TMEM204
ENSBTAG00000009078	1622.42	0.0349821	0.065907	0.0321293	0.78905	280857	MIA	MIA SH3 domain containing [Source:NCBI gene (formerly Entrezgene);Acc:280857]	ENSG00000261857	8190	MIA
ENSBTAG00000010427	144.396	-0.0191016	0.0546815	0.0318807	0.78905	539767	RASSF5	Ras association domain family member 5 [Source:VGNC Symbol;Acc:VGNC:33761]	ENSG00000266094	83593	RASSF5
ENSBTAG00000013128	3357.62	0.0418966	0.0728764	0.0319065	0.78905	783375	ACBD3	acyl-CoA binding domain containing 3 [Source:VGNC Symbol;Acc:VGNC:25531]	ENSG00000182827	64746	ACBD3
ENSBTAG00000019843	600.154	0.0280058	0.0602113	0.0320458	0.78905	538833	HAUS6	HAUS augmin like complex subunit 6 [Source:VGNC Symbol;Acc:VGNC:29761]	ENSG00000147874	54801	HAUS6
ENSBTAG00000046277	12.334	-0.00763122	0.050719	0.0321702	0.78905	617437	RGS4	regulator of G protein signaling 4 [Source:VGNC Symbol;Acc:VGNC:54394]	ENSG00000117152	5999	RGS4
ENSBTAG00000002012	1235.52	0.0422318	0.0739257	0.0329562	0.790097	512871	CIAO2A	cytosolic iron-sulfur assembly component 2A [Source:VGNC Symbol;Acc:VGNC:28846]	ENSG00000166797	84191	CIAO2A
ENSBTAG00000002646	2615	0.0423749	0.074498	0.0325185	0.790097	526329	DYNC1I2	dynein cytoplasmic 1 intermediate chain 2 [Source:VGNC Symbol;Acc:VGNC:28271]	ENSG00000077380	1781	DYNC1I2
ENSBTAG00000005091	9.25735	-0.00555442	0.0503642	0.033293	0.790097	518523	DGKG	diacylglycerol kinase gamma [Source:VGNC Symbol;Acc:VGNC:28028]	ENSG00000058866	1608	DGKG
ENSBTAG00000005190	841.138	-0.02204	0.0562733	0.033406	0.790097	533440	TSC1	TSC complex subunit 1 [Source:VGNC Symbol;Acc:VGNC:36407]	ENSG00000165699	7248	TSC1
ENSBTAG00000005994	18.3533	0.00949612	0.0511273	0.0330111	0.790097	513571	SPESP1	sperm equatorial segment protein 1 [Source:VGNC Symbol;Acc:VGNC:35206]	ENSG00000258484	246777	SPESP1
ENSBTAG00000008302	1087.11	0.0425397	0.0737558	0.0329653	0.790097	510686	RINT1	RAD50 interactor 1 [Source:VGNC Symbol;Acc:VGNC:33979]	ENSG00000135249	60561	RINT1
ENSBTAG00000008366	196.767	-0.0311846	0.0627344	0.032363	0.790097	536456	STAC2	SH3 and cysteine rich domain 2 [Source:VGNC Symbol;Acc:VGNC:35351]	ENSG00000141750	342667	STAC2
ENSBTAG00000009106	2724.48	0.0432842	0.0745973	0.03281	0.790097	614746	EIF2A	eukaryotic translation initiation factor 2A [Source:VGNC Symbol;Acc:VGNC:28379]	ENSG00000144895	83939	EIF2A
ENSBTAG00000009823	2597.22	0.0259592	0.0587079	0.0326507	0.790097	NA			NA	NA	NA
ENSBTAG00000010497	114.448	-0.0245127	0.0577713	0.0332416	0.790097	512355	TRAF2	TNF receptor associated factor 2 [Source:VGNC Symbol;Acc:VGNC:36271]	ENSG00000127191	7186	TRAF2
ENSBTAG00000011424	172.852	0.0186163	0.0544293	0.0326522	0.790097	497015	TPM2	tropomyosin 2 [Source:VGNC Symbol;Acc:VGNC:36252]	NA	NA	NA
ENSBTAG00000013168	762.687	0.0348888	0.0659416	0.0328906	0.790097	512754	RPA3	replication protein A3 [Source:VGNC Symbol;Acc:VGNC:34096]	ENSG00000106399	6119	RPA3
ENSBTAG00000013455	536.191	0.0398379	0.0710263	0.0324586	0.790097	510817	SPOPL	speckle type BTB/POZ protein like [Source:VGNC Symbol;Acc:VGNC:35230]	ENSG00000144228	339745	SPOPL
ENSBTAG00000014520	505.662	0.0381229	0.0689512	0.0332088	0.790097	530865	LIAS	lipoic acid synthetase [Source:VGNC Symbol;Acc:VGNC:30879]	ENSG00000121897	11019	LIAS
ENSBTAG00000019759	843.097	0.0332529	0.0645097	0.0330108	0.790097	523752	IDE	insulin degrading enzyme [Source:VGNC Symbol;Acc:VGNC:30033]	ENSG00000119912	3416	IDE
ENSBTAG00000020126	5751.09	0.0367392	0.0654146	0.0330248	0.790097	281935	MYO10	myosin X [Source:VGNC Symbol;Acc:VGNC:31811]	ENSG00000145555	4651	MYO10
ENSBTAG00000021364	1119.14	-0.0424886	0.0735156	0.033074	0.790097	280710	TNK2	tyrosine kinase non receptor 2 [Source:VGNC Symbol;Acc:VGNC:36183]	ENSG00000061938	10188	TNK2
ENSBTAG00000031107	18.0468	-0.00638287	0.050481	0.0334058	0.790097	521959	HS3ST3A1	heparan sulfate-glucosamine 3-sulfotransferase 3A1 [Source:NCBI gene (formerly Entrezgene);Acc:521959]	ENSG00000153976	9955	HS3ST3A1
ENSBTAG00000031287	238.903	-0.030136	0.0618811	0.0324864	0.790097	788085	TMEM158	transmembrane protein 158 [Source:VGNC Symbol;Acc:VGNC:99741]	ENSG00000249992	25907	TMEM158
ENSBTAG00000032763	998.066	-0.0440146	0.0730222	0.0331742	0.790097	519736	RANBP10	RAN binding protein 10 [Source:VGNC Symbol;Acc:VGNC:33709]	ENSG00000141084	57610	RANBP10
ENSBTAG00000044029	399.061	0.039778	0.0708232	0.0324736	0.790097	512666	AVEN	apoptosis and caspase activation inhibitor [Source:VGNC Symbol;Acc:VGNC:26353]	ENSG00000169857	57099	AVEN
ENSBTAG00000017764	252.677	-0.0237715	0.0572748	0.0334739	0.790359	517559	HDAC4	histone deacetylase 4 [Source:VGNC Symbol;Acc:VGNC:50611]	ENSG00000068024	9759	HDAC4
ENSBTAG00000000078	388.003	0.0272024	0.0596364	0.0336765	0.790718	538565	GLIPR2	GLI pathogenesis related 2 [Source:VGNC Symbol;Acc:VGNC:29405]	ENSG00000122694	152007	GLIPR2
ENSBTAG00000004840	6794.12	-0.0244374	0.0576585	0.0336272	0.790718	767827	C1S	complement C1s [Source:VGNC Symbol;Acc:VGNC:26630]	ENSG00000182326	716	C1S
ENSBTAG00000013113	4178.11	0.0587951	0.0907236	0.0338216	0.790718	282119	VDAC1	voltage dependent anion channel 1 [Source:VGNC Symbol;Acc:VGNC:36782]	ENSG00000213585	7416	VDAC1
ENSBTAG00000019459	28.207	0.0134616	0.0522982	0.0337476	0.790718	511605	CHAC2	ChaC glutathione specific gamma-glutamylcyclotransferase 2 [Source:VGNC Symbol;Acc:VGNC:27263]	ENSG00000143942	494143	CHAC2
ENSBTAG00000026008	549.079	0.0425044	0.0736089	0.0337822	0.790718	614427	METTL5	methyltransferase like 5 [Source:VGNC Symbol;Acc:VGNC:31414]	ENSG00000138382	29081	METTL5
ENSBTAG00000027789	2192.66	0.0548599	0.0893456	0.0338303	0.790718	783720	PPIG	peptidylprolyl isomerase G [Source:VGNC Symbol;Acc:VGNC:33199]	ENSG00000138398	9360	PPIG
ENSBTAG00000002280	2915.63	0.0297568	0.061196	0.0340193	0.791147	514261	KIF5B	kinesin family member 5B [Source:VGNC Symbol;Acc:VGNC:30606]	ENSG00000170759	3799	KIF5B
ENSBTAG00000002796	27.6047	-0.0122994	0.0519112	0.0339841	0.791147	533364	KLHL3	kelch like family member 3 [Source:VGNC Symbol;Acc:VGNC:30657]	ENSG00000146021	26249	KLHL3
ENSBTAG00000015723	825.747	0.0291175	0.0610182	0.0340125	0.791147	617723	CRIPT	CXXC repeat containing interactor of PDZ3 domain [Source:VGNC Symbol;Acc:VGNC:27712]	ENSG00000119878	9419	CRIPT
ENSBTAG00000002788	321.413	0.0323348	0.0636512	0.03432	0.791905	282858	RAB27B	RAB27B, member RAS oncogene family [Source:VGNC Symbol;Acc:VGNC:33634]	ENSG00000041353	5874	RAB27B
ENSBTAG00000009378	149.019	0.0215714	0.0559684	0.0345074	0.791905	NA	E2F5	E2F transcription factor 5 [Source:VGNC Symbol;Acc:VGNC:28289]	ENSG00000133740	1875	E2F5
ENSBTAG00000009941	620.577	0.0469089	0.0784007	0.0342281	0.791905	774027	MBIP	MAP3K12 binding inhibitory protein 1 [Source:VGNC Symbol;Acc:VGNC:31279]	ENSG00000151332	51562	MBIP
ENSBTAG00000011184	115883	-0.0398093	0.0705775	0.0344859	0.791905	281173	FTH1	ferritin heavy chain 1 [Source:VGNC Symbol;Acc:VGNC:56265]	NA	NA	NA
ENSBTAG00000013674	746.041	-0.0222572	0.0563237	0.0341945	0.791905	281749	EDNRA	endothelin receptor type A [Source:VGNC Symbol;Acc:VGNC:28329]	ENSG00000151617	1909	EDNRA
ENSBTAG00000016388	38.3371	-0.0155521	0.0530746	0.0343451	0.791905	507969	SLCO4A1	solute carrier organic anion transporter family member 4A1 [Source:VGNC Symbol;Acc:VGNC:34954]	ENSG00000101187	28231	SLCO4A1
ENSBTAG00000023309	58.4441	-0.0182856	0.0542821	0.0341798	0.791905	100337390		multidrug resistance-associated protein 4-like [Source:NCBI gene (formerly Entrezgene);Acc:100337390]	ENSG00000125257	10257	ABCC4
ENSBTAG00000025311	654.335	0.0219855	0.0561687	0.0344078	0.791905	NA	NA	NA	NA	NA	NA
ENSBTAG00000001977	1520.74	0.0373562	0.0681029	0.0353287	0.792353	540347	YIPF6	Yip1 domain family member 6 [Source:VGNC Symbol;Acc:VGNC:37028]	ENSG00000181704	286451	YIPF6
ENSBTAG00000004429	853.444	-0.0167593	0.0534741	0.0352302	0.792353	539559	GDF5	growth differentiation factor 5 [Source:VGNC Symbol;Acc:VGNC:29303]	ENSG00000125965	8200	GDF5
ENSBTAG00000005679	55.5237	-0.0106848	0.0513973	0.0356	0.792353	504372	TMEM130	transmembrane protein 130 [Source:VGNC Symbol;Acc:VGNC:35963]	ENSG00000166448	222865	TMEM130
ENSBTAG00000007394	1699.64	0.0250727	0.0581405	0.0349584	0.792353	614872	RPL22L1	ribosomal protein L22 like 1 [Source:NCBI gene (formerly Entrezgene);Acc:614872]	ENSG00000163584	200916	RPL22L1
ENSBTAG00000008716	1614.96	0.0378306	0.0682619	0.0355741	0.792353	338071	SSB	small RNA binding exonuclease protection factor La [Source:VGNC Symbol;Acc:VGNC:58554]	ENSG00000138385	6741	SSB
ENSBTAG00000010604	454.445	0.0443228	0.0749312	0.0348324	0.792353	360193	PNO1	partner of NOB1 homolog [Source:VGNC Symbol;Acc:VGNC:33088]	ENSG00000115946	56902	PNO1
ENSBTAG00000010745	489.131	-0.0455177	0.0768581	0.0347326	0.792353	532621	THRA	thyroid hormone receptor alpha [Source:VGNC Symbol;Acc:VGNC:35845]	ENSG00000126351	7067	THRA
ENSBTAG00000012170	1772.21	0.0350913	0.0661269	0.0346279	0.792353	526950	UBL3	ubiquitin like 3 [Source:VGNC Symbol;Acc:VGNC:36607]	ENSG00000122042	5412	UBL3
ENSBTAG00000013112	6977.21	0.0399908	0.0707605	0.0349406	0.792353	514781	C7H5orf15	chromosome 7 C5orf15 homolog [Source:VGNC Symbol;Acc:VGNC:52732]	ENSG00000113583	56951	C5orf15
ENSBTAG00000015200	130.391	0.026039	0.0586775	0.0355488	0.792353	514230	L2HGDH	L-2-hydroxyglutarate dehydrogenase [Source:VGNC Symbol;Acc:VGNC:30761]	ENSG00000087299	79944	L2HGDH
ENSBTAG00000015637	1787.19	0.0592289	0.0932246	0.0356095	0.792353	532797	BPNT2	3'(2'), 5'-bisphosphate nucleotidase 2 [Source:VGNC Symbol;Acc:VGNC:30187]	ENSG00000104331	54928	BPNT2
ENSBTAG00000020330	5879.63	0.0516503	0.083715	0.0351878	0.792353	281032	BTG1	BTG anti-proliferation factor 1 [Source:VGNC Symbol;Acc:VGNC:26597]	ENSG00000133639	694	BTG1
ENSBTAG00000021073	2371.06	-0.0230088	0.0567825	0.0354015	0.792353	512679	KIAA1549	KIAA1549 [Source:VGNC Symbol;Acc:VGNC:59342]	ENSG00000122778	57670	KIAA1549
ENSBTAG00000021484	64.6176	-0.0185376	0.0543896	0.0350397	0.792353	783765	TSPAN18	tetraspanin 18 [Source:VGNC Symbol;Acc:VGNC:36433]	ENSG00000157570	90139	TSPAN18
ENSBTAG00000034712	39.4092	0.0135902	0.0523313	0.0353006	0.792353	510101	RAB33A	RAB33A, member RAS oncogene family [Source:VGNC Symbol;Acc:VGNC:33642]	ENSG00000134594	9363	RAB33A
ENSBTAG00000046481	151.169	-0.0293769	0.0611808	0.0352903	0.792353	516327	ZNF740	zinc finger protein 740 [Source:NCBI gene (formerly Entrezgene);Acc:516327]	ENSG00000139651	283337	ZNF740
ENSBTAG00000046716	91.9592	0.0157771	0.0531508	0.0350541	0.792353	NA	NA	NA	NA	NA	NA
ENSBTAG00000047320	91.9592	0.0157771	0.0531508	0.0350541	0.792353	NA	NA	NA	NA	NA	NA
ENSBTAG00000047491	35.8514	0.00834031	0.0508334	0.035062	0.792353	100337204	CACNA1S	calcium voltage-gated channel subunit alpha1 S [Source:VGNC Symbol;Acc:VGNC:59326]	ENSG00000081248	779	CACNA1S
ENSBTAG00000037383	1264.66	-0.0267191	0.0591986	0.0357168	0.793472	504288	AKAP13	A-kinase anchoring protein 13 [Source:VGNC Symbol;Acc:VGNC:97238]	ENSG00000170776	11214	AKAP13
ENSBTAG00000014494	533.583	-0.0354028	0.0661989	0.0359523	0.795182	508245	RNASET2	ribonuclease T2 [Source:NCBI gene (formerly Entrezgene);Acc:508245]	ENSG00000026297	8635	RNASET2
ENSBTAG00000045791	119.365	-0.0235832	0.0571297	0.0359653	0.795182	540256	ZNF623	zinc finger protein 623 [Source:VGNC Symbol;Acc:VGNC:37316]	ENSG00000183309	9831	ZNF623
ENSBTAG00000046680	19.4873	-0.000542863	0.0499736	0.0359184	0.795182	NA	NA	NA	NA	NA	NA
ENSBTAG00000000201	1193.89	0.054485	0.0861194	0.0365045	0.796111	519526	LTN1	listerin E3 ubiquitin protein ligase 1 [Source:VGNC Symbol;Acc:VGNC:31078]	ENSG00000198862	26046	LTN1
ENSBTAG00000000684	602.806	-0.0329316	0.063662	0.0367298	0.796111	529043	ARHGEF10L	Rho guanine nucleotide exchange factor 10 like [Source:VGNC Symbol;Acc:VGNC:26105]	ENSG00000074964	55160	ARHGEF10L
ENSBTAG00000008403	2858.36	0.0444557	0.0757135	0.036138	0.796111	785911	ROCK1	Rho associated coiled-coil containing protein kinase 1 [Source:VGNC Symbol;Acc:VGNC:56371]	ENSG00000067900	6093	ROCK1
ENSBTAG00000010387	299.883	0.0364855	0.0671913	0.0366596	0.796111	538509	MINDY3	MINDY lysine 48 deubiquitinase 3 [Source:VGNC Symbol;Acc:VGNC:31478]	ENSG00000148481	80013	MINDY3
ENSBTAG00000011420	4116.55	0.0357403	0.0659706	0.0362237	0.796111	511923	CA9	carbonic anhydrase 9 [Source:VGNC Symbol;Acc:VGNC:26659]	ENSG00000107159	768	CA9
ENSBTAG00000012361	468.454	-0.033547	0.0644733	0.0367515	0.796111	511220	ARHGEF11	Rho guanine nucleotide exchange factor 11 [Source:VGNC Symbol;Acc:VGNC:54878]	ENSG00000132694	9826	ARHGEF11
ENSBTAG00000032308	12.8492	0.00340388	0.0501014	0.0366539	0.796111	NA	NA	NA	NA	NA	NA
ENSBTAG00000032603	574.957	-0.0243739	0.0575505	0.0365636	0.796111	515333		multidrug resistance-associated protein 4 [Source:NCBI gene (formerly Entrezgene);Acc:515333]	ENSG00000125257	10257	ABCC4
ENSBTAG00000034769	12.8492	0.00340388	0.0501014	0.0366539	0.796111	NA	NA	NA	NA	NA	NA
ENSBTAG00000034985	796.519	-0.0458625	0.076689	0.0361475	0.796111	540135	PHLDA1	pleckstrin homology like domain family A member 1 [Source:VGNC Symbol;Acc:VGNC:32835]	ENSG00000139289	22822	PHLDA1
ENSBTAG00000045741	12.8492	0.00340388	0.0501014	0.0366539	0.796111	NA	NA	NA	NA	NA	NA
ENSBTAG00000046113	12.8492	0.00340388	0.0501014	0.0366539	0.796111	NA	NA	NA	NA	NA	NA
ENSBTAG00000046304	12.8492	0.00340388	0.0501014	0.0366539	0.796111	NA	NA	NA	NA	NA	NA
ENSBTAG00000000025	2502.44	0.0368382	0.0675346	0.0369732	0.797187	616537	RAB6A	RAB6A, member RAS oncogene family [Source:NCBI gene (formerly Entrezgene);Acc:616537]	ENSG00000175582	5870	RAB6A
ENSBTAG00000007052	81.7119	0.0183443	0.0542965	0.0368622	0.797187	NA	BDKRB1	bradykinin receptor B1 [Source:VGNC Symbol;Acc:VGNC:26459]	NA	NA	NA
ENSBTAG00000018773	168.295	-0.0128203	0.0520335	0.0369351	0.797187	508869	RND1	Rho family GTPase 1 [Source:VGNC Symbol;Acc:VGNC:34004]	ENSG00000172602	27289	RND1
ENSBTAG00000011145	1023.34	0.0284743	0.0604314	0.0372947	0.798447	327704	NDUFA4	NDUFA4 mitochondrial complex associated [Source:VGNC Symbol;Acc:VGNC:31947]	NA	NA	NA
ENSBTAG00000011802	116460	0.0370901	0.0676665	0.0372295	0.798447	511422	COL6A1	collagen type VI alpha 1 chain [Source:VGNC Symbol;Acc:VGNC:27570]	NA	NA	NA
ENSBTAG00000015267	311.516	-0.0324314	0.0634461	0.0371015	0.798447	535442	SGSH	N-sulfoglucosamine sulfohydrolase [Source:VGNC Symbol;Acc:VGNC:34549]	ENSG00000181523	6448	SGSH
ENSBTAG00000019116	864.864	0.032025	0.0631758	0.0371581	0.798447	781884	MOB4	MOB family member 4, phocein [Source:NCBI gene (formerly Entrezgene);Acc:781884]	ENSG00000115540	25843	MOB4
ENSBTAG00000019735	1005.97	0.0456512	0.0778491	0.0373187	0.798447	281712	CPSF3	cleavage and polyadenylation specific factor 3 [Source:VGNC Symbol;Acc:VGNC:27672]	ENSG00000119203	51692	CPSF3
ENSBTAG00000002112	654.295	0.0395639	0.0698455	0.0378585	0.79863	534440	INSIG2	insulin induced gene 2 [Source:VGNC Symbol;Acc:VGNC:30218]	ENSG00000125629	51141	INSIG2
ENSBTAG00000003668	12.2878	0.0045157	0.0502356	0.0374714	0.79863	511907	RADX	RPA1 related single stranded DNA binding protein, X-linked [Source:VGNC Symbol;Acc:VGNC:52760]	ENSG00000147231	55086	RADX
ENSBTAG00000004280	1903.18	0.0329874	0.0643333	0.0378535	0.79863	337918	SRPX	sushi repeat containing protein X-linked [Source:VGNC Symbol;Acc:VGNC:50570]	ENSG00000101955	8406	SRPX
ENSBTAG00000008232	187.857	-0.0275751	0.0597829	0.0379773	0.79863	541268	DAB2IP	DAB2 interacting protein [Source:VGNC Symbol;Acc:VGNC:27866]	ENSG00000136848	153090	DAB2IP
ENSBTAG00000014549	1101.6	0.049735	0.0795518	0.0379876	0.79863	506152	GNL3	G protein nucleolar 3 [Source:VGNC Symbol;Acc:VGNC:29473]	ENSG00000163938	26354	GNL3
ENSBTAG00000017425	14.6608	-0.00662062	0.0505138	0.0380163	0.79863	407154	GJB2	gap junction protein beta 2 [Source:VGNC Symbol;Acc:VGNC:29377]	ENSG00000165474	2706	GJB2
ENSBTAG00000018951	534.564	0.0333061	0.06424	0.0376859	0.79863	537817	TBC1D9	TBC1 domain family member 9 [Source:VGNC Symbol;Acc:VGNC:35646]	ENSG00000109436	23158	TBC1D9
ENSBTAG00000019156	1708.11	0.0425257	0.0731702	0.0374376	0.79863	505313	CCT2	chaperonin containing TCP1 subunit 2 [Source:VGNC Symbol;Acc:VGNC:26995]	ENSG00000166226	10576	CCT2
ENSBTAG00000020489	463.807	-0.0184423	0.0542255	0.0378436	0.79863	516019	SEMA6A	semaphorin 6A [Source:VGNC Symbol;Acc:VGNC:34441]	ENSG00000092421	57556	SEMA6A
ENSBTAG00000021002	174.482	-0.0247083	0.0577654	0.0377036	0.79863	535407	ACP2	acid phosphatase 2, lysosomal [Source:VGNC Symbol;Acc:VGNC:52601]	ENSG00000134575	53	ACP2
ENSBTAG00000026909	107.808	0.0178376	0.0540223	0.0376024	0.79863	NA			ENSG00000115053	4691	NCL
ENSBTAG00000031656	532.865	0.0303494	0.0617525	0.0376758	0.79863	NA	NA	NA	NA	NA	NA
ENSBTAG00000001879	112.346	-0.0189029	0.0545102	0.0383442	0.799464	512237	PER2	period circadian regulator 2 [Source:NCBI gene (formerly Entrezgene);Acc:512237]	ENSG00000132326	8864	PER2
ENSBTAG00000002227	629.649	-0.0474424	0.0782053	0.0382715	0.799464	506574	LRIG3	leucine rich repeats and immunoglobulin like domains 3 [Source:VGNC Symbol;Acc:VGNC:30984]	ENSG00000139263	121227	LRIG3
ENSBTAG00000003444	88.386	0.0198217	0.0549708	0.0381732	0.799464	524536	SYDE2	synapse defective Rho GTPase homolog 2 [Source:VGNC Symbol;Acc:VGNC:35511]	ENSG00000097096	84144	SYDE2
ENSBTAG00000009714	41.2903	-0.0150958	0.0528616	0.0384554	0.799464	100138767	ARHGAP33	Rho GTPase activating protein 33 [Source:VGNC Symbol;Acc:VGNC:26091]	ENSG00000004777	115703	ARHGAP33
ENSBTAG00000011933	40.4274	-0.0126189	0.0519873	0.0381367	0.799464	NA	NA	NA	NA	NA	NA
ENSBTAG00000014831	3661.4	0.0509838	0.0800155	0.0385047	0.799464	539466	PPP1R3C	protein phosphatase 1 regulatory subunit 3C [Source:VGNC Symbol;Acc:VGNC:33244]	ENSG00000119938	5507	PPP1R3C
ENSBTAG00000020084	639.932	-0.04255	0.0731125	0.0385159	0.799464	504489	LONRF1	LON peptidase N-terminal domain and ring finger 1 [Source:VGNC Symbol;Acc:VGNC:30949]	ENSG00000154359	91694	LONRF1
ENSBTAG00000047679	1965.26	0.043216	0.0738031	0.0384432	0.799464	511258	DNTTIP2	deoxynucleotidyltransferase terminal interacting protein 2 [Source:VGNC Symbol;Acc:VGNC:28152]	ENSG00000067334	30836	DNTTIP2
ENSBTAG00000007330	1474.88	0.0322166	0.0634996	0.0387233	0.800858	512490	STXBP3	syntaxin binding protein 3 [Source:VGNC Symbol;Acc:VGNC:35447]	ENSG00000116266	6814	STXBP3
ENSBTAG00000018403	29.3818	-0.00893067	0.0509704	0.0387558	0.800858	507960	ARHGAP9	Rho GTPase activating protein 9 [Source:VGNC Symbol;Acc:VGNC:26100]	ENSG00000123329	64333	ARHGAP9
ENSBTAG00000020685	552.292	-0.0407374	0.0710009	0.038646	0.800858	NA			NA	NA	NA
ENSBTAG00000046678	10.2353	-0.00455506	0.0502208	0.038844	0.801488	NA	NA	NA	NA	NA	NA
ENSBTAG00000000291	876.097	0.0478617	0.0790255	0.0400448	0.80217	517113	DHTKD1	dehydrogenase E1 and transketolase domain containing 1 [Source:VGNC Symbol;Acc:VGNC:28047]	ENSG00000181192	55526	DHTKD1
ENSBTAG00000000389	64.0558	-0.0194304	0.0547837	0.0394066	0.80217	507268	ZNF212	zinc finger protein 212 [Source:VGNC Symbol;Acc:VGNC:37226]	ENSG00000170260	7988	ZNF212
ENSBTAG00000001754	652.65	0.0341561	0.0647966	0.0413181	0.80217	532836	AHCYL2	adenosylhomocysteinase like 2 [Source:VGNC Symbol;Acc:VGNC:25752]	ENSG00000158467	23382	AHCYL2
ENSBTAG00000002224	347.222	-0.0334045	0.0641155	0.0405934	0.80217	530411	UHRF1	ubiquitin like with PHD and ring finger domains 1 [Source:VGNC Symbol;Acc:VGNC:36654]	ENSG00000276043	29128	UHRF1
ENSBTAG00000002534	267.29	0.0357974	0.0662194	0.0409612	0.80217	617105	EEF1E1	eukaryotic translation elongation factor 1 epsilon 1 [Source:NCBI gene (formerly Entrezgene);Acc:617105]	ENSG00000124802	9521	EEF1E1
ENSBTAG00000003762	403.699	-0.0393803	0.0694201	0.0412581	0.80217	535365	GNB5	G protein subunit beta 5 [Source:VGNC Symbol;Acc:VGNC:29462]	ENSG00000069966	10681	GNB5
ENSBTAG00000003827	1215.22	-0.0473306	0.0775099	0.0407334	0.80217	NA	RIMS2	regulating synaptic membrane exocytosis 2 [Source:VGNC Symbol;Acc:VGNC:33972]	NA	NA	NA
ENSBTAG00000003845	212.536	-0.0147612	0.0525222	0.0405024	0.80217	515406	CSRNP1	cysteine and serine rich nuclear protein 1 [Source:VGNC Symbol;Acc:VGNC:27772]	ENSG00000144655	64651	CSRNP1
ENSBTAG00000004553	7919.82	0.0252078	0.058045	0.0389403	0.80217	535277	TPM4	tropomyosin 4 [Source:VGNC Symbol;Acc:VGNC:36254]	ENSG00000167460	7171	TPM4
ENSBTAG00000004896	46.0692	0.0125572	0.0519515	0.0414256	0.80217	613794	ABLIM3	actin binding LIM protein family member 3 [Source:VGNC Symbol;Acc:VGNC:25509]	ENSG00000173210	22885	ABLIM3
ENSBTAG00000006296	968.176	0.0321935	0.0631442	0.040485	0.80217	613674	VMA21	vacuolar ATPase assembly factor VMA21 [Source:VGNC Symbol;Acc:VGNC:36804]	ENSG00000160131	203547	VMA21
ENSBTAG00000006321	293.3	0.0326901	0.0636146	0.0407144	0.80217	510469	RTCA	RNA 3'-terminal phosphate cyclase [Source:VGNC Symbol;Acc:VGNC:34193]	ENSG00000137996	8634	RTCA
ENSBTAG00000007397	48.3334	-0.0164101	0.0533901	0.0398557	0.80217	505865	FOLH1B	folate hydrolase 1B [Source:NCBI gene (formerly Entrezgene);Acc:505865]	ENSG00000086205	2346	FOLH1
ENSBTAG00000008548	1935.64	0.0330307	0.0635539	0.0405481	0.80217	530070	FAM98A	family with sequence similarity 98 member A [Source:VGNC Symbol;Acc:VGNC:28848]	ENSG00000119812	25940	FAM98A
ENSBTAG00000009272	535.215	-0.0253385	0.0580014	0.0415783	0.80217	505848	MIDEAS	mitotic deacetylase associated SANT domain protein [Source:VGNC Symbol;Acc:VGNC:28444]	ENSG00000156030	91748	MIDEAS
ENSBTAG00000011225	2192.49	0.0381574	0.0677152	0.0407131	0.80217	509037	TMX1	thioredoxin related transmembrane protein 1 [Source:VGNC Symbol;Acc:VGNC:50016]	ENSG00000139921	81542	TMX1
ENSBTAG00000011316	108.132	-0.0194256	0.0547225	0.041588	0.80217	535344	ZC3H12A	zinc finger CCCH-type containing 12A [Source:VGNC Symbol;Acc:VGNC:37097]	ENSG00000163874	80149	ZC3H12A
ENSBTAG00000012794	22.4846	0.0110023	0.0515012	0.0403476	0.80217	510583	PAH	phenylalanine hydroxylase [Source:VGNC Symbol;Acc:VGNC:32554]	ENSG00000171759	5053	PAH
ENSBTAG00000012848	1816.2	-0.0189577	0.0544658	0.0411183	0.80217	535675	PTPRU	protein tyrosine phosphatase receptor type U [Source:VGNC Symbol;Acc:VGNC:33559]	ENSG00000060656	10076	PTPRU
ENSBTAG00000012972	77.0194	-0.0207677	0.0554381	0.041199	0.80217	535227	CYP2U1	cytochrome P450, family 2, subfamily U, polypeptide 1 [Source:NCBI gene (formerly Entrezgene);Acc:535227]	ENSG00000155016	113612	CYP2U1
ENSBTAG00000013109	388.922	-0.0349139	0.0654868	0.0406977	0.80217	534816	STIM1	stromal interaction molecule 1 [Source:VGNC Symbol;Acc:VGNC:35383]	ENSG00000167323	6786	STIM1
ENSBTAG00000013142	1624.95	0.049103	0.0803548	0.0402278	0.80217	539376	MYNN	myoneurin [Source:VGNC Symbol;Acc:VGNC:53589]	ENSG00000160321	7757	ZNF208
ENSBTAG00000013744	3182.79	0.0524801	0.0832396	0.0408421	0.80217	533531	SYNPO	synaptopodin [Source:VGNC Symbol;Acc:VGNC:35530]	ENSG00000171992	11346	SYNPO
ENSBTAG00000013960	2505.48	0.0437107	0.0737829	0.0411314	0.80217	533044	PSAT1	phosphoserine aminotransferase 1 [Source:VGNC Symbol;Acc:VGNC:55075]	ENSG00000135069	29968	PSAT1
ENSBTAG00000014261	4212.96	0.0403473	0.0705789	0.0391636	0.80217	510075	TARS1	threonyl-tRNA synthetase 1 [Source:VGNC Symbol;Acc:VGNC:35605]	ENSG00000113407	6897	TARS1
ENSBTAG00000014700	667.881	0.0464459	0.0764301	0.0412682	0.80217	510330	DYNC1LI1	dynein cytoplasmic 1 light intermediate chain 1 [Source:VGNC Symbol;Acc:VGNC:28272]	ENSG00000144635	51143	DYNC1LI1
ENSBTAG00000015066	1714.29	0.0500461	0.0798375	0.0407781	0.80217	540559	LANCL1	LanC like 1 [Source:VGNC Symbol;Acc:VGNC:30783]	ENSG00000115365	10314	LANCL1
ENSBTAG00000016442	1039.84	0.0371324	0.0670918	0.040335	0.80217	507624	MAP4K3	mitogen-activated protein kinase kinase kinase kinase 3 [Source:VGNC Symbol;Acc:VGNC:31206]	ENSG00000011566	8491	MAP4K3
ENSBTAG00000017486	48.2312	-0.0153026	0.0529088	0.040799	0.80217	521761	ADARB1	adenosine deaminase RNA specific B1 [Source:VGNC Symbol;Acc:VGNC:25636]	ENSG00000197381	104	ADARB1
ENSBTAG00000019362	401.537	0.0374562	0.0678182	0.0400307	0.80217	539773	NOA1A	nitric oxide associated 1 A [Source:VGNC Symbol;Acc:VGNC:56755]	ENSG00000084092	84273	NOA1
ENSBTAG00000019369	966.77	-0.036603	0.0669222	0.0401637	0.80217	505288	TSPAN4	tetraspanin 4 [Source:VGNC Symbol;Acc:VGNC:36439]	ENSG00000214063	7106	TSPAN4
ENSBTAG00000020127	224.049	-0.00688191	0.0505535	0.0404791	0.80217	507517	TKTL1	transketolase like 1 [Source:VGNC Symbol;Acc:VGNC:35885]	ENSG00000007350	8277	TKTL1
ENSBTAG00000020262	1789.27	0.0368175	0.067897	0.0393524	0.80217	528142	PSME4	proteasome activator subunit 4 [Source:VGNC Symbol;Acc:VGNC:33476]	ENSG00000068878	23198	PSME4
ENSBTAG00000020944	2392.12	-0.0230361	0.0566624	0.0403775	0.80217	789183	PIEZO1	piezo type mechanosensitive ion channel component 1 [Source:VGNC Symbol;Acc:VGNC:32864]	ENSG00000103335	9780	PIEZO1
ENSBTAG00000021306	451.684	-0.00547546	0.0503373	0.0397049	0.80217	533631	CHRDL2	chordin like 2 [Source:VGNC Symbol;Acc:VGNC:27317]	ENSG00000054938	25884	CHRDL2
ENSBTAG00000021944	3336.58	0.0378668	0.0679767	0.0414372	0.80217	513083	RTRAF	RNA transcription, translation and transport factor [Source:VGNC Symbol;Acc:VGNC:49536]	ENSG00000087302	51637	RTRAF
ENSBTAG00000022000	101.96	-0.0160691	0.0532206	0.0395307	0.80217	327667	CACNB2	calcium voltage-gated channel auxiliary subunit beta 2 [Source:VGNC Symbol;Acc:VGNC:26684]	ENSG00000165995	783	CACNB2
ENSBTAG00000024269	5770.95	-0.0583628	0.0923485	0.0415087	0.80217	784894	TGFBR3	transforming growth factor beta receptor 3 [Source:VGNC Symbol;Acc:VGNC:49979]	ENSG00000069702	7049	TGFBR3
ENSBTAG00000030757	29.4876	-0.0111077	0.0515286	0.0396043	0.80217	618774	ELFN1	extracellular leucine rich repeat and fibronectin type III domain containing 1 [Source:VGNC Symbol;Acc:VGNC:28431]	ENSG00000225968	392617	ELFN1
ENSBTAG00000030942	1350.68	0.035904	0.0665007	0.0402283	0.80217	614906	MRPL3	mitochondrial ribosomal protein L3 [Source:VGNC Symbol;Acc:VGNC:31630]	ENSG00000114686	11222	MRPL3
ENSBTAG00000032613	378.631	0.0252229	0.0580518	0.0412779	0.80217	508224	SCG5	secretogranin V [Source:VGNC Symbol;Acc:VGNC:34334]	ENSG00000166922	6447	SCG5
ENSBTAG00000034255	3314.14	0.0391809	0.0694151	0.0400515	0.80217	532850	EIF5B	eukaryotic translation initiation factor 5B [Source:VGNC Symbol;Acc:VGNC:28420]	ENSG00000158417	9669	EIF5B
ENSBTAG00000034676	398.126	0.033222	0.0640786	0.0394909	0.80217	100337355	HIGD1A	HIG1 domain family member 1A, mitochondrial [Source:NCBI gene (formerly Entrezgene);Acc:100337355]	ENSG00000181061	25994	HIGD1A
ENSBTAG00000038716	940.183	-0.0329548	0.0637756	0.0401051	0.80217	506127	SKI	SKI proto-oncogene [Source:VGNC Symbol;Acc:VGNC:34647]	ENSG00000157933	6497	SKI
ENSBTAG00000039509	602.676	-0.0279043	0.0598586	0.0412899	0.80217	516026	GPRC5A	G protein-coupled receptor class C group 5 member A [Source:VGNC Symbol;Acc:VGNC:29606]	ENSG00000013588	9052	GPRC5A
ENSBTAG00000044126	517.006	-0.0389185	0.0692462	0.0393716	0.80217	617927	SNTB1	syntrophin beta 1 [Source:VGNC Symbol;Acc:VGNC:59366]	ENSG00000172164	6641	SNTB1
ENSBTAG00000045937	12.3685	-0.00566803	0.0503672	0.0408428	0.80217	NA			NA	NA	NA
ENSBTAG00000011082	15.2147	-0.0061637	0.0504368	0.0416732	0.802699	281239	IGF1	insulin like growth factor 1 [Source:VGNC Symbol;Acc:VGNC:30076]	ENSG00000017427	3479	IGF1
ENSBTAG00000001105	6899.04	0.0276351	0.0596655	0.0417421	0.802915	281625	ANXA4	annexin A4 [Source:VGNC Symbol;Acc:VGNC:25966]	ENSG00000196975	307	ANXA4
ENSBTAG00000038156	1587.41	0.0234288	0.0569142	0.0418946	0.804735	613349	DYNLT3	dynein light chain Tctex-type 3 [Source:VGNC Symbol;Acc:VGNC:28278]	ENSG00000165169	6990	DYNLT3
ENSBTAG00000001323	782.313	0.0321076	0.0627652	0.0421935	0.805819	450214	CENPC	centromere protein C [Source:VGNC Symbol;Acc:VGNC:27174]	ENSG00000145241	1060	CENPC
ENSBTAG00000001692	289.862	-0.0348604	0.0654159	0.0420724	0.805819	514172	NDST1	N-deacetylase and N-sulfotransferase 1 [Source:VGNC Symbol;Acc:VGNC:31942]	ENSG00000070614	3340	NDST1
ENSBTAG00000004598	2223.17	0.0403543	0.0702609	0.0421521	0.805819	510412	GOLGA5	golgin A5 [Source:VGNC Symbol;Acc:VGNC:29486]	ENSG00000066455	9950	GOLGA5
ENSBTAG00000023954	9.11308	0.00625975	0.0504628	0.0421871	0.805819	NA	NA	NA	NA	NA	NA
ENSBTAG00000037539	2533.79	0.0180914	0.0540529	0.0422407	0.805819	534578		vascular cell adhesion molecule 1-like [Source:NCBI gene (formerly Entrezgene);Acc:534578]	ENSG00000162692	7412	VCAM1
ENSBTAG00000020801	592.562	0.0374483	0.0676584	0.0423206	0.806236	510019	CYRIB	CYFIP related Rac1 interactor B [Source:VGNC Symbol;Acc:VGNC:28819]	ENSG00000153310	51571	CYRIB
ENSBTAG00000010091	457.503	0.0315661	0.0626174	0.0424259	0.807136	519014	6	ADP ribosylation factor like GTPase 6 [Source:VGNC Symbol;Acc:VGNC:26149]	ENSG00000113966	84100	6
ENSBTAG00000002129	274.154	0.0175292	0.0538377	0.043276	0.807954	535702	KLF5	Kruppel like factor 5 [Source:VGNC Symbol;Acc:VGNC:30631]	ENSG00000102554	688	KLF5
ENSBTAG00000002291	663.066	0.0452671	0.0751611	0.0427948	0.807954	538902	ZBTB41	zinc finger and BTB domain containing 41 [Source:VGNC Symbol;Acc:VGNC:37080]	ENSG00000177888	360023	ZBTB41
ENSBTAG00000003342	1155.79	0.0446243	0.0743269	0.0430879	0.807954	280997	1	adenosylmethionine decarboxylase 1 [Source:VGNC Symbol;Acc:VGNC:25859]	ENSG00000123505	262	1
ENSBTAG00000005664	7509.07	0.0342885	0.0647488	0.0428049	0.807954	282125	YWHAE	tyrosine 3-monooxygenase/tryptophan 5-monooxygenase activation protein epsilon [Source:VGNC Symbol;Acc:VGNC:37045]	NA	NA	NA
ENSBTAG00000007883	189.029	0.0278894	0.0597463	0.0429844	0.807954	NA	NA	NA	NA	NA	NA
ENSBTAG00000013300	1215.35	-0.0445266	0.0744027	0.0433984	0.807954	282573	KCNMA1	potassium calcium-activated channel subfamily M alpha 1 [Source:VGNC Symbol;Acc:VGNC:30479]	ENSG00000156113	3778	KCNMA1
ENSBTAG00000013675	200.698	-0.0194434	0.0547092	0.0433903	0.807954	786493	IL37	interleukin 37 [Source:VGNC Symbol;Acc:VGNC:30160]	ENSG00000125571	27178	IL37
ENSBTAG00000013856	652.746	0.0363339	0.0664547	0.0428815	0.807954	616564	SSBP2	single stranded DNA binding protein 2 [Source:VGNC Symbol;Acc:VGNC:50023]	NA	NA	NA
ENSBTAG00000014191	4513.33	0.0334612	0.0640621	0.0426549	0.807954	522986	QSOX1	quiescin sulfhydryl oxidase 1 [Source:VGNC Symbol;Acc:VGNC:33605]	ENSG00000116260	5768	QSOX1
ENSBTAG00000014295	3244.39	0.0301882	0.0613538	0.0429938	0.807954	534656	CAPZA1	capping actin protein of muscle Z-line subunit alpha 1 [Source:VGNC Symbol;Acc:VGNC:26756]	ENSG00000116489	829	CAPZA1
ENSBTAG00000014653	433.247	-0.032629	0.0634651	0.0433774	0.807954	505997	SPNS1	sphingolipid transporter 1 (putative) [Source:NCBI gene (formerly Entrezgene);Acc:505997]	ENSG00000169682	83985	SPNS1
ENSBTAG00000016007	2586.64	0.0349408	0.0653284	0.0431776	0.807954	505515	ADH5	alcohol dehydrogenase 5 (class III), chi polypeptide [Source:NCBI gene (formerly Entrezgene);Acc:505515]	ENSG00000197894	128	ADH5
ENSBTAG00000016635	2080.85	0.0301796	0.0614595	0.0425395	0.807954	509305	COG6	component of oligomeric golgi complex 6 [Source:VGNC Symbol;Acc:VGNC:27550]	ENSG00000133103	57511	COG6
ENSBTAG00000020584	525.577	0.0422086	0.0722734	0.0433275	0.807954	519602	IFT81	intraflagellar transport 81 [Source:VGNC Symbol;Acc:VGNC:30073]	ENSG00000122970	28981	IFT81
ENSBTAG00000020667	357.809	-0.00781446	0.0507222	0.0426624	0.807954	281884	KCNQ3	potassium voltage-gated channel subfamily Q member 3 [Source:VGNC Symbol;Acc:VGNC:30488]	ENSG00000184156	3786	KCNQ3
ENSBTAG00000046588	1471.92	0.0266788	0.0589264	0.0428498	0.807954	614588	DNAJB9	DnaJ heat shock protein family (Hsp40) member B9 [Source:NCBI gene (formerly Entrezgene);Acc:614588]	ENSG00000128590	4189	DNAJB9
ENSBTAG00000007131	12.9063	-0.00757757	0.0506867	0.0434966	0.8087	614548	GADL1	glutamate decarboxylase like 1 [Source:VGNC Symbol;Acc:VGNC:29210]	ENSG00000144644	339896	GADL1
ENSBTAG00000006187	33.8317	-0.0127186	0.0519882	0.0437903	0.81199	286766	MFAP4	microfibril associated protein 4 [Source:VGNC Symbol;Acc:VGNC:31424]	ENSG00000166482	4239	MFAP4
ENSBTAG00000017200	979.202	-0.043409	0.0727628	0.0437327	0.81199	540619	RHOJ	ras homolog family member J [Source:VGNC Symbol;Acc:VGNC:33951]	ENSG00000126785	57381	RHOJ
ENSBTAG00000006911	762.423	0.0421982	0.0720178	0.0438991	0.812922	504823	NUP107	nucleoporin 107 [Source:VGNC Symbol;Acc:VGNC:32350]	ENSG00000111581	57122	NUP107
ENSBTAG00000018123	985.285	0.0278578	0.0597103	0.0440139	0.813964	535185	FBLN5	fibulin 5 [Source:VGNC Symbol;Acc:VGNC:28883]	ENSG00000140092	10516	FBLN5
ENSBTAG00000003263	962.558	0.0303935	0.061385	0.0441194	0.814832	327683	TBCA	tubulin folding cofactor A [Source:VGNC Symbol;Acc:VGNC:35648]	ENSG00000171530	6902	TBCA
ENSBTAG00000000679	1958.11	0.0371533	0.0669385	0.0452393	0.814948	505648	PGM3	phosphoglucomutase 3 [Source:VGNC Symbol;Acc:VGNC:32796]	ENSG00000013375	5238	PGM3
ENSBTAG00000000754	2404.94	0.051331	0.0799282	0.0450537	0.814948	533788	PPP2R5A	protein phosphatase 2 regulatory subunit B'alpha [Source:VGNC Symbol;Acc:VGNC:33260]	ENSG00000066027	5525	PPP2R5A
ENSBTAG00000001602	1066.37	-0.0299628	0.0611965	0.0461181	0.814948	404154	IL4R	interleukin 4 receptor [Source:VGNC Symbol;Acc:VGNC:30163]	ENSG00000077238	3566	IL4R
ENSBTAG00000001617	967.699	0.0377305	0.0676313	0.0446077	0.814948	508575	G2E3	G2/M-phase specific E3 ubiquitin protein ligase [Source:VGNC Symbol;Acc:VGNC:29175]	ENSG00000092140	55632	G2E3
ENSBTAG00000003069	332.739	-0.0253967	0.057991	0.0460163	0.814948	615012	MAN1C1	mannosidase alpha class 1C member 1 [Source:VGNC Symbol;Acc:VGNC:31163]	ENSG00000117643	57134	MAN1C1
ENSBTAG00000004081	63.5889	-0.00987165	0.0511616	0.0459122	0.814948	536281	FAT3	FAT atypical cadherin 3 [Source:VGNC Symbol;Acc:VGNC:28876]	ENSG00000165323	120114	FAT3
ENSBTAG00000006732	307.643	0.0223136	0.056195	0.0448787	0.814948	534500	NRCAM	neuronal cell adhesion molecule [Source:VGNC Symbol;Acc:VGNC:32257]	ENSG00000091129	4897	NRCAM
ENSBTAG00000007665	121.649	-0.0124046	0.0518682	0.0442774	0.814948	281358	3	natriuretic peptide receptor 3 [Source:NCBI gene (formerly Entrezgene);Acc:281358]	ENSG00000113389	4883	3
ENSBTAG00000007675	525.448	0.038308	0.0675517	0.0457463	0.814948	505421	NPHP1	nephrocystin 1 [Source:VGNC Symbol;Acc:VGNC:32201]	ENSG00000144061	4867	NPHP1
ENSBTAG00000007939	1125.5	0.0212238	0.0556131	0.0448702	0.814948	615954	CHMP2B	charged multivesicular body protein 2B [Source:VGNC Symbol;Acc:VGNC:27301]	ENSG00000083937	25978	CHMP2B
ENSBTAG00000008167	6738.45	0.0453739	0.073392	0.04589	0.814948	506569	TTC3	tetratricopeptide repeat domain 3 [Source:VGNC Symbol;Acc:VGNC:36469]	ENSG00000182670	7267	TTC3
ENSBTAG00000010732	51.7446	-0.0163326	0.053314	0.0448468	0.814948	527590	MMP23	matrix metallopeptidase 23 [Source:VGNC Symbol;Acc:VGNC:53594]	ENSG00000189409	8510	MMP23B
ENSBTAG00000012193	687.949	-0.0375753	0.067161	0.0451728	0.814948	537659	TTC28	tetratricopeptide repeat domain 28 [Source:VGNC Symbol;Acc:VGNC:36467]	ENSG00000100154	23331	TTC28
ENSBTAG00000012342	1220.74	0.018423	0.0541749	0.04467	0.814948	540637	LIMA1	LIM domain and actin binding 1 [Source:VGNC Symbol;Acc:VGNC:30886]	ENSG00000050405	51474	LIMA1
ENSBTAG00000012383	1806.91	0.0313981	0.0624624	0.0455867	0.814948	539781	CHMP5	charged multivesicular body protein 5 [Source:VGNC Symbol;Acc:VGNC:27304]	ENSG00000086065	51510	CHMP5
ENSBTAG00000012962	1591.01	0.0483488	0.0777649	0.0445913	0.814948	281476	SARS1	seryl-tRNA synthetase 1 [Source:VGNC Symbol;Acc:VGNC:34291]	ENSG00000031698	6301	SARS1
ENSBTAG00000013011	1330.35	0.0323057	0.0630402	0.0444531	0.814948	506073	PLAA	phospholipase A2 activating protein [Source:VGNC Symbol;Acc:VGNC:32967]	ENSG00000137055	9373	PLAA
ENSBTAG00000015728	523.402	0.0339203	0.0642915	0.0456348	0.814948	533791	NSUN3	NOP2/Sun RNA methyltransferase 3 [Source:VGNC Symbol;Acc:VGNC:32286]	ENSG00000178694	63899	NSUN3
ENSBTAG00000017753	26291.5	0.0498767	0.0788349	0.0454281	0.814948	280722	APP	amyloid beta precursor protein [Source:VGNC Symbol;Acc:VGNC:26038]	ENSG00000142192	351	APP
ENSBTAG00000019298	166.627	0.022485	0.0563079	0.0455905	0.814948	506029	STRADB	STE20 related adaptor beta [Source:VGNC Symbol;Acc:VGNC:35419]	ENSG00000082146	55437	STRADB
ENSBTAG00000020034	154.139	-0.026487	0.058802	0.0448015	0.814948	534996	LYN	LYN proto-oncogene, Src family tyrosine kinase [Source:VGNC Symbol;Acc:VGNC:31098]	ENSG00000254087	4067	LYN
ENSBTAG00000020122	1794.25	0.033618	0.0640701	0.0459213	0.814948	519992	USP16	ubiquitin specific peptidase 16 [Source:VGNC Symbol;Acc:VGNC:52842]	ENSG00000156256	10600	USP16
ENSBTAG00000020315	45.3545	0.0163105	0.0533048	0.0444892	0.814948	516544	DENND5B	DENN domain containing 5B [Source:VGNC Symbol;Acc:VGNC:28002]	ENSG00000170456	160518	DENND5B
ENSBTAG00000021182	13.057	0.00753496	0.0506808	0.0451627	0.814948	534227	DOCK4	dedicator of cytokinesis 4 [Source:VGNC Symbol;Acc:VGNC:28158]	ENSG00000128512	9732	DOCK4
ENSBTAG00000021660	1594.03	0.037363	0.0672012	0.0459896	0.814948	540640	IKBIP	IKBKB interacting protein [Source:VGNC Symbol;Acc:VGNC:56209]	ENSG00000166130	121457	IKBIP
ENSBTAG00000035995	83.8996	-0.020555	0.0552758	0.0452138	0.814948	786672	TNFAIP2	TNF alpha induced protein 2 [Source:VGNC Symbol;Acc:VGNC:53955]	ENSG00000185215	7127	TNFAIP2
ENSBTAG00000038757	24.7121	0.00851409	0.0508718	0.0449594	0.814948	100140603	HBM	hemoglobin subunit mu [Source:VGNC Symbol;Acc:VGNC:29766]	ENSG00000206177	3042	HBM
ENSBTAG00000039154	53.7041	-0.0130789	0.0520973	0.0455511	0.814948	NA			NA	NA	NA
ENSBTAG00000039275	772.375	0.0264728	0.0587051	0.0452985	0.814948	513572	ERAP2	endoplasmic reticulum aminopeptidase 2 [Source:VGNC Symbol;Acc:VGNC:28561]	ENSG00000164308	64167	ERAP2
ENSBTAG00000039922	199.109	0.0194709	0.0547264	0.0451314	0.814948	512010	ARAP2	ArfGAP with RhoGAP domain, ankyrin repeat and PH domain 2 [Source:VGNC Symbol;Acc:VGNC:26055]	ENSG00000047365	116984	ARAP2
ENSBTAG00000046493	855.694	0.0315469	0.0623635	0.0460696	0.814948	100125927	PDCD6	programmed cell death 6 [Source:VGNC Symbol;Acc:VGNC:32663]	ENSG00000249915	10016	PDCD6
ENSBTAG00000046561	191.387	0.029637	0.0610975	0.0451749	0.814948	540095	LCORL	ligand dependent nuclear receptor corepressor like [Source:VGNC Symbol;Acc:VGNC:30816]	ENSG00000178177	254251	LCORL
ENSBTAG00000047874	1258.05	0.0394031	0.0690305	0.045708	0.814948	100299693	PRPF38B	pre-mRNA processing factor 38B [Source:VGNC Symbol;Acc:VGNC:33376]	NA	NA	NA
ENSBTAG00000048151	1941.77	0.0403044	0.0699621	0.0454107	0.814948	100301114	PRPF40A	pre-mRNA processing factor 40 homolog A [Source:VGNC Symbol;Acc:VGNC:33379]	ENSG00000196504	55660	PRPF40A
ENSBTAG00000043971	258.218	-0.0185359	0.054219	0.0462419	0.816099	789485	NOTCH3	notch receptor 3 [Source:VGNC Symbol;Acc:VGNC:32178]	ENSG00000074181	4854	NOTCH3
ENSBTAG00000012450	2023.9	-0.0349535	0.0650573	0.0463496	0.816964	100139484	RAPGEF2	Rap guanine nucleotide exchange factor 2 [Source:VGNC Symbol;Acc:VGNC:33723]	ENSG00000109756	9693	RAPGEF2
ENSBTAG00000002936	685.698	-0.025914	0.0583131	0.0465454	0.817251	534258	PRRX2	paired related homeobox 2 [Source:VGNC Symbol;Acc:VGNC:58400]	ENSG00000167157	51450	PRRX2
ENSBTAG00000003371	988.389	0.0442144	0.073548	0.0465849	0.817251	509181	JKAMP	JNK1/MAPK8 associated membrane protein [Source:VGNC Symbol;Acc:VGNC:30375]	ENSG00000050130	51528	JKAMP
ENSBTAG00000010195	421.648	-0.0349149	0.0651202	0.0467632	0.817251	505353	PKN3	protein kinase N3 [Source:VGNC Symbol;Acc:VGNC:32947]	ENSG00000160447	29941	PKN3
ENSBTAG00000011530	59.988	-0.0131567	0.0521249	0.0464322	0.817251	522202	CDH15	cadherin 15 [Source:VGNC Symbol;Acc:VGNC:27094]	ENSG00000129910	1013	CDH15
ENSBTAG00000013943	152.305	-0.0231946	0.0566765	0.0467773	0.817251	782419	ZNF703	zinc finger protein 703 [Source:VGNC Symbol;Acc:VGNC:37334]	ENSG00000183779	80139	ZNF703
ENSBTAG00000017504	146.642	-0.0237976	0.0570499	0.046668	0.817251	509790	FAIM2	Fas apoptotic inhibitory molecule 2 [Source:VGNC Symbol;Acc:VGNC:28710]	ENSG00000135472	23017	FAIM2
ENSBTAG00000031295	1380.85	0.0248624	0.0576574	0.0467237	0.817251	404131	HSDL2	hydroxysteroid dehydrogenase like 2 [Source:VGNC Symbol;Acc:VGNC:29980]	ENSG00000119471	84263	HSDL2
ENSBTAG00000004789	11.4568	-0.00706465	0.0505925	0.0469401	0.81804	100336662	LGR6	leucine rich repeat containing G protein-coupled receptor 6 [Source:NCBI gene (formerly Entrezgene);Acc:100336662]	ENSG00000133067	59352	LGR6
ENSBTAG00000011396	3294.29	0.0562948	0.0883821	0.0469081	0.81804	510852	HNRNPC	heterogeneous nuclear ribonucleoprotein C [Source:NCBI gene (formerly Entrezgene);Acc:510852]	NA	NA	NA
ENSBTAG00000006743	576.582	0.0357975	0.0657428	0.0470188	0.818368	512977	RBBP8	RB binding protein 8, endonuclease [Source:VGNC Symbol;Acc:VGNC:33773]	ENSG00000101773	5932	RBBP8
ENSBTAG00000017869	3431.07	0.0242378	0.0572619	0.0470766	0.818368	281040	CAV1	caveolin 1 [Source:VGNC Symbol;Acc:VGNC:26799]	ENSG00000105974	857	CAV1
ENSBTAG00000001619	359.104	-0.0246577	0.0575259	0.0474586	0.819861	504658	SERINC5	serine incorporator 5 [Source:VGNC Symbol;Acc:VGNC:34463]	ENSG00000164300	256987	SERINC5
ENSBTAG00000002076	151.02	0.0221744	0.0560539	0.048074	0.819861	100125233	STAU2	staufen double-stranded RNA binding protein 2 [Source:NCBI gene (formerly Entrezgene);Acc:100125233]	ENSG00000040341	27067	STAU2
ENSBTAG00000005027	1187.73	0.0330712	0.063384	0.0480088	0.819861	511528	GLRX3	glutaredoxin 3 [Source:VGNC Symbol;Acc:VGNC:29417]	ENSG00000108010	10539	GLRX3
ENSBTAG00000005308	23.1552	0.00883958	0.0509362	0.0476769	0.819861	514285	ANGPTL5	angiopoietin like 5 [Source:VGNC Symbol;Acc:VGNC:50062]	ENSG00000187151	253935	ANGPTL5
ENSBTAG00000009047	472.273	-0.0290235	0.0604239	0.0480192	0.819861	787498	YPEL3	yippee like 3 [Source:VGNC Symbol;Acc:VGNC:37036]	ENSG00000090238	83719	YPEL3
ENSBTAG00000009617	2603.21	-0.0246684	0.0574515	0.0481057	0.819861	282356	SLC2A1	solute carrier family 2 member 1 [Source:VGNC Symbol;Acc:VGNC:34796]	ENSG00000117394	6513	SLC2A1
ENSBTAG00000010923	762.729	0.0383302	0.0677818	0.0478721	0.819861	511776	RAB9A	RAB9A, member RAS oncogene family [Source:VGNC Symbol;Acc:VGNC:33664]	ENSG00000123595	9367	RAB9A
ENSBTAG00000011108	627.483	-0.0367727	0.0665317	0.0479111	0.819861	100336042	USP54	ubiquitin specific peptidase 54 [Source:VGNC Symbol;Acc:VGNC:36736]	ENSG00000166348	159195	USP54
ENSBTAG00000011600	227.661	-0.0275682	0.059446	0.0474241	0.819861	535622	MAP3K8	mitogen-activated protein kinase kinase kinase 8 [Source:VGNC Symbol;Acc:VGNC:31202]	ENSG00000107968	1326	MAP3K8
ENSBTAG00000011857	81.2974	0.0117264	0.0516706	0.0473779	0.819861	614880	PPM1H	protein phosphatase, Mg2+/Mn2+ dependent 1H [Source:VGNC Symbol;Acc:VGNC:33214]	ENSG00000111110	57460	PPM1H
ENSBTAG00000013357	523.83	0.034613	0.0647921	0.0479137	0.819861	514957	PUM3	pumilio RNA binding family member 3 [Source:VGNC Symbol;Acc:VGNC:33571]	ENSG00000080608	9933	PUM3
ENSBTAG00000014411	4896.01	0.0463591	0.0755749	0.048048	0.819861	NA	NA	NA	NA	NA	NA
ENSBTAG00000016826	162.845	-0.0239681	0.0570932	0.0474185	0.819861	525734	GPR176	G protein-coupled receptor 176 [Source:VGNC Symbol;Acc:VGNC:29572]	ENSG00000166073	11245	GPR176
ENSBTAG00000018431	1780.73	-0.0481024	0.0766627	0.0480605	0.819861	100139508	NAV2	neuron navigator 2 [Source:VGNC Symbol;Acc:VGNC:31891]	ENSG00000166833	89797	NAV2
ENSBTAG00000018449	3342.67	-0.0490635	0.0781797	0.047264	0.819861	513091	NUMA1	nuclear mitotic apparatus protein 1 [Source:VGNC Symbol;Acc:VGNC:32348]	ENSG00000137497	4926	NUMA1
ENSBTAG00000019414	1232.71	0.0314434	0.0601248	0.0475532	0.819861	529633	CLK4	CDC like kinase 4 [Source:VGNC Symbol;Acc:VGNC:27451]	ENSG00000113240	57396	CLK4
ENSBTAG00000008583	31.1896	-0.0117533	0.051696	0.0482602	0.821384	524694	PALD1	phosphatase domain containing paladin 1 [Source:VGNC Symbol;Acc:VGNC:50088]	ENSG00000107719	27143	PALD1
ENSBTAG00000010012	6284.91	0.0400783	0.0689629	0.0483132	0.821384	281031	BTF3	basic transcription factor 3 [Source:VGNC Symbol;Acc:VGNC:26595]	NA	NA	NA
ENSBTAG00000006369	477.689	0.0344001	0.0645861	0.0484853	0.82209	513438	MRPS35	mitochondrial ribosomal protein S35 [Source:VGNC Symbol;Acc:VGNC:31673]	ENSG00000061794	60488	MRPS35
ENSBTAG00000009470	6103.96	0.0493181	0.0774882	0.048639	0.82209	286823	CLIC4	chloride intracellular channel 4 [Source:VGNC Symbol;Acc:VGNC:27442]	ENSG00000169504	25932	CLIC4
ENSBTAG00000013108	1768.43	0.0327849	0.0630878	0.0484343	0.82209	788926	HK2	hexokinase 2 [Source:VGNC Symbol;Acc:VGNC:29865]	ENSG00000159399	3099	HK2
ENSBTAG00000017330	383.975	0.030155	0.0613191	0.0486542	0.82209	NA			ENSG00000134049	51124	IER3IP1
ENSBTAG00000019062	1055.22	0.0473734	0.0765647	0.0486164	0.82209	539601	FCHSD2	FCH and double SH3 domains 2 [Source:VGNC Symbol;Acc:VGNC:28937]	ENSG00000137478	9873	FCHSD2
ENSBTAG00000031387	286.852	-0.0334008	0.0637365	0.0487094	0.82209	530333	FZR1	fizzy and cell division cycle 20 related 1 [Source:VGNC Symbol;Acc:VGNC:29173]	ENSG00000105325	51343	FZR1
ENSBTAG00000000946	162.77	-0.0205545	0.055209	0.0490425	0.823157	531539	MEAK7	MTOR associated protein, eak-7 homolog [Source:VGNC Symbol;Acc:VGNC:35889]	ENSG00000140950	57707	MEAK7
ENSBTAG00000002238	439.855	-0.0333267	0.0631693	0.0490754	0.823157	511349	2	ADP ribosylation factor like GTPase 2 [Source:VGNC Symbol;Acc:VGNC:97240]	ENSG00000213465	402	2
ENSBTAG00000004442	717.455	-0.0422968	0.0717998	0.0488388	0.823157	282137	AGPAT1	1-acylglycerol-3-phosphate O-acyltransferase 1 [Source:VGNC Symbol;Acc:VGNC:25734]	ENSG00000204310	10554	AGPAT1
ENSBTAG00000011044	400.441	-0.0377052	0.0673903	0.0490304	0.823157	506194	TACC3	transforming acidic coiled-coil containing protein 3 [Source:VGNC Symbol;Acc:VGNC:53778]	ENSG00000013810	10460	TACC3
ENSBTAG00000011340	231.674	0.0260992	0.0584402	0.0491853	0.823157	506867	NSL1	NSL1 component of MIS12 kinetochore complex [Source:VGNC Symbol;Acc:VGNC:32277]	ENSG00000117697	25936	NSL1
ENSBTAG00000021174	1165.94	0.044796	0.0724737	0.0490727	0.823157	511254	NRDC	nardilysin convertase [Source:VGNC Symbol;Acc:VGNC:32258]	ENSG00000078618	4898	NRDC
ENSBTAG00000021214	1928.29	0.0411519	0.0700765	0.049187	0.823157	519695	FBXL5	F-box and leucine rich repeat protein 5 [Source:VGNC Symbol;Acc:VGNC:28891]	ENSG00000118564	26234	FBXL5
ENSBTAG00000005540	149.611	0.0215389	0.0557275	0.0494636	0.824651	NA	CBX3	chromobox 3 [Source:VGNC Symbol;Acc:VGNC:50017]	NA	NA	NA
ENSBTAG00000005724	563.549	0.0314347	0.0620358	0.0493769	0.824651	515978	SYTL4	synaptotagmin like 4 [Source:VGNC Symbol;Acc:VGNC:35548]	ENSG00000102362	94121	SYTL4
ENSBTAG00000019823	320.185	-0.0217225	0.0557944	0.0495135	0.824651	538131	ADAMTS17	ADAM metallopeptidase with thrombospondin type 1 motif 17 [Source:VGNC Symbol;Acc:VGNC:25621]	ENSG00000140470	170691	ADAMTS17
ENSBTAG00000027626	2011.09	0.0516255	0.0801732	0.0494375	0.824651	616809	GOLGA7	golgin A7 [Source:VGNC Symbol;Acc:VGNC:29487]	ENSG00000147533	51125	GOLGA7
ENSBTAG00000000820	20.2298	-0.00814017	0.0507936	0.0501537	0.826401	511812	GNG11	G protein subunit gamma 11 [Source:VGNC Symbol;Acc:VGNC:53646]	ENSG00000127920	2791	GNG11
ENSBTAG00000006599	25.2371	0.00708513	0.0505925	0.0502128	0.826401	517587	INHBE	inhibin subunit beta E [Source:VGNC Symbol;Acc:VGNC:30203]	ENSG00000139269	83729	INHBE
ENSBTAG00000006950	1614.57	0.0334692	0.0632627	0.0497777	0.826401	540223	COPS4	COP9 signalosome subunit 4 [Source:VGNC Symbol;Acc:VGNC:27601]	ENSG00000138663	51138	COPS4
ENSBTAG00000007335	237.094	0.0183014	0.0540931	0.0500266	0.826401	540235	TPD52	tumor protein D52 [Source:NCBI gene (formerly Entrezgene);Acc:540235]	ENSG00000076554	7163	TPD52
ENSBTAG00000010507	43.7951	-0.0112015	0.0515113	0.0501678	0.826401	614380	SLC22A16	solute carrier family 22 member 16 [Source:VGNC Symbol;Acc:VGNC:34724]	ENSG00000004809	85413	SLC22A16
ENSBTAG00000011491	230.155	-0.0309755	0.0617896	0.0500826	0.826401	514104	WDR81	WD repeat domain 81 [Source:VGNC Symbol;Acc:VGNC:55886]	ENSG00000167716	124997	WDR81
ENSBTAG00000015212	618.89	-0.0337792	0.0639106	0.0500386	0.826401	282258	IFNAR2	interferon alpha and beta receptor subunit 2 [Source:VGNC Symbol;Acc:VGNC:30055]	ENSG00000159110	3455	IFNAR2
ENSBTAG00000015875	116.982	-0.0217755	0.0558735	0.0500924	0.826401	513643	FOXM1	forkhead box M1 [Source:VGNC Symbol;Acc:VGNC:29094]	ENSG00000111206	2305	FOXM1
ENSBTAG00000016445	4085.3	0.0375064	0.066969	0.0501685	0.826401	505118	YME1L1	YME1 like 1 ATPase [Source:VGNC Symbol;Acc:VGNC:37032]	ENSG00000136758	10730	YME1L1
ENSBTAG00000018795	364.548	0.0295273	0.0607342	0.0497674	0.826401	529491	PMS1	PMS1 homolog 1, mismatch repair system component [Source:VGNC Symbol;Acc:VGNC:33077]	ENSG00000064933	5378	PMS1
ENSBTAG00000000065	327.342	0.0311878	0.0618531	0.0505206	0.82767	512761	CRLS1	cardiolipin synthase 1 [Source:VGNC Symbol;Acc:VGNC:27719]	ENSG00000088766	54675	CRLS1
ENSBTAG00000001826	3271.6	-0.0311587	0.0623381	0.0507372	0.82767	539603	SASH1	SAM and SH3 domain containing 1 [Source:VGNC Symbol;Acc:VGNC:34293]	ENSG00000111961	23328	SASH1
ENSBTAG00000017165	3323.25	-0.0381202	0.0675907	0.0507637	0.82767	781953	MATN2	matrilin 2 [Source:VGNC Symbol;Acc:VGNC:31265]	ENSG00000132561	4147	MATN2
ENSBTAG00000019550	187.594	-0.0215009	0.0558074	0.050885	0.82767	513828	TBC1D2	TBC1 domain family member 2 [Source:VGNC Symbol;Acc:VGNC:35633]	ENSG00000095383	55357	TBC1D2
ENSBTAG00000020541	1875.42	0.0377929	0.0676344	0.0508725	0.82767	100996942	PYURF	phosphatidylinositol glycan anchor biosynthesis class Y [Source:NCBI gene (formerly Entrezgene);Acc:514374]	ENSG00000145337	NA	PYURF
ENSBTAG00000021273	273.969	-0.0206825	0.0552412	0.0507487	0.82767	510140	SEMA4B	semaphorin 4B [Source:VGNC Symbol;Acc:VGNC:34434]	ENSG00000185033	10509	SEMA4B
ENSBTAG00000021323	700.186	0.0299037	0.0609345	0.0508477	0.82767	536149	AGFG1	ArfGAP with FG repeats 1 [Source:VGNC Symbol;Acc:VGNC:25725]	ENSG00000173744	3267	AGFG1
ENSBTAG00000021685	1736.82	0.00614816	0.050423	0.050457	0.82767	515233	EEF1A2	eukaryotic translation elongation factor 1 alpha 2 [Source:VGNC Symbol;Acc:VGNC:50164]	ENSG00000101210	1917	EEF1A2
ENSBTAG00000030885	75.4368	-0.0190993	0.054492	0.0504604	0.82767	530828	SSC5D	scavenger receptor cysteine rich family member with 5 domains [Source:VGNC Symbol;Acc:VGNC:35310]	ENSG00000179954	284297	SSC5D
ENSBTAG00000039591	1756.57	0.0271732	0.0590278	0.0508064	0.82767	613669	TMEM167A	transmembrane protein 167A [Source:VGNC Symbol;Acc:VGNC:35991]	ENSG00000174695	153339	TMEM167A
ENSBTAG00000002551	1459.23	0.0278765	0.0595011	0.050979	0.82823	282572	KCNJ8	potassium inwardly rectifying channel subfamily J member 8 [Source:VGNC Symbol;Acc:VGNC:30463]	ENSG00000121361	3764	KCNJ8
ENSBTAG00000000292	562.588	-0.0406737	0.0710194	0.0514664	0.830329	513684	TCIRG1	T cell immune regulator 1, ATPase H+ transporting V0 subunit a3 [Source:VGNC Symbol;Acc:VGNC:56298]	ENSG00000110719	10312	TCIRG1
ENSBTAG00000006837	891.277	0.0363642	0.0659044	0.0513995	0.830329	518834	UBA6	ubiquitin like modifier activating enzyme 6 [Source:VGNC Symbol;Acc:VGNC:36565]	ENSG00000033178	55236	UBA6
ENSBTAG00000015578	227.161	0.0318235	0.0624425	0.0513866	0.830329	781150	SAP30	Sin3A associated protein 30 [Source:VGNC Symbol;Acc:VGNC:34282]	ENSG00000164105	8819	SAP30
ENSBTAG00000019785	1386.78	-0.0327601	0.0632852	0.0512348	0.830329	538483	CIC	capicua transcriptional repressor [Source:VGNC Symbol;Acc:VGNC:27363]	ENSG00000079432	23152	CIC
ENSBTAG00000020410	1098.69	0.0420849	0.0711969	0.0511865	0.830329	515894	UFL1	UFM1 specific ligase 1 [Source:VGNC Symbol;Acc:VGNC:36646]	ENSG00000014123	23376	UFL1
ENSBTAG00000020796	147	0.0158972	0.053113	0.0514107	0.830329	535287	UBE2D1	ubiquitin conjugating enzyme E2 D1 [Source:VGNC Symbol;Acc:VGNC:36579]	ENSG00000072401	7321	UBE2D1
ENSBTAG00000005012	415.126	0.0258855	0.0581663	0.0515264	0.830333	507165	HSPH1	heat shock protein family H (Hsp110) member 1 [Source:VGNC Symbol;Acc:VGNC:53817]	ENSG00000120694	10808	HSPH1
ENSBTAG00000006984	1761.82	-0.0210795	0.0554046	0.0515885	0.830371	518609	CD55	CD55 molecule (Cromer blood group) [Source:NCBI gene (formerly Entrezgene);Acc:518609]	ENSG00000196352	1604	CD55
ENSBTAG00000039529	370.4	-0.031026	0.0614468	0.0516758	0.830815	615438	BTBD19	BTB domain containing 19 [Source:VGNC Symbol;Acc:VGNC:26588]	ENSG00000222009	149478	BTBD19
ENSBTAG00000001057	4976.24	0.0264824	0.0580911	0.0517486	0.830987	532778	ARFGAP3	ADP ribosylation factor GTPase activating protein 3 [Source:VGNC Symbol;Acc:VGNC:26063]	ENSG00000242247	26286	ARFGAP3
ENSBTAG00000004272	83.9917	0.00963015	0.0510449	0.0524633	0.830987	617420	ISG12(B)	TLH29 protein precursor-like [Source:NCBI gene (formerly Entrezgene);Acc:617420]	ENSG00000119632	83982	IFI27L2
ENSBTAG00000004718	255.017	0.0304286	0.0612561	0.0522447	0.830987	505464	PUS7L	pseudouridine synthase 7 like [Source:VGNC Symbol;Acc:VGNC:33577]	ENSG00000129317	83448	PUS7L
ENSBTAG00000009498	720.783	0.04257	0.0711019	0.0519725	0.830987	540786	PTEN	phosphatase and tensin homolog [Source:VGNC Symbol;Acc:VGNC:33496]	NA	NA	NA
ENSBTAG00000010487	711.722	0.0328454	0.063087	0.0521089	0.830987	767924	SMIM3	small integral membrane protein 3 [Source:VGNC Symbol;Acc:VGNC:35021]	ENSG00000256235	85027	SMIM3
ENSBTAG00000011945	1913.66	0.0342713	0.0641593	0.0524234	0.830987	NA	NA	NA	NA	NA	NA
ENSBTAG00000014186	258.205	-0.0319401	0.0624034	0.0522598	0.830987	540762	NCOA5	nuclear receptor coactivator 5 [Source:VGNC Symbol;Acc:VGNC:31923]	ENSG00000124160	57727	NCOA5
ENSBTAG00000015101	1903.24	0.0255951	0.0583451	0.0521594	0.830987	540444	HMGB2	high mobility group box 2 [Source:NCBI gene (formerly Entrezgene);Acc:540444]	ENSG00000164104	3148	HMGB2
ENSBTAG00000015334	1142.71	0.0434643	0.0719268	0.0524012	0.830987	782847	ZHX1	zinc fingers and homeoboxes 1 [Source:VGNC Symbol;Acc:VGNC:37182]	ENSG00000165156	11244	ZHX1
ENSBTAG00000016260	1522.81	0.0423279	0.0708753	0.0523733	0.830987	535652	LRRK2	leucine rich repeat kinase 2 [Source:VGNC Symbol;Acc:VGNC:31038]	ENSG00000188906	120892	LRRK2
ENSBTAG00000022150	12185.3	-0.0307486	0.0614596	0.0521425	0.830987	NA	MXRA5	matrix remodeling associated 5 [Source:VGNC Symbol;Acc:VGNC:31774]	ENSG00000101825	25878	MXRA5
ENSBTAG00000027201	1833.28	-0.0273214	0.0591361	0.0521569	0.830987	523153	RAPH1	Ras association (RalGDS/AF-6) and pleckstrin homology domains 1 [Source:VGNC Symbol;Acc:VGNC:54621]	ENSG00000173166	65059	RAPH1
ENSBTAG00000039028	1443.99	0.00920272	0.0510034	0.0524539	0.830987	783871	PI3	peptidase inhibitor 3, skin-derived (SKALP) [Source:NCBI gene (formerly Entrezgene);Acc:783871]	ENSG00000124102	5266	PI3
ENSBTAG00000010542	651.235	-0.0322997	0.0625813	0.0525658	0.831079	519030	SPIRE1	spire type actin nucleation factor 1 [Source:VGNC Symbol;Acc:VGNC:35222]	ENSG00000134278	56907	SPIRE1
ENSBTAG00000016033	390.872	-0.0354346	0.0651011	0.0525886	0.831079	100295338	HOXD9	homeobox D9 [Source:VGNC Symbol;Acc:VGNC:29934]	ENSG00000128709	3235	HOXD9
ENSBTAG00000004510	237.34	-0.0162941	0.0532112	0.0526942	0.831295	614603	SARDH	sarcosine dehydrogenase [Source:VGNC Symbol;Acc:VGNC:34289]	ENSG00000123453	1757	SARDH
ENSBTAG00000004961	562.624	0.0393704	0.0684985	0.0527218	0.831295	511030	GOSR1	golgi SNAP receptor complex member 1 [Source:VGNC Symbol;Acc:VGNC:29500]	ENSG00000108587	9527	GOSR1
ENSBTAG00000007130	1117.4	0.0355042	0.065073	0.0529462	0.832142	533375	ESF1	ESF1 nucleolar pre-rRNA processing protein homolog [Source:VGNC Symbol;Acc:VGNC:28601]	ENSG00000089048	51575	ESF1
ENSBTAG00000019209	370.225	0.0356098	0.0652296	0.052955	0.832142	518502	RAD1	RAD1 checkpoint DNA exonuclease [Source:VGNC Symbol;Acc:VGNC:33677]	ENSG00000113456	5810	RAD1
ENSBTAG00000019652	3848.06	0.0342582	0.0641183	0.0529019	0.832142	539445	STK26	serine/threonine kinase 26 [Source:VGNC Symbol;Acc:VGNC:35392]	ENSG00000134602	51765	STK26
ENSBTAG00000000646	698.022	0.0348576	0.064508	0.054562	0.833421	514572	ANAPC4	anaphase promoting complex subunit 4 [Source:VGNC Symbol;Acc:VGNC:25884]	ENSG00000053900	29945	ANAPC4
ENSBTAG00000000831	144.821	-0.0214085	0.0555686	0.0548342	0.833421	613527	CTNS	cystinosin, lysosomal cystine transporter [Source:VGNC Symbol;Acc:VGNC:27807]	ENSG00000040531	1497	CTNS
ENSBTAG00000002196	606.212	0.0256929	0.0580436	0.0541442	0.833421	NA	NA	NA	NA	NA	NA
ENSBTAG00000003298	426.905	-0.0332825	0.0631717	0.0540875	0.833421	504411	LZTS2	leucine zipper tumor suppressor 2 [Source:VGNC Symbol;Acc:VGNC:31122]	ENSG00000107816	84445	LZTS2
ENSBTAG00000003545	889.108	0.0307362	0.0614769	0.0547263	0.833421	505533	TAF1D	TATA-box binding protein associated factor, RNA polymerase I subunit D [Source:VGNC Symbol;Acc:VGNC:35572]	ENSG00000166012	79101	TAF1D
ENSBTAG00000004659	246.343	0.0240249	0.0570337	0.0544485	0.833421	514221	COQ10B	coenzyme Q10B [Source:VGNC Symbol;Acc:VGNC:27610]	ENSG00000115520	80219	COQ10B
ENSBTAG00000007013	92.2672	0.0174295	0.0536936	0.0535864	0.833421	513303	TOM1L1	target of myb1 like 1 membrane trafficking protein [Source:VGNC Symbol;Acc:VGNC:36218]	ENSG00000141198	10040	TOM1L1
ENSBTAG00000007702	134.427	0.022416	0.0559516	0.0548167	0.833421	511723	RPP38	ribonuclease P/MRP subunit p38 [Source:VGNC Symbol;Acc:VGNC:34124]	ENSG00000152464	10557	RPP38
ENSBTAG00000009394	175.773	0.0265469	0.058499	0.05409	0.833421	519974	NSMCE2	NSE2 (MMS21) homolog, SMC5-SMC6 complex SUMO ligase [Source:VGNC Symbol;Acc:VGNC:32280]	ENSG00000156831	286053	NSMCE2
ENSBTAG00000009435	639.954	-0.035566	0.0650441	0.0546371	0.833421	513598	SMG5	SMG5 nonsense mediated mRNA decay factor [Source:VGNC Symbol;Acc:VGNC:55683]	ENSG00000198952	23381	SMG5
ENSBTAG00000009686	6.68539	-0.00565382	0.0503643	0.0543678	0.833421	505376	FBXO15	F-box protein 15 [Source:VGNC Symbol;Acc:VGNC:28893]	ENSG00000141665	201456	FBXO15
ENSBTAG00000009939	3348.62	0.0430237	0.0721544	0.0532937	0.833421	538086	CAND1	cullin associated and neddylation dissociated 1 [Source:VGNC Symbol;Acc:VGNC:26734]	ENSG00000111530	55832	CAND1
ENSBTAG00000010880	34.3236	-0.00877234	0.0509006	0.0545518	0.833421	506434	TNNI2	troponin I2, fast skeletal type [Source:VGNC Symbol;Acc:VGNC:36192]	ENSG00000130598	7136	TNNI2
ENSBTAG00000012397	476.358	0.0258505	0.0580826	0.0541749	0.833421	530642	DCK	deoxycytidine kinase [Source:VGNC Symbol;Acc:VGNC:27914]	ENSG00000156136	1633	DCK
ENSBTAG00000013996	244.108	-0.020681	0.0552008	0.0532448	0.833421	617344	SH3BP2	SH3 domain binding protein 2 [Source:VGNC Symbol;Acc:VGNC:34566]	ENSG00000087266	6452	SH3BP2
ENSBTAG00000015781	852.711	0.0405923	0.0692905	0.0534207	0.833421	614311	TRMT13	tRNA methyltransferase 13 homolog [Source:VGNC Symbol;Acc:VGNC:36370]	ENSG00000122435	54482	TRMT13
ENSBTAG00000016547	518.684	0.0385636	0.0676197	0.0536491	0.833421	353245	CEP57	centrosomal protein 57 [Source:VGNC Symbol;Acc:VGNC:27207]	ENSG00000166037	9702	CEP57
ENSBTAG00000017043	7.69245	-0.00537981	0.0503223	0.0547651	0.833421	509707	GPR1	G protein-coupled receptor 1 [Source:VGNC Symbol;Acc:VGNC:29542]	ENSG00000183671	2825	GPR1
ENSBTAG00000017986	62.1996	-0.0113964	0.0515494	0.0535088	0.833421	541222	GLIS1	GLIS family zinc finger 1 [Source:VGNC Symbol;Acc:VGNC:29406]	ENSG00000174332	148979	GLIS1
ENSBTAG00000018999	871.014	-0.0283764	0.0597261	0.0537023	0.833421	616130	MGRN1	mahogunin ring finger 1 [Source:VGNC Symbol;Acc:VGNC:97285]	ENSG00000102858	23295	MGRN1
ENSBTAG00000019542	439.905	0.0330623	0.0631179	0.0547633	0.833421	515194	MRPL39	mitochondrial ribosomal protein L39 [Source:VGNC Symbol;Acc:VGNC:31634]	ENSG00000154719	54148	MRPL39
ENSBTAG00000020194	18.4712	0.00905787	0.050982	0.0543243	0.833421	506924	FGF13	fibroblast growth factor 13 [Source:VGNC Symbol;Acc:VGNC:28972]	NA	NA	NA
ENSBTAG00000020644	346.958	0.0217368	0.0556668	0.054202	0.833421	540179	GPC4	glypican 4 [Source:VGNC Symbol;Acc:VGNC:29526]	ENSG00000076716	2239	GPC4
ENSBTAG00000021504	24.0488	-0.00979031	0.0511443	0.0539936	0.833421	531079	TIRAP	TIR domain containing adaptor protein [Source:VGNC Symbol;Acc:VGNC:35879]	ENSG00000150455	114609	TIRAP
ENSBTAG00000021639	57.9546	-0.0121616	0.0517742	0.0532686	0.833421	519403	ARC	activity regulated cytoskeleton associated protein [Source:VGNC Symbol;Acc:VGNC:26056]	ENSG00000198576	23237	ARC
ENSBTAG00000027426	304.725	0.0215908	0.0556872	0.054132	0.833421	NA			ENSG00000187109	4673	NAP1L1
ENSBTAG00000034442	486.777	0.023798	0.0568745	0.0540829	0.833421	507217	LNP1	leukemia NUP98 fusion partner 1 [Source:NCBI gene (formerly Entrezgene);Acc:507217]	ENSG00000206535	348801	LNP1
ENSBTAG00000034645	223.212	-0.0207633	0.0552651	0.0536778	0.833421	510953	PON3	paraoxonase 3 [Source:VGNC Symbol;Acc:VGNC:33162]	ENSG00000105852	5446	PON3
ENSBTAG00000038428	209.521	-0.0247584	0.0574099	0.0539635	0.833421	522670	RELB	RELB proto-oncogene, NF-kB subunit [Source:VGNC Symbol;Acc:VGNC:33859]	ENSG00000104856	5971	RELB
ENSBTAG00000044861	6.50233	-0.00468368	0.0502357	0.0544986	0.833421	112446116			NA	NA	NA
ENSBTAG00000001123	308.79	0.0348294	0.0645265	0.0551182	0.834601	513601	SNRNP48	small nuclear ribonucleoprotein U11/U12 subunit 48 [Source:VGNC Symbol;Acc:VGNC:35072]	ENSG00000168566	154007	SNRNP48
ENSBTAG00000002783	616.159	0.0327292	0.0625189	0.055152	0.834601	100125835	PCYOX1	prenylcysteine oxidase 1 [Source:VGNC Symbol;Acc:VGNC:32650]	ENSG00000116005	51449	PCYOX1
ENSBTAG00000008864	361.106	0.0186287	0.054191	0.0550604	0.834601	613753	LY96	lymphocyte antigen 96 [Source:VGNC Symbol;Acc:VGNC:53867]	ENSG00000154589	23643	LY96
ENSBTAG00000045582	2644.64	0.0339404	0.0637107	0.0549885	0.834601	614345	ARPC5	actin related protein 2/3 complex subunit 5 [Source:VGNC Symbol;Acc:VGNC:26165]	ENSG00000162704	10092	ARPC5
ENSBTAG00000016495	221.571	0.0260417	0.0582279	0.0552968	0.835883	539267	LINS1	lines homolog 1 [Source:VGNC Symbol;Acc:VGNC:30903]	ENSG00000140471	55180	LINS1
ENSBTAG00000002137	742.538	0.0357223	0.0650765	0.0556989	0.837879	515509	SUGT1	SGT1 homolog, MIS12 kinetochore complex assembly cochaperone [Source:VGNC Symbol;Acc:VGNC:35465]	ENSG00000165416	10910	SUGT1
ENSBTAG00000003362	28237.7	0.02453	0.0572553	0.0558059	0.837879	282646	HSP90B1	heat shock protein 90 beta family member 1 [Source:VGNC Symbol;Acc:VGNC:49984]	ENSG00000166598	7184	HSP90B1
ENSBTAG00000003708	5487.21	0.0394594	0.0683591	0.0555697	0.837879	533994	SEC23A	Sec23 homolog A, COPII coat complex component [Source:VGNC Symbol;Acc:VGNC:34410]	ENSG00000100934	10484	SEC23A
ENSBTAG00000011483	67.2108	-0.0150134	0.0527762	0.0558505	0.837879	616566	SCARF1	scavenger receptor class F member 1 [Source:VGNC Symbol;Acc:VGNC:34326]	ENSG00000074660	8578	SCARF1
ENSBTAG00000014111	647.98	-0.0354099	0.0642825	0.0556266	0.837879	534793	INPP4B	inositol polyphosphate-4-phosphatase type II B [Source:VGNC Symbol;Acc:VGNC:53908]	ENSG00000109452	8821	INPP4B
ENSBTAG00000032166	448.809	0.0291143	0.0602125	0.0557895	0.837879	613957	GTPBP10	GTP binding protein 10 [Source:VGNC Symbol;Acc:VGNC:50102]	ENSG00000105793	85865	GTPBP10
ENSBTAG00000044033	9248.63	0.0524788	0.0773536	0.0557891	0.837879	538062	EDIL3	EGF like repeats and discoidin domains 3 [Source:VGNC Symbol;Acc:VGNC:28326]	ENSG00000164176	10085	EDIL3
ENSBTAG00000019304	1417.41	-0.0180662	0.0539072	0.0559556	0.83855	NA	NA	NA	NA	NA	NA
ENSBTAG00000006188	6.46733	0.00477358	0.0502461	0.0562582	0.840913	100296635	USH2A	usherin [Source:VGNC Symbol;Acc:VGNC:36706]	ENSG00000042781	7399	USH2A
ENSBTAG00000011258	634.196	0.0266468	0.0586037	0.0562414	0.840913	527845	ACOT9	acyl-CoA thioesterase 9 [Source:VGNC Symbol;Acc:VGNC:25551]	ENSG00000123130	23597	ACOT9
ENSBTAG00000019964	3525.07	-0.0244071	0.0570486	0.0563551	0.840913	504526	GAS6	growth arrest specific 6 [Source:VGNC Symbol;Acc:VGNC:29261]	ENSG00000183087	2621	GAS6
ENSBTAG00000047789	13.6542	-0.00784636	0.0507301	0.0563408	0.840913	NA	Metazoa_SRP	Metazoan signal recognition particle RNA [Source:RFAM;Acc:RF00017]	ENSG00000263426	NA	RN7SL471P
ENSBTAG00000035998	11.6032	0.00596873	0.0504065	0.0564709	0.841737	516210	CKB	creatine kinase B [Source:VGNC Symbol;Acc:VGNC:27384]	ENSG00000166165	1152	CKB
ENSBTAG00000001988	4136.32	0.0356489	0.0645801	0.05702	0.842731	515226	EIF3D	eukaryotic translation initiation factor 3 subunit D [Source:VGNC Symbol;Acc:VGNC:28394]	ENSG00000100353	8664	EIF3D
ENSBTAG00000002764	28.5084	-0.009981	0.0511802	0.0570797	0.842731	617594	IGFLR1	IGF like family receptor 1 [Source:VGNC Symbol;Acc:VGNC:30091]	ENSG00000126246	79713	IGFLR1
ENSBTAG00000003889	234.417	-0.0206354	0.0551397	0.0570905	0.842731	516318	PER1	period circadian regulator 1 [Source:VGNC Symbol;Acc:VGNC:32748]	ENSG00000179094	5187	PER1
ENSBTAG00000004383	323.859	0.0231037	0.0564473	0.0566943	0.842731	616665	FNBP1L	formin binding protein 1 like [Source:VGNC Symbol;Acc:VGNC:29060]	ENSG00000137942	54874	FNBP1L
ENSBTAG00000005716	351.974	0.016125	0.053114	0.0568962	0.842731	493998	CRABP2	cellular retinoic acid binding protein 2 [Source:VGNC Symbol;Acc:VGNC:27686]	ENSG00000143320	1382	CRABP2
ENSBTAG00000006253	1416.02	0.031427	0.0617986	0.0567007	0.842731	528415	FLNC	filamin C [Source:VGNC Symbol;Acc:VGNC:29035]	ENSG00000128591	2318	FLNC
ENSBTAG00000013793	986.271	0.0408038	0.0691828	0.0571435	0.842731	507781	NEDD4	NEDD4 E3 ubiquitin protein ligase [Source:VGNC Symbol;Acc:VGNC:55128]	ENSG00000069869	4734	NEDD4
ENSBTAG00000014314	284.918	-0.0276308	0.0592488	0.0569591	0.842731	515531	HPS1	HPS1 biogenesis of lysosomal organelles complex 3 subunit 1 [Source:VGNC Symbol;Acc:VGNC:29943]	ENSG00000107521	3257	HPS1
ENSBTAG00000014737	982.308	-0.0204083	0.0549464	0.0570569	0.842731	282122	VEGFC	vascular endothelial growth factor C [Source:VGNC Symbol;Acc:VGNC:36785]	ENSG00000150630	7424	VEGFC
ENSBTAG00000026915	1475.29	0.0382901	0.0670334	0.0570034	0.842731	534671	NEK1	NIMA related kinase 1 [Source:VGNC Symbol;Acc:VGNC:31991]	ENSG00000137601	4750	NEK1
ENSBTAG00000009761	3780.52	0.0328078	0.0625168	0.0573388	0.84382	538486	ACTR2	actin related protein 2 [Source:VGNC Symbol;Acc:VGNC:25586]	ENSG00000138071	10097	ACTR2
ENSBTAG00000039121	4251.86	0.0439134	0.0713465	0.057308	0.84382	614435	PTP4A2	protein tyrosine phosphatase 4A2 [Source:VGNC Symbol;Acc:VGNC:33524]	ENSG00000184007	8073	PTP4A2
ENSBTAG00000000773	823.886	0.0316692	0.0619486	0.0586054	0.848401	786577	TTC9C	tetratricopeptide repeat domain 9C [Source:NCBI gene (formerly Entrezgene);Acc:786577]	ENSG00000162222	283237	TTC9C
ENSBTAG00000002763	584.102	-0.025981	0.0579864	0.058238	0.848401	785776	KMT2B	lysine methyltransferase 2B [Source:VGNC Symbol;Acc:VGNC:30691]	ENSG00000272333	9757	KMT2B
ENSBTAG00000003557	1447.85	0.0253696	0.0577644	0.0584962	0.848401	615668	CCDC117	coiled-coil domain containing 117 [Source:VGNC Symbol;Acc:VGNC:26837]	ENSG00000159873	150275	CCDC117
ENSBTAG00000006679	178.06	0.0228375	0.0562717	0.0584416	0.848401	407219	MITF	melanocyte inducing transcription factor [Source:VGNC Symbol;Acc:VGNC:31487]	ENSG00000187098	4286	MITF
ENSBTAG00000006716	450.708	-0.0270185	0.0587413	0.0585493	0.848401	282022	PTGS1	prostaglandin-endoperoxide synthase 1 [Source:VGNC Symbol;Acc:VGNC:33511]	ENSG00000095303	5742	PTGS1
ENSBTAG00000008938	129.362	-0.0210664	0.0553394	0.0587652	0.848401	535742	SRC	SRC proto-oncogene, non-receptor tyrosine kinase [Source:VGNC Symbol;Acc:VGNC:35269]	ENSG00000197122	6714	SRC
ENSBTAG00000008952	249.659	-0.0207965	0.0551838	0.0587144	0.848401	532839	RAP1GAP	RAP1 GTPase activating protein [Source:VGNC Symbol;Acc:VGNC:33716]	ENSG00000076864	5909	RAP1GAP
ENSBTAG00000015844	3375.94	-0.00985582	0.0511359	0.0589438	0.848401	360007	TFPI2	tissue factor pathway inhibitor 2 [Source:VGNC Symbol;Acc:VGNC:35794]	ENSG00000105825	7980	TFPI2
ENSBTAG00000016094	36.2612	-0.0135884	0.0522246	0.058507	0.848401	518759	SLC36A1	solute carrier family 36 member 1 [Source:VGNC Symbol;Acc:VGNC:34838]	ENSG00000123643	206358	SLC36A1
ENSBTAG00000018825	165.573	-0.025358	0.0577459	0.0581079	0.848401	538233	SSH1	slingshot protein phosphatase 1 [Source:VGNC Symbol;Acc:VGNC:35312]	ENSG00000084112	54434	SSH1
ENSBTAG00000020933	1381.98	0.0344144	0.0641473	0.0584564	0.848401	505341	HCFC2	host cell factor C2 [Source:VGNC Symbol;Acc:VGNC:29773]	ENSG00000111727	29915	HCFC2
ENSBTAG00000021064	240.859	-0.0232681	0.0565171	0.0578856	0.848401	NA	NA	NA	NA	NA	NA
ENSBTAG00000021334	513.255	0.0321187	0.0622816	0.0589745	0.848401	767921	C24H18orf32	chromosome 24 C18orf32 homolog [Source:VGNC Symbol;Acc:VGNC:52682]	ENSG00000177576	497661	C18orf32
ENSBTAG00000024379	105.954	0.013202	0.0520681	0.058716	0.848401	777690	LRRC17	leucine rich repeat containing 17 [Source:VGNC Symbol;Acc:VGNC:52798]	ENSG00000128606	10234	LRRC17
ENSBTAG00000024539	3938.68	-0.0248781	0.0572512	0.0587466	0.848401	504407	SPSB1	splA/ryanodine receptor domain and SOCS box containing 1 [Source:NCBI gene (formerly Entrezgene);Acc:504407]	ENSG00000171621	80176	SPSB1
ENSBTAG00000025942	19.8031	-0.0094357	0.0510544	0.0577792	0.848401	512259	HPGD	15-hydroxyprostaglandin dehydrogenase [Source:VGNC Symbol;Acc:VGNC:56973]	ENSG00000164120	3248	HPGD
ENSBTAG00000032591	3081.35	-0.0210809	0.0551177	0.0589345	0.848401	538634	CTHRC1	collagen triple helix repeat containing 1 [Source:VGNC Symbol;Acc:VGNC:27796]	ENSG00000164932	115908	CTHRC1
ENSBTAG00000034823	1109.6	0.0423187	0.0701054	0.0587156	0.848401	511650	AGGF1	angiogenic factor with G-patch and FHA domains 1 [Source:VGNC Symbol;Acc:VGNC:25727]	ENSG00000164252	55109	AGGF1
ENSBTAG00000037571	561.645	0.0371239	0.0660994	0.0583726	0.848401	538551	EBAG9	estrogen receptor binding site associated antigen 9 [Source:VGNC Symbol;Acc:VGNC:97262]	ENSG00000147654	9166	EBAG9
ENSBTAG00000045859	21.4142	-0.00991735	0.0511713	0.0589921	0.848401	NA	NA	NA	NA	NA	NA
ENSBTAG00000046037	388.614	0.0176879	0.0537428	0.0585384	0.848401	282479	SLC25A5	solute carrier family 25 member 5 [Source:VGNC Symbol;Acc:VGNC:49966]	ENSG00000005022	292	SLC25A5
ENSBTAG00000047210	43.4824	0.0127353	0.051971	0.0588523	0.848401	NA	NA	NA	NA	NA	NA
ENSBTAG00000012976	1352.5	0.041217	0.0687811	0.0591543	0.848978	528123	WLS	Wnt ligand secretion mediator [Source:VGNC Symbol;Acc:VGNC:36948]	ENSG00000116729	79971	WLS
ENSBTAG00000020632	983.653	0.0199459	0.0547528	0.0591195	0.848978	519632	NQO1	NAD(P)H quinone dehydrogenase 1 [Source:VGNC Symbol;Acc:VGNC:57053]	ENSG00000181019	1728	NQO1
ENSBTAG00000008538	35.7388	0.0112797	0.0514524	0.0593094	0.849449	524709	DNAI1	dynein axonemal intermediate chain 1 [Source:VGNC Symbol;Acc:VGNC:28129]	ENSG00000122735	27019	DNAI1
ENSBTAG00000033255	765.641	0.0291462	0.0601401	0.0592946	0.849449	508944	DUSP11	dual specificity phosphatase 11 [Source:VGNC Symbol;Acc:VGNC:28250]	ENSG00000144048	8446	DUSP11
ENSBTAG00000019545	620.114	-0.0223541	0.0559708	0.0593796	0.84958	785769		spermatogenesis associated 13 [Source:NCBI gene (formerly Entrezgene);Acc:785769]	ENSG00000182957	221178	SPATA13
ENSBTAG00000017905	311.264	-0.0294237	0.0603141	0.0595565	0.851236	540606	WDR91	WD repeat domain 91 [Source:VGNC Symbol;Acc:VGNC:36927]	ENSG00000105875	29062	WDR91
ENSBTAG00000001097	523.856	0.0178738	0.0537999	0.0604413	0.853121	509422	FKBP7	FKBP prolyl isomerase 7 [Source:VGNC Symbol;Acc:VGNC:29026]	ENSG00000079150	51661	FKBP7
ENSBTAG00000001359	471.997	-0.0132712	0.052049	0.0612861	0.853121	538799	B3GNT7	UDP-GlcNAc:betaGal beta-1,3-N-acetylglucosaminyltransferase 7 [Source:VGNC Symbol;Acc:VGNC:26383]	ENSG00000156966	93010	B3GNT7
ENSBTAG00000003702	1171.41	0.0392562	0.0669536	0.0610119	0.853121	540507	ANGEL2	angel homolog 2 [Source:VGNC Symbol;Acc:VGNC:25887]	ENSG00000174606	90806	ANGEL2
ENSBTAG00000004901	581.359	0.0379596	0.0664125	0.0613447	0.853121	537790	PIK3C2A	phosphatidylinositol-4-phosphate 3-kinase catalytic subunit type 2 alpha [Source:NCBI gene (formerly Entrezgene);Acc:537790]	ENSG00000011405	5286	PIK3C2A
ENSBTAG00000005654	6208.69	0.0183207	0.053961	0.0610966	0.853121	282385	TMSB10	thymosin beta 10 [Source:NCBI gene (formerly Entrezgene);Acc:282385]	NA	NA	NA
ENSBTAG00000007773	13565.3	0.018777	0.0541821	0.060796	0.853121	282118	VCAM1	vascular cell adhesion molecule 1 [Source:NCBI gene (formerly Entrezgene);Acc:282118]	ENSG00000162692	7412	VCAM1
ENSBTAG00000009749	97.1862	-0.0153461	0.0527935	0.0600434	0.853121	522980	USP2	ubiquitin specific peptidase 2 [Source:VGNC Symbol;Acc:VGNC:54894]	ENSG00000036672	9099	USP2
ENSBTAG00000010350	698.017	0.0189556	0.0543001	0.0607339	0.853121	107131223	USP53	ubiquitin specific peptidase 53 [Source:VGNC Symbol;Acc:VGNC:58425]	ENSG00000145390	54532	USP53
ENSBTAG00000010481	985.128	0.0418559	0.069546	0.0611065	0.853121	506676	UBXN1	UBX domain protein 1 [Source:VGNC Symbol;Acc:VGNC:36622]	ENSG00000162191	51035	UBXN1
ENSBTAG00000012090	50.8762	0.0123716	0.0518024	0.0605402	0.853121	281780	GGTA1	alpha-galactosyltransferase 1 (glycoprotein) [Source:NCBI gene (formerly Entrezgene);Acc:281780]	NA	NA	NA
ENSBTAG00000013496	2367.06	0.0293659	0.0595772	0.0608472	0.853121	513281	CPM	carboxypeptidase M [Source:VGNC Symbol;Acc:VGNC:27655]	ENSG00000135678	1368	CPM
ENSBTAG00000014250	118.353	-0.0207308	0.0553615	0.0613188	0.853121	523239	ZC3HAV1L	zinc finger CCCH-type containing, antiviral 1 like [Source:VGNC Symbol;Acc:VGNC:37112]	ENSG00000146858	92092	ZC3HAV1L
ENSBTAG00000014752	2682.48	0.04408	0.0704406	0.0598263	0.853121	533105	AKAP11	A-kinase anchoring protein 11 [Source:VGNC Symbol;Acc:VGNC:25781]	ENSG00000023516	11215	AKAP11
ENSBTAG00000015044	47.9544	0.0132938	0.0520976	0.0602956	0.853121	535188	CARD10	caspase recruitment domain family member 10 [Source:VGNC Symbol;Acc:VGNC:26760]	ENSG00000100065	29775	CARD10
ENSBTAG00000016462	1526.17	-0.0406432	0.0688239	0.0608132	0.853121	534935	TCF4	transcription factor 4 [Source:VGNC Symbol;Acc:VGNC:35694]	ENSG00000196628	6925	TCF4
ENSBTAG00000016957	567.225	0.0339189	0.0634166	0.0611988	0.853121	NA	NA	NA	NA	NA	NA
ENSBTAG00000017672	3.79397	-0.00355524	0.0501229	0.0599322	0.853121	282820	HAS1	hyaluronan synthase 1 [Source:VGNC Symbol;Acc:VGNC:52197]	ENSG00000105509	3036	HAS1
ENSBTAG00000020070	754.329	-0.0359464	0.0647681	0.0606268	0.853121	533151	ABCC3	ATP binding cassette subfamily C member 3 [Source:VGNC Symbol;Acc:VGNC:25473]	ENSG00000108846	8714	ABCC3
ENSBTAG00000021506	3184.62	0.0244626	0.0571447	0.060179	0.853121	509977	ARL6IP5	ADP ribosylation factor like GTPase 6 interacting protein 5 [Source:VGNC Symbol;Acc:VGNC:26151]	ENSG00000144746	10550	ARL6IP5
ENSBTAG00000021953	507.781	0.0247172	0.0573571	0.0606857	0.853121	506466	LARGE1	LARGE xylosyl- and glucuronyltransferase 1 [Source:VGNC Symbol;Acc:VGNC:54444]	ENSG00000133424	9215	LARGE1
ENSBTAG00000039374	9592.29	0.0500948	0.0744582	0.0612779	0.853121	508273	IPO5	importin 5 [Source:VGNC Symbol;Acc:VGNC:30243]	ENSG00000065150	3843	IPO5
ENSBTAG00000039714	63.9846	-0.0136001	0.0521977	0.0610562	0.853121	523126		multidrug resistance-associated protein 4 [Source:NCBI gene (formerly Entrezgene);Acc:523126]	ENSG00000125257	10257	ABCC4
ENSBTAG00000046797	2643.38	0.0286726	0.0598618	0.0608252	0.853121	506322	NRAS	NRAS proto-oncogene, GTPase [Source:VGNC Symbol;Acc:VGNC:32253]	ENSG00000213281	4893	NRAS
ENSBTAG00000046828	136.73	-0.0222626	0.0559565	0.0609813	0.853121	NA	NA	NA	NA	NA	NA
ENSBTAG00000046941	45.5868	0.00797782	0.0507279	0.0607079	0.853121	786015		HIG1 hypoxia inducible domain family, member 1A- like [Source:NCBI gene (formerly Entrezgene);Acc:786015]	ENSG00000181061	25994	HIGD1A
ENSBTAG00000047708	171.025	-0.0260382	0.058099	0.0602972	0.853121	NA	NA	NA	NA	NA	NA
ENSBTAG00000048089	12.4373	0.00363385	0.0501272	0.0612711	0.853121	NA	NA	NA	NA	NA	NA
ENSBTAG00000021260	555.978	-0.0320177	0.061968	0.0614751	0.853763	534904	GALNT11	polypeptide N-acetylgalactosaminyltransferase 11 [Source:VGNC Symbol;Acc:VGNC:29224]	ENSG00000178234	63917	GALNT11
ENSBTAG00000038779	6.70094	0.00330767	0.0500946	0.0615137	0.853763	NA	NA	NA	NA	NA	NA
ENSBTAG00000001120	35.2569	-0.0124327	0.0518379	0.0619424	0.853859	614661	CORO6	coronin 6 [Source:VGNC Symbol;Acc:VGNC:27625]	ENSG00000167549	84940	CORO6
ENSBTAG00000003669	238.703	0.0261181	0.0580889	0.0620731	0.853859	540746	BNC2	basonuclin 2 [Source:VGNC Symbol;Acc:VGNC:56936]	ENSG00000173068	54796	BNC2
ENSBTAG00000004692	54.3788	-0.0123337	0.0518079	0.0618044	0.853859	NA			NA	NA	NA
ENSBTAG00000007540	4347.98	0.0319998	0.0617388	0.0620198	0.853859	281785	GLUD1	glutamate dehydrogenase 1 [Source:NCBI gene (formerly Entrezgene);Acc:281785]	ENSG00000148672	2746	GLUD1
ENSBTAG00000016197	2652.21	-0.0444847	0.0726973	0.06199	0.853859	533996	PHLDB1	pleckstrin homology like domain family B member 1 [Source:VGNC Symbol;Acc:VGNC:32837]	ENSG00000019144	23187	PHLDB1
ENSBTAG00000017139	1142.97	0.0201218	0.0548056	0.0617688	0.853859	507031	STX7	syntaxin 7 [Source:VGNC Symbol;Acc:VGNC:35443]	ENSG00000079950	8417	STX7
ENSBTAG00000018331	1405.83	-0.0303937	0.060805	0.0619607	0.853859	515783	CLEC3B	C-type lectin domain family 3 member B [Source:VGNC Symbol;Acc:VGNC:27429]	ENSG00000163815	7123	CLEC3B
ENSBTAG00000026586	318.284	-0.0170618	0.0534466	0.0617316	0.853859	617148	PPP1R14C	protein phosphatase 1 regulatory inhibitor subunit 14C [Source:VGNC Symbol;Acc:VGNC:33227]	ENSG00000198729	81706	PPP1R14C
ENSBTAG00000040551	1168.36	0.0426296	0.0703276	0.0616402	0.853859	526903	ZBTB1	zinc finger and BTB domain containing 1 [Source:VGNC Symbol;Acc:VGNC:37057]	ENSG00000126804	22890	ZBTB1
ENSBTAG00000004184	244.003	0.0171411	0.0534726	0.0624158	0.855188	783784	WDSUB1	WD repeat, sterile alpha motif and U-box domain containing 1 [Source:VGNC Symbol;Acc:VGNC:36928]	ENSG00000196151	151525	WDSUB1
ENSBTAG00000009337	152.513	0.0218571	0.0557005	0.0623565	0.855188	532062	PNMA8A	PNMA family member 8A [Source:VGNC Symbol;Acc:VGNC:33085]	ENSG00000182013	55228	PNMA8A
ENSBTAG00000018727	3437.35	-0.047565	0.0727137	0.0622533	0.855188	538532	GOLIM4	golgi integral membrane protein 4 [Source:VGNC Symbol;Acc:VGNC:29490]	ENSG00000173905	27333	GOLIM4
ENSBTAG00000044195	3228.19	-0.0259944	0.0579675	0.0623858	0.855188	100336619	SDK2	sidekick cell adhesion molecule 2 [Source:VGNC Symbol;Acc:VGNC:34394]	ENSG00000069188	54549	SDK2
ENSBTAG00000020761	1332.66	0.0381224	0.0665013	0.062525	0.855842	531706	USP33	ubiquitin specific peptidase 33 [Source:VGNC Symbol;Acc:VGNC:36723]	ENSG00000077254	23032	USP33
ENSBTAG00000001182	5244.28	0.026143	0.0580657	0.0626562	0.856726	408000	SEPTIN7	septin 7 [Source:VGNC Symbol;Acc:VGNC:53670]	ENSG00000122545	989	SEPTIN7
ENSBTAG00000004881	753.3	0.0364416	0.0654794	0.0629435	0.856726	517539	MTHFD2	methylenetetrahydrofolate dehydrogenase (NADP+ dependent) 2, methenyltetrahydrofolate cyclohydrolase [Source:VGNC Symbol;Acc:VGNC:102828]	ENSG00000065911	10797	MTHFD2
ENSBTAG00000005576	425.987	0.0226811	0.0561175	0.0629706	0.856726	522611	CLEC11A	C-type lectin domain containing 11A [Source:VGNC Symbol;Acc:VGNC:27422]	ENSG00000105472	6320	CLEC11A
ENSBTAG00000005957	935.946	0.0262143	0.0581832	0.0628509	0.856726	518622	CSE1L	chromosome segregation 1 like [Source:VGNC Symbol;Acc:VGNC:27752]	ENSG00000124207	1434	CSE1L
ENSBTAG00000006556	6005.04	0.0326063	0.0623962	0.0630069	0.856726	535533	COPB1	COPI coat complex subunit beta 1 [Source:VGNC Symbol;Acc:VGNC:27593]	ENSG00000129083	1315	COPB1
ENSBTAG00000016053	320.446	-0.0292601	0.0600236	0.0630824	0.856726	505514	ARSA	arylsulfatase A [Source:VGNC Symbol;Acc:VGNC:50217]	ENSG00000100299	410	ARSA
ENSBTAG00000019636	29.0159	-0.00924052	0.0510086	0.063028	0.856726	516087	SCARA5	scavenger receptor class A member 5 [Source:VGNC Symbol;Acc:VGNC:34323]	ENSG00000168079	286133	SCARA5
ENSBTAG00000046553	724.187	0.0383562	0.066485	0.0629937	0.856726	100848979	SECISBP2L	SECIS binding protein 2 like [Source:VGNC Symbol;Acc:VGNC:58410]	ENSG00000138593	9728	SECISBP2L
ENSBTAG00000001298	246.649	0.0293412	0.0600823	0.0645552	0.857874	538785	STAMBPL1	STAM binding protein like 1 [Source:VGNC Symbol;Acc:VGNC:35357]	ENSG00000138134	57559	STAMBPL1
ENSBTAG00000002688	1642.14	-0.0281526	0.0592734	0.0646338	0.857874	519758	ATP1B1	ATPase Na+/K+ transporting subunit beta 1 [Source:VGNC Symbol;Acc:VGNC:26285]	ENSG00000143153	481	ATP1B1
ENSBTAG00000002869	60.6193	0.0161119	0.0530839	0.0646265	0.857874	767906	ARL4A	ADP ribosylation factor like GTPase 4A [Source:VGNC Symbol;Acc:VGNC:26144]	ENSG00000122644	10124	ARL4A
ENSBTAG00000004099	17.6528	0.00756368	0.0506537	0.0638047	0.857874	787062	CCDC170	coiled-coil domain containing 170 [Source:VGNC Symbol;Acc:VGNC:26867]	ENSG00000120262	80129	CCDC170
ENSBTAG00000005432	2306.1	0.0172032	0.053412	0.0644753	0.857874	353121	CAPG	capping actin protein, gelsolin like [Source:VGNC Symbol;Acc:VGNC:26739]	ENSG00000042493	822	CAPG
ENSBTAG00000006568	298.924	0.0265618	0.0583257	0.0635348	0.857874	NA	NA	NA	NA	NA	NA
ENSBTAG00000006949	12.0831	0.00708208	0.0505742	0.0639288	0.857874	618468	SPAG4	sperm associated antigen 4 [Source:VGNC Symbol;Acc:VGNC:35166]	ENSG00000061656	6676	SPAG4
ENSBTAG00000008323	11.8679	0.00552162	0.050329	0.0639551	0.857874	540853	SNAP25	synaptosome associated protein 25 [Source:VGNC Symbol;Acc:VGNC:35051]	ENSG00000132639	6616	SNAP25
ENSBTAG00000014080	580.643	0.0339454	0.0632094	0.0632479	0.857874	531382	METTL14	methyltransferase like 14 [Source:VGNC Symbol;Acc:VGNC:31404]	ENSG00000145388	57721	METTL14
ENSBTAG00000015069	3269.76	0.0308272	0.0613129	0.0641411	0.857874	615197	PCNP	PEST proteolytic signal containing nuclear protein [Source:VGNC Symbol;Acc:VGNC:32636]	ENSG00000081154	57092	PCNP
ENSBTAG00000015077	629.389	0.038607	0.0666037	0.0643262	0.857874	519254		DEAD-box helicase 18 [Source:NCBI gene (formerly Entrezgene);Acc:519254]	ENSG00000088205	8886	DDX18
ENSBTAG00000016298	4933.7	0.0431047	0.0689424	0.0646475	0.857874	614147	TM9SF3	transmembrane 9 superfamily member 3 [Source:VGNC Symbol;Acc:VGNC:35912]	ENSG00000077147	56889	TM9SF3
ENSBTAG00000016594	299.751	-0.0275954	0.0588696	0.0643023	0.857874	508048	PIGQ	phosphatidylinositol glycan anchor biosynthesis class Q [Source:VGNC Symbol;Acc:VGNC:32875]	ENSG00000007541	9091	PIGQ
ENSBTAG00000016720	4087.22	0.0315046	0.0614805	0.0646268	0.857874	539339	RAB1A	RAB1A, member RAS oncogene family [Source:VGNC Symbol;Acc:VGNC:33626]	ENSG00000138069	5861	RAB1A
ENSBTAG00000017137	404.164	0.0257169	0.0577969	0.0637263	0.857874	510572	CDC37L1	cell division cycle 37 like 1 [Source:VGNC Symbol;Acc:VGNC:27067]	NA	NA	NA
ENSBTAG00000017626	4707.94	0.0411247	0.0678119	0.0639513	0.857874	281779	GFPT1	glutamine--fructose-6-phosphate transaminase 1 [Source:VGNC Symbol;Acc:VGNC:29330]	ENSG00000198380	2673	GFPT1
ENSBTAG00000017727	1002.74	0.0247428	0.057164	0.0645025	0.857874	518402	KIFAP3	kinesin associated protein 3 [Source:VGNC Symbol;Acc:VGNC:30610]	ENSG00000075945	22920	KIFAP3
ENSBTAG00000018138	181.232	0.027027	0.058637	0.0636908	0.857874	616031	GK5	glycerol kinase 5 [Source:VGNC Symbol;Acc:VGNC:54783]	ENSG00000175066	256356	GK5
ENSBTAG00000019343	202.255	-0.0151378	0.0526942	0.0636307	0.857874	286808	MDFI	MyoD family inhibitor [Source:VGNC Symbol;Acc:VGNC:31329]	ENSG00000112559	4188	MDFI
ENSBTAG00000020482	1221.22	0.0416122	0.0687602	0.0640702	0.857874	538416	ASCC3	activating signal cointegrator 1 complex subunit 3 [Source:VGNC Symbol;Acc:VGNC:26205]	ENSG00000112249	10973	ASCC3
ENSBTAG00000021284	29.4394	0.0108673	0.0513923	0.0643354	0.857874	514556	RSPH1	radial spoke head component 1 [Source:VGNC Symbol;Acc:VGNC:34182]	ENSG00000160188	89765	RSPH1
ENSBTAG00000027442	958.781	-0.0374484	0.0658872	0.0639323	0.857874	538474	NFIB	nuclear factor I B [Source:VGNC Symbol;Acc:VGNC:32039]	ENSG00000147862	4781	NFIB
ENSBTAG00000033160	5466.39	0.0343163	0.0636071	0.0640738	0.857874	511583	FAM114A1	family with sequence similarity 114 member A1 [Source:VGNC Symbol;Acc:VGNC:53713]	ENSG00000197712	92689	FAM114A1
ENSBTAG00000037781	36.8171	0.0129216	0.0519812	0.0643162	0.857874	513929	FKBPL	FKBP prolyl isomerase like [Source:VGNC Symbol;Acc:VGNC:29028]	ENSG00000204315	63943	FKBPL
ENSBTAG00000010986	15.1038	-0.00590555	0.0503822	0.0647812	0.858829	784876	KCNQ1	potassium voltage-gated channel subfamily Q member 1 [Source:NCBI gene (formerly Entrezgene);Acc:784876]	ENSG00000053918	3784	KCNQ1
ENSBTAG00000002650	1321.52	0.0425918	0.0691182	0.0653078	0.859374	504523	ZPR1	ZPR1 zinc finger [Source:VGNC Symbol;Acc:VGNC:37370]	ENSG00000109917	8882	ZPR1
ENSBTAG00000003469	933.452	0.0343298	0.0633958	0.0653314	0.859374	616539	CHURC1	churchill domain containing 1 [Source:VGNC Symbol;Acc:VGNC:27355]	ENSG00000258289	91612	CHURC1
ENSBTAG00000004371	1246.86	0.0265801	0.0582734	0.0650556	0.859374	280682	CS	citrate synthase [Source:VGNC Symbol;Acc:VGNC:27748]	ENSG00000062485	1431	CS
ENSBTAG00000010634	496.388	-0.021904	0.0556902	0.0652536	0.859374	519500	NDNF	neuron derived neurotrophic factor [Source:VGNC Symbol;Acc:VGNC:31937]	ENSG00000173376	79625	NDNF
ENSBTAG00000012630	39.5411	0.0110599	0.051437	0.0650154	0.859374	513841	PAMR1	peptidase domain containing associated with muscle regeneration 1 [Source:VGNC Symbol;Acc:VGNC:32562]	ENSG00000149090	25891	PAMR1
ENSBTAG00000014558	2132.91	0.0412714	0.0683421	0.0653784	0.859374	781917	DDX21	DExD-box helicase 21 [Source:VGNC Symbol;Acc:VGNC:97259]	ENSG00000165732	9188	DDX21
ENSBTAG00000017967	4257.11	0.0300705	0.0604896	0.0651669	0.859374	493638	PTGES3	prostaglandin E synthase 3 [Source:VGNC Symbol;Acc:VGNC:33507]	ENSG00000110958	10728	PTGES3
ENSBTAG00000018745	720.961	0.0358476	0.0645252	0.0653371	0.859374	282707	CEP290	centrosomal protein 290 [Source:VGNC Symbol;Acc:VGNC:27201]	ENSG00000198707	80184	CEP290
ENSBTAG00000019801	20.611	-0.00870014	0.0508738	0.0650485	0.859374	615989		protein FAM151A [Source:NCBI gene (formerly Entrezgene);Acc:615989]	ENSG00000162391	338094	FAM151A
ENSBTAG00000006797	380.637	0.0201158	0.0546613	0.0655363	0.859852	520348	MARCHF3	membrane associated ring-CH-type finger 3 [Source:VGNC Symbol;Acc:VGNC:31239]	ENSG00000173926	115123	MARCHF3
ENSBTAG00000007594	362.694	0.0325235	0.0621512	0.0655385	0.859852	506212	CWF19L1	CWF19 like cell cycle control factor 1 [Source:VGNC Symbol;Acc:VGNC:57313]	ENSG00000095485	55280	CWF19L1
ENSBTAG00000008626	22.3244	-0.00969976	0.0511023	0.065837	0.861331	408008	KCNN1	potassium calcium-activated channel subfamily N member 1 [Source:VGNC Symbol;Acc:VGNC:30483]	ENSG00000105642	3780	KCNN1
ENSBTAG00000012019	83.4748	-0.0179694	0.0538445	0.0658138	0.861331	NA	IRS2	insulin receptor substrate 2 [Source:VGNC Symbol;Acc:VGNC:30284]	ENSG00000185950	8660	IRS2
ENSBTAG00000012476	474.059	0.035926	0.0645703	0.0657701	0.861331	768316	NRBF2	nuclear receptor binding factor 2 [Source:VGNC Symbol;Acc:VGNC:32254]	ENSG00000148572	29982	NRBF2
ENSBTAG00000009064	175.037	-0.0208811	0.0551424	0.0661377	0.863347	528530	CSF2RB	colony stimulating factor 2 receptor subunit beta [Source:VGNC Symbol;Acc:VGNC:27756]	ENSG00000100368	1439	CSF2RB
ENSBTAG00000014880	80.1901	0.0150557	0.0526689	0.0661773	0.863347	507857		inducible T cell costimulator ligand [Source:NCBI gene (formerly Entrezgene);Acc:507857]	ENSG00000160223	23308	ICOSLG
ENSBTAG00000020419	143.18	0.0238159	0.0566854	0.0660698	0.863347	NA			ENSG00000169249	8233	ZRSR2
ENSBTAG00000013391	7470.26	-0.0274233	0.0555083	0.0664669	0.866312	511800	ANKH	ANKH inorganic pyrophosphate transport regulator [Source:VGNC Symbol;Acc:VGNC:25901]	ENSG00000154122	56172	ANKH
ENSBTAG00000007331	16989.7	0.035529	0.0627292	0.0667093	0.868658	533642	PLOD2	procollagen-lysine,2-oxoglutarate 5-dioxygenase 2 [Source:VGNC Symbol;Acc:VGNC:33040]	ENSG00000152952	5352	PLOD2
ENSBTAG00000001533	806.071	0.0354696	0.0639706	0.0669586	0.869128	527565	HACE1	HECT domain and ankyrin repeat containing E3 ubiquitin protein ligase 1 [Source:VGNC Symbol;Acc:VGNC:29739]	ENSG00000085382	57531	HACE1
ENSBTAG00000008553	561.508	-0.0315764	0.0624105	0.0669954	0.869128	527026	B4GALNT3	beta-1,4-N-acetyl-galactosaminyltransferase 3 [Source:VGNC Symbol;Acc:VGNC:26387]	ENSG00000139044	283358	B4GALNT3
ENSBTAG00000011766	12.8964	-0.00661915	0.0504754	0.0669634	0.869128	507339	C7	complement C7 [Source:VGNC Symbol;Acc:VGNC:26643]	ENSG00000112936	730	C7
ENSBTAG00000015457	13593.2	-0.0335493	0.0627385	0.0669615	0.869128	281768	FGFR1	fibroblast growth factor receptor 1 [Source:VGNC Symbol;Acc:VGNC:50179]	ENSG00000077782	2260	FGFR1
ENSBTAG00000020752	257.101	0.0303785	0.0607878	0.0672492	0.870427	537926	CEP78	centrosomal protein 78 [Source:VGNC Symbol;Acc:VGNC:27214]	ENSG00000148019	84131	CEP78
ENSBTAG00000038777	792.883	0.00782222	0.0506889	0.0672833	0.870427	100295064	MSMP	microseminoprotein, prostate associated [Source:VGNC Symbol;Acc:VGNC:31702]	ENSG00000215183	692094	MSMP
ENSBTAG00000047543	4.06569	-0.00253526	0.0500503	0.0671969	0.870427	539126	NTRK3	neurotrophic receptor tyrosine kinase 3 [Source:NCBI gene (formerly Entrezgene);Acc:539126]	ENSG00000140538	4916	NTRK3
ENSBTAG00000000105	1166.96	0.0340337	0.0631666	0.0700591	0.871473	533646	RIT1	Ras like without CAAX 1 [Source:VGNC Symbol;Acc:VGNC:33987]	ENSG00000143622	6016	RIT1
ENSBTAG00000000246	20.8223	0.00773218	0.0506735	0.0714043	0.871473	525813	ME3	malic enzyme 3 [Source:VGNC Symbol;Acc:VGNC:31341]	ENSG00000151376	10873	ME3
ENSBTAG00000000744	979.208	0.0305507	0.0606654	0.0700664	0.871473	513751	DCTN6	dynactin subunit 6 [Source:VGNC Symbol;Acc:VGNC:27933]	ENSG00000104671	10671	DCTN6
ENSBTAG00000000793	53.5533	-0.0112076	0.0514463	0.0714373	0.871473	511043	LAMC2	laminin subunit gamma 2 [Source:VGNC Symbol;Acc:VGNC:30774]	ENSG00000058085	3918	LAMC2
ENSBTAG00000002576	370.478	0.0317876	0.0614284	0.0712704	0.871473	781681	GLDN	gliomedin [Source:VGNC Symbol;Acc:VGNC:29396]	ENSG00000186417	342035	GLDN
ENSBTAG00000002774	766.868	-0.0365414	0.0643208	0.0706513	0.871473	528487	PTPN23	protein tyrosine phosphatase non-receptor type 23 [Source:VGNC Symbol;Acc:VGNC:33537]	ENSG00000076201	25930	PTPN23
ENSBTAG00000003037	65.0169	-0.0147503	0.0525718	0.0694655	0.871473	NA	NA	NA	NA	NA	NA
ENSBTAG00000003155	121.371	0.0175424	0.0536373	0.0677552	0.871473	535465	IFI27L2	interferon, alpha-inducible protein 27-like 2 [Source:NCBI gene (formerly Entrezgene);Acc:535465]	ENSG00000119632	83982	IFI27L2
ENSBTAG00000003711	8443.75	-0.0244076	0.0568814	0.0699483	0.871473	282711	EPAS1	endothelial PAS domain protein 1 [Source:VGNC Symbol;Acc:VGNC:28518]	ENSG00000116016	2034	EPAS1
ENSBTAG00000004168	1273.12	0.0351215	0.0638068	0.0677068	0.871473	100140704	STON1	stonin 1 [Source:NCBI gene (formerly Entrezgene);Acc:100140704]	ENSG00000068781	286749	STON1-GTF2A1L
ENSBTAG00000004899	139.602	-0.021034	0.0551917	0.0706925	0.871473	504968	ABLIM1	actin binding LIM protein 1 [Source:VGNC Symbol;Acc:VGNC:55931]	ENSG00000099204	3983	ABLIM1
ENSBTAG00000005979	390.282	0.0288524	0.0596511	0.0678476	0.871473	540933	HELLS	helicase, lymphoid specific [Source:VGNC Symbol;Acc:VGNC:29805]	ENSG00000119969	3070	HELLS
ENSBTAG00000006040	4093.91	0.0414247	0.0668092	0.0709991	0.871473	520720	UHRF1BP1L	UHRF1 binding protein 1 like [Source:VGNC Symbol;Acc:VGNC:36656]	ENSG00000111647	23074	UHRF1BP1L
ENSBTAG00000006259	1238.66	0.023122	0.0561965	0.0704418	0.871473	614611	MOB1A	MOB kinase activator 1A [Source:VGNC Symbol;Acc:VGNC:31541]	ENSG00000114978	55233	MOB1A
ENSBTAG00000006609	27888.5	-0.0390685	0.0665229	0.0676863	0.871473	516303	ERRFI1	ERBB receptor feedback inhibitor 1 [Source:VGNC Symbol;Acc:VGNC:28598]	ENSG00000116285	54206	ERRFI1
ENSBTAG00000006721	413.614	0.0226974	0.0560027	0.0702085	0.871473	512375	POLR1F	RNA polymerase I subunit F [Source:VGNC Symbol;Acc:VGNC:53681]	ENSG00000105849	221830	POLR1F
ENSBTAG00000007196	103.629	0.0147205	0.0524971	0.0689494	0.871473	513463	TAGLN	transgelin [Source:VGNC Symbol;Acc:VGNC:35585]	ENSG00000149591	6876	TAGLN
ENSBTAG00000007247	467.049	0.0228952	0.0560802	0.0696182	0.871473	519504	NUF2	NUF2 component of NDC80 kinetochore complex [Source:VGNC Symbol;Acc:VGNC:32344]	ENSG00000143228	83540	NUF2
ENSBTAG00000007389	104.239	-0.0192539	0.0543396	0.0701298	0.871473	510697	IFI35	interferon induced protein 35 [Source:VGNC Symbol;Acc:VGNC:30044]	ENSG00000068079	3430	IFI35
ENSBTAG00000007684	509.923	0.0345894	0.063306	0.0700821	0.871473	616744	MSH3	mutS homolog 3 [Source:VGNC Symbol;Acc:VGNC:31694]	ENSG00000113318	4437	MSH3
ENSBTAG00000007882	4.93558	-0.00162803	0.0499958	0.0703087	0.871473	282410	CACNA1B	calcium voltage-gated channel subunit alpha1 B [Source:VGNC Symbol;Acc:VGNC:26673]	ENSG00000148408	774	CACNA1B
ENSBTAG00000008140	7278.2	0.0194855	0.0543486	0.0689877	0.871473	508882	FAP	fibroblast activation protein alpha [Source:VGNC Symbol;Acc:VGNC:28862]	ENSG00000078098	2191	FAP
ENSBTAG00000008285	2120.84	0.0401486	0.0671214	0.0681489	0.871473	539092	OXR1	oxidation resistance 1 [Source:VGNC Symbol;Acc:VGNC:55069]	ENSG00000164830	55074	OXR1
ENSBTAG00000009584	1905.69	0.0436584	0.0691068	0.0707503	0.871473	515218	PPP6R3	protein phosphatase 6 regulatory subunit 3 [Source:VGNC Symbol;Acc:VGNC:33275]	ENSG00000110075	55291	PPP6R3
ENSBTAG00000010303	341.113	-0.0206636	0.0549853	0.0685902	0.871473	281839	ICAM1	intercellular adhesion molecule 1 [Source:VGNC Symbol;Acc:VGNC:50197]	ENSG00000090339	3383	ICAM1
ENSBTAG00000011479	349.34	-0.0279012	0.0589912	0.0712569	0.871473	514123	INPP5K	inositol polyphosphate-5-phosphatase K [Source:VGNC Symbol;Acc:VGNC:30214]	ENSG00000132376	51763	INPP5K
ENSBTAG00000011532	276.333	-0.0207103	0.0549287	0.0704649	0.871473	538601	MLLT6	MLLT6, PHD finger containing [Source:VGNC Symbol;Acc:VGNC:31504]	ENSG00000275023	4302	MLLT6
ENSBTAG00000011572	22.9533	-0.0101064	0.0511855	0.0697711	0.871473	615997	TSPYL5	TSPY like 5 [Source:NCBI gene (formerly Entrezgene);Acc:615997]	ENSG00000180543	85453	TSPYL5
ENSBTAG00000012124	2565.43	0.0402616	0.0688275	0.0711789	0.871473	613751	GPBP1	GC-rich promoter binding protein 1 [Source:VGNC Symbol;Acc:VGNC:29522]	ENSG00000062194	65056	GPBP1
ENSBTAG00000012480	215.687	-0.0244495	0.0569349	0.0711786	0.871473	509584	TBC1D13	TBC1 domain family member 13 [Source:VGNC Symbol;Acc:VGNC:35627]	ENSG00000107021	54662	TBC1D13
ENSBTAG00000012966	285.92	0.029468	0.0599676	0.0681412	0.871473	511983	SCRN3	secernin 3 [Source:VGNC Symbol;Acc:VGNC:34368]	ENSG00000144306	79634	SCRN3
ENSBTAG00000013611	53.7359	0.0130474	0.0519939	0.0689029	0.871473	534830	SCLT1	sodium channel and clathrin linker 1 [Source:VGNC Symbol;Acc:VGNC:59362]	ENSG00000151466	132320	SCLT1
ENSBTAG00000013981	624.764	0.0202984	0.0548329	0.0703429	0.871473	615641	SPTSSA	serine palmitoyltransferase small subunit A [Source:VGNC Symbol;Acc:VGNC:35259]	ENSG00000165389	171546	SPTSSA
ENSBTAG00000014377	1796.37	-0.0388568	0.0659522	0.0694828	0.871473	532673	CHD3	chromodomain helicase DNA binding protein 3 [Source:VGNC Symbol;Acc:VGNC:27279]	ENSG00000170004	1107	CHD3
ENSBTAG00000014465	4486.6	0.0164054	0.053091	0.070082	0.871473	281375	SERPINE1	serpin family E member 1 [Source:VGNC Symbol;Acc:VGNC:34476]	ENSG00000106366	5054	SERPINE1
ENSBTAG00000014691	2836.51	0.041794	0.0682612	0.0688958	0.871473	281022	ARFGEF1	ADP ribosylation factor guanine nucleotide exchange factor 1 [Source:VGNC Symbol;Acc:VGNC:26064]	ENSG00000066777	10565	ARFGEF1
ENSBTAG00000015147	2500.05	0.0199679	0.0546837	0.0707536	0.871473	282466	S100A10	S100 calcium binding protein A10 [Source:VGNC Symbol;Acc:VGNC:34237]	ENSG00000197747	6281	S100A10
ENSBTAG00000015222	555.893	0.0342187	0.0631605	0.0688682	0.871473	615263	RSRP1	arginine and serine rich protein 1 [Source:VGNC Symbol;Acc:VGNC:50105]	ENSG00000117616	57035	RSRP1
ENSBTAG00000015556	1148.83	0.0368477	0.0676917	0.0691642	0.871473	512647	UBA3	ubiquitin like modifier activating enzyme 3 [Source:VGNC Symbol;Acc:VGNC:36563]	ENSG00000144744	9039	UBA3
ENSBTAG00000015962	2606.54	0.0349181	0.0635537	0.0697459	0.871473	521533	MMADHC	metabolism of cobalamin associated D [Source:VGNC Symbol;Acc:VGNC:31511]	ENSG00000168288	27249	MMADHC
ENSBTAG00000016252	965.087	0.032098	0.061531	0.0700398	0.871473	538005	12	LSM12 homolog [Source:VGNC Symbol;Acc:VGNC:31052]	ENSG00000161654	124801	12
ENSBTAG00000016730	1333.65	0.037	0.064851	0.0710908	0.871473	507203	ANP32E	acidic nuclear phosphoprotein 32 family member E [Source:VGNC Symbol;Acc:VGNC:25959]	ENSG00000143401	81611	ANP32E
ENSBTAG00000016782	310.222	0.0293222	0.0598873	0.0692659	0.871473	521004	SLC39A10	solute carrier family 39 member 10 [Source:VGNC Symbol;Acc:VGNC:34858]	ENSG00000196950	57181	SLC39A10
ENSBTAG00000017846	44.6871	0.00942823	0.0510124	0.0706705	0.871473	281258	F11R	F11 receptor [Source:VGNC Symbol;Acc:VGNC:50010]	ENSG00000158769	50848	F11R
ENSBTAG00000018152	700.725	-0.0323939	0.0618613	0.0680533	0.871473	506295	MYADM	myeloid associated differentiation marker [Source:NCBI gene (formerly Entrezgene);Acc:506295]	ENSG00000179820	91663	MYADM
ENSBTAG00000018447	1297.28	0.0320143	0.0615486	0.070647	0.871473	533276	RABGGTB	Rab geranylgeranyltransferase subunit beta [Source:VGNC Symbol;Acc:VGNC:33671]	ENSG00000137955	5876	RABGGTB
ENSBTAG00000018841	450.664	-0.0302705	0.0605327	0.0678194	0.871473	511010	PTPN3	protein tyrosine phosphatase non-receptor type 3 [Source:VGNC Symbol;Acc:VGNC:33538]	ENSG00000070159	5774	PTPN3
ENSBTAG00000019213	316.985	-0.0208161	0.0551008	0.0679636	0.871473	522382	CNNM4	cyclin and CBS domain divalent metal cation transport mediator 4 [Source:VGNC Symbol;Acc:VGNC:27513]	ENSG00000158158	26504	CNNM4
ENSBTAG00000019338	2072.61	0.039065	0.0664355	0.0687313	0.871473	407110	IL13RA1	interleukin 13 receptor subunit alpha 1 [Source:VGNC Symbol;Acc:VGNC:55053]	ENSG00000131724	3597	IL13RA1
ENSBTAG00000019453	4070.28	-0.0181983	0.0537627	0.0678206	0.871473	282019	PTGES	prostaglandin E synthase [Source:VGNC Symbol;Acc:VGNC:33505]	ENSG00000148344	9536	PTGES
ENSBTAG00000020035	4286.88	-0.0289671	0.0599252	0.0698978	0.871473	539640	RCAN1	regulator of calcineurin 1 [Source:VGNC Symbol;Acc:VGNC:33820]	ENSG00000159200	1827	RCAN1
ENSBTAG00000020393	6.26134	-0.00493081	0.0502608	0.0684254	0.871473	519447	METTL21C	methyltransferase like 21C [Source:VGNC Symbol;Acc:VGNC:31407]	ENSG00000139780	196541	METTL21C
ENSBTAG00000020850	180.198	-0.0265398	0.0581641	0.0698705	0.871473	508406	MUL1	mitochondrial E3 ubiquitin protein ligase 1 [Source:VGNC Symbol;Acc:VGNC:31760]	ENSG00000090432	79594	MUL1
ENSBTAG00000020959	3029.59	0.0347865	0.0633729	0.0697069	0.871473	538444	SET	SET nuclear proto-oncogene [Source:NCBI gene (formerly Entrezgene);Acc:538444]	NA	NA	NA
ENSBTAG00000021128	1135.34	-0.0457829	0.0727529	0.0714334	0.871473	507193	ADD1	adducin 1 [Source:VGNC Symbol;Acc:VGNC:25653]	ENSG00000087274	118	ADD1
ENSBTAG00000021337	499.646	-0.0297883	0.0600885	0.0702177	0.871473	510349	SBF1	SET binding factor 1 [Source:VGNC Symbol;Acc:VGNC:34305]	ENSG00000100241	6305	SBF1
ENSBTAG00000023840	227.518	0.0286561	0.0596037	0.0685945	0.871473	510233	ABRAXAS2	abraxas 2, BRISC complex subunit [Source:NCBI gene (formerly Entrezgene);Acc:510233]	ENSG00000165660	23172	ABRAXAS2
ENSBTAG00000032024	821.056	0.0364548	0.0645573	0.0712791	0.871473	506715	KATNA1	katanin catalytic subunit A1 [Source:VGNC Symbol;Acc:VGNC:30405]	ENSG00000186625	11104	KATNA1
ENSBTAG00000034580	930.572	0.0255364	0.0575605	0.0689722	0.871473	NA			NA	NA	NA
ENSBTAG00000036016	298.875	0.0215671	0.0554501	0.0706108	0.871473	509351	FAM111B	FAM111 trypsin like peptidase B [Source:VGNC Symbol;Acc:VGNC:28718]	ENSG00000189057	374393	FAM111B
ENSBTAG00000038104	4664.43	-0.0449551	0.0709174	0.0706914	0.871473	NA	NA	NA	NA	NA	NA
ENSBTAG00000039302	23.9667	-0.00992999	0.0511393	0.0714038	0.871473	521472	ANGPTL6	angiopoietin like 6 [Source:VGNC Symbol;Acc:VGNC:25894]	ENSG00000130812	83854	ANGPTL6
ENSBTAG00000040055	1039.99	0.0368898	0.0647796	0.0689871	0.871473	511451	CAB39	calcium binding protein 39 [Source:VGNC Symbol;Acc:VGNC:26661]	ENSG00000135932	51719	CAB39
ENSBTAG00000040106	413.591	-0.0170772	0.0533941	0.0701616	0.871473	100847739	CHADL	chondroadherin like [Source:VGNC Symbol;Acc:VGNC:27265]	ENSG00000100399	150356	CHADL
ENSBTAG00000040398	910.243	-0.019852	0.0545912	0.0683005	0.871473	511259	CRACD	capping protein inhibiting regulator of actin dynamics [Source:VGNC Symbol;Acc:VGNC:59341]	ENSG00000109265	57482	CRACD
ENSBTAG00000018451	2495.32	0.0200251	0.0546381	0.0715627	0.872236	613777	PTMS	parathymosin [Source:NCBI gene (formerly Entrezgene);Acc:613777]	NA	NA	NA
ENSBTAG00000003137	29.6867	-0.00998411	0.0511482	0.0717641	0.873821	515209	PLPPR1	phospholipid phosphatase related 1 [Source:VGNC Symbol;Acc:VGNC:56981]	ENSG00000148123	54886	PLPPR1
ENSBTAG00000005990	125.911	0.0166558	0.0532379	0.0718183	0.873821	281135	S1PR1	sphingosine-1-phosphate receptor 1 [Source:VGNC Symbol;Acc:VGNC:34252]	ENSG00000170989	1901	S1PR1
ENSBTAG00000014096	292.526	-0.0302555	0.0603151	0.0719262	0.874368	539495	PCNX4	pecanex 4 [Source:VGNC Symbol;Acc:VGNC:32641]	ENSG00000126773	64430	PCNX4
ENSBTAG00000001094	303.623	0.0260425	0.0578172	0.0721111	0.874517	616677	MTUS2	microtubule associated scaffold protein 2 [Source:VGNC Symbol;Acc:VGNC:31757]	ENSG00000132938	23281	MTUS2
ENSBTAG00000003602	1624.87	0.0272213	0.0584615	0.0720744	0.874517	767928	RBPJ	recombination signal binding protein for immunoglobulin kappa J region [Source:VGNC Symbol;Acc:VGNC:53775]	ENSG00000168214	3516	RBPJ
ENSBTAG00000018474	49.7678	-0.0117749	0.0516027	0.072127	0.874517	507359	IL6R	interleukin 6 receptor [Source:VGNC Symbol;Acc:VGNC:30167]	ENSG00000160712	3570	IL6R
ENSBTAG00000001140	388.137	0.0328426	0.0619868	0.0729168	0.875694	614320	IAH1	isoamyl acetate hydrolyzing esterase 1 (putative) [Source:VGNC Symbol;Acc:VGNC:30016]	ENSG00000134330	285148	IAH1
ENSBTAG00000001992	430.508	0.0214325	0.0553169	0.0725367	0.875694	505060	CYP51A1	cytochrome P450, family 51, subfamily A, polypeptide 1 [Source:NCBI gene (formerly Entrezgene);Acc:505060]	ENSG00000001630	1595	CYP51A1
ENSBTAG00000010286	979.966	0.0393111	0.0665019	0.0726074	0.875694	526583	NPAT	nuclear protein, coactivator of histone transcription [Source:VGNC Symbol;Acc:VGNC:50617]	ENSG00000149308	4863	NPAT
ENSBTAG00000011770	509.792	0.0203451	0.0548226	0.0728639	0.875694	407101	TJP2	tight junction protein 2 [Source:VGNC Symbol;Acc:VGNC:35882]	ENSG00000119139	9414	TJP2
ENSBTAG00000014262	1593.45	0.0258635	0.0574881	0.0726636	0.875694	326579	BZW2	basic leucine zipper and W2 domains 2 [Source:VGNC Symbol;Acc:VGNC:26613]	ENSG00000136261	28969	BZW2
ENSBTAG00000014320	261.145	0.0268824	0.0582841	0.0724186	0.875694	617136	SRFBP1	serum response factor binding protein 1 [Source:VGNC Symbol;Acc:VGNC:55312]	ENSG00000151304	153443	SRFBP1
ENSBTAG00000015778	423.738	0.0306063	0.060485	0.0727548	0.875694	504467	SASS6	SAS-6 centriolar assembly protein [Source:VGNC Symbol;Acc:VGNC:34295]	ENSG00000156876	163786	SASS6
ENSBTAG00000020367	574.11	0.0323753	0.0617725	0.0726218	0.875694	522345	SLC30A9	solute carrier family 30 member 9 [Source:VGNC Symbol;Acc:VGNC:34812]	ENSG00000014824	10463	SLC30A9
ENSBTAG00000021717	28.0456	0.010548	0.0512889	0.0728043	0.875694	538896	BDKRB2	bradykinin receptor B2 [Source:VGNC Symbol;Acc:VGNC:26460]	ENSG00000100739	623	BDKRB1
ENSBTAG00000024280	16.9981	-0.00796847	0.0507209	0.0726358	0.875694	NA	NA	NA	NA	NA	NA
ENSBTAG00000047426	18.5066	-0.00801909	0.0507245	0.0727934	0.875694	100337491	LYPD6	LY6/PLAUR domain containing 6 [Source:VGNC Symbol;Acc:VGNC:31103]	ENSG00000187123	130574	LYPD6
ENSBTAG00000008237	512.05	-0.0308777	0.0608283	0.0730754	0.876071	539480	TOLLIP	toll interacting protein [Source:VGNC Symbol;Acc:VGNC:36216]	ENSG00000078902	54472	TOLLIP
ENSBTAG00000018571	27.1381	0.00481895	0.0502239	0.0731372	0.876071	520709	IL1RL1	interleukin 1 receptor like 1 [Source:VGNC Symbol;Acc:VGNC:30134]	ENSG00000115602	9173	IL1RL1
ENSBTAG00000020303	1071.04	0.0403038	0.0666223	0.0731175	0.876071	533554	FBXO38	F-box protein 38 [Source:VGNC Symbol;Acc:VGNC:28908]	ENSG00000145868	81545	FBXO38
ENSBTAG00000025445	11.6108	-0.00533228	0.0503028	0.0732731	0.876944	789148		ras-related protein Rap-1b [Source:NCBI gene (formerly Entrezgene);Acc:789148]	ENSG00000127314	5908	RAP1B
ENSBTAG00000021920	348.427	-0.0227619	0.0559564	0.0734763	0.877865	526028	SEMA4C	semaphorin 4C [Source:VGNC Symbol;Acc:VGNC:34435]	ENSG00000168758	54910	SEMA4C
ENSBTAG00000046604	2538.67	0.00975329	0.0510808	0.0734507	0.877865	NA	NA	NA	NA	NA	NA
ENSBTAG00000004230	1429.57	0.0253922	0.0574364	0.0737996	0.879825	505126	AIMP1	aminoacyl tRNA synthetase complex interacting multifunctional protein 1 [Source:VGNC Symbol;Acc:VGNC:25765]	ENSG00000164022	9255	AIMP1
ENSBTAG00000011950	1593.67	-0.0378734	0.0655934	0.0738301	0.879825	508439	EMC1	ER membrane protein complex subunit 1 [Source:VGNC Symbol;Acc:VGNC:28461]	ENSG00000127463	23065	EMC1
ENSBTAG00000017537	356.45	0.0266313	0.0580679	0.073705	0.879825	282021	PTGIS	prostaglandin I2 synthase [Source:VGNC Symbol;Acc:VGNC:33509]	ENSG00000124212	5740	PTGIS
ENSBTAG00000005313	109.018	-0.0188826	0.0541389	0.0739917	0.880996	540907	EPHB3	EPH receptor B3 [Source:VGNC Symbol;Acc:VGNC:28539]	ENSG00000182580	2049	EPHB3
ENSBTAG00000001161	80.5056	0.01797	0.053736	0.0747887	0.881693	538649	SINHCAF	SIN3-HDAC complex associated factor [Source:VGNC Symbol;Acc:VGNC:34626]	ENSG00000139146	58516	SINHCAF
ENSBTAG00000008110	773.598	0.0249819	0.0571414	0.0745494	0.881693	445364	IFT20	intraflagellar transport 20 [Source:VGNC Symbol;Acc:VGNC:50160]	ENSG00000109083	90410	IFT20
ENSBTAG00000008934	431.276	-0.0298797	0.0599371	0.0744652	0.881693	506740	ESPL1	extra spindle pole bodies like 1, separase [Source:VGNC Symbol;Acc:VGNC:28603]	ENSG00000135476	9700	ESPL1
ENSBTAG00000011224	268.179	0.0202307	0.0547237	0.0745732	0.881693	521378	CITED2	Cbp/p300 interacting transactivator with Glu/Asp rich carboxy-terminal domain 2 [Source:VGNC Symbol;Acc:VGNC:27377]	ENSG00000164442	10370	CITED2
ENSBTAG00000014143	24.031	-0.00651369	0.0504501	0.074721	0.881693	516722	ASB5	ankyrin repeat and SOCS box containing 5 [Source:VGNC Symbol;Acc:VGNC:26198]	ENSG00000164122	140458	ASB5
ENSBTAG00000014146	333.074	0.0286176	0.0593204	0.0748745	0.881693	767917	SPCS3	signal peptidase complex subunit 3 [Source:VGNC Symbol;Acc:VGNC:58352]	ENSG00000129128	60559	SPCS3
ENSBTAG00000018697	490.416	0.0220924	0.0556101	0.0748319	0.881693	286825	WDR44	WD repeat domain 44 [Source:VGNC Symbol;Acc:VGNC:36900]	ENSG00000131725	54521	WDR44
ENSBTAG00000018752	562.989	0.0342177	0.0627874	0.0748704	0.881693	538774	SUZ12	SUZ12 polycomb repressive complex 2 subunit [Source:VGNC Symbol;Acc:VGNC:35493]	ENSG00000178691	23512	SUZ12
ENSBTAG00000019660	439.286	-0.0329926	0.0620064	0.0748703	0.881693	614388	TMUB2	transmembrane and ubiquitin like domain containing 2 [Source:VGNC Symbol;Acc:VGNC:36150]	ENSG00000168591	79089	TMUB2
ENSBTAG00000020505	1760.47	0.0372451	0.0645603	0.0742754	0.881693	540582	SBNO1	strawberry notch homolog 1 [Source:VGNC Symbol;Acc:VGNC:34308]	ENSG00000139697	55206	SBNO1
ENSBTAG00000026278	50.1014	-0.0101611	0.0511728	0.0746625	0.881693	414921	CLDN4	claudin 4 [Source:VGNC Symbol;Acc:VGNC:27416]	ENSG00000189143	1364	CLDN4
ENSBTAG00000033801	409.657	0.0269322	0.0581095	0.0744276	0.881693	523902	VRK2	VRK serine/threonine kinase 2 [Source:VGNC Symbol;Acc:VGNC:36835]	ENSG00000028116	7444	VRK2
ENSBTAG00000038698	19.1387	-0.00810006	0.050737	0.0746904	0.881693	NA			ENSG00000125257	10257	ABCC4
ENSBTAG00000021223	500.915	-0.0192844	0.0543078	0.0749674	0.88204	509058	CRY2	cryptochrome circadian regulator 2 [Source:VGNC Symbol;Acc:VGNC:27731]	ENSG00000121671	1408	CRY2
ENSBTAG00000000551	441.004	0.0235596	0.056316	0.0751524	0.88347	520500	SMNDC1	survival motor neuron domain containing 1 [Source:VGNC Symbol;Acc:VGNC:35024]	ENSG00000119953	10285	SMNDC1
ENSBTAG00000001941	25.6476	-0.0105195	0.0512758	0.0759292	0.883638	785942	SEMA4D	semaphorin 4D [Source:VGNC Symbol;Acc:VGNC:34436]	ENSG00000187764	10507	SEMA4D
ENSBTAG00000007170	180.357	-0.0245188	0.0568366	0.0754151	0.883638	513110	SLC38A7	solute carrier family 38 member 7 [Source:VGNC Symbol;Acc:VGNC:34854]	ENSG00000103042	55238	SLC38A7
ENSBTAG00000013917	1891.12	-0.0353375	0.0639551	0.0754481	0.883638	NA			ENSG00000080603	10847	SRCAP
ENSBTAG00000017028	3653.89	0.0327567	0.0618289	0.0755144	0.883638	317724	USO1	USO1 vesicle transport factor [Source:VGNC Symbol;Acc:VGNC:36708]	ENSG00000138768	8615	USO1
ENSBTAG00000017265	572.606	0.027683	0.0585743	0.0755363	0.883638	508727	VBP1	VHL binding protein 1 [Source:VGNC Symbol;Acc:VGNC:36777]	ENSG00000155959	7411	VBP1
ENSBTAG00000019510	481.334	-0.0290014	0.0594505	0.0758207	0.883638	521926	EIF2B4	eukaryotic translation initiation factor 2B subunit delta [Source:VGNC Symbol;Acc:VGNC:28387]	ENSG00000115211	8890	EIF2B4
ENSBTAG00000020989	101.341	-0.00961751	0.0510393	0.0753926	0.883638	508637	SUSD4	sushi domain containing 4 [Source:VGNC Symbol;Acc:VGNC:35489]	ENSG00000143502	55061	SUSD4
ENSBTAG00000030169	3432.76	0.0249149	0.0570569	0.075667	0.883638	286807	SUMO2	small ubiquitin like modifier 2 [Source:NCBI gene (formerly Entrezgene);Acc:286807]	NA	NA	NA
ENSBTAG00000031786	3451.64	-0.0285292	0.0557831	0.075794	0.883638	NA	NA	NA	NA	NA	NA
ENSBTAG00000039974	6.93621	-0.00534501	0.0503085	0.0756807	0.883638	510344	SSTR5	somatostatin receptor 5 [Source:VGNC Symbol;Acc:VGNC:35328]	ENSG00000162009	6755	SSTR5
ENSBTAG00000044908	4.28764	-0.00286636	0.050065	0.0756843	0.883638	NA	7SK	7SK RNA [Source:RFAM;Acc:RF00100]	ENSG00000253006	NA	RN7SKP283
ENSBTAG00000047645	24.5461	0.00942178	0.0510137	0.07592	0.883638	NA	NA	NA	NA	NA	NA
ENSBTAG00000000308	3080.9	0.0305287	0.0602166	0.0775495	0.884189	508431	ITCH	itchy E3 ubiquitin protein ligase [Source:VGNC Symbol;Acc:VGNC:30307]	ENSG00000078747	83737	ITCH
ENSBTAG00000001002	961.61	-0.031322	0.0607718	0.0780001	0.884189	782690	TCF7	transcription factor 7 [Source:VGNC Symbol;Acc:VGNC:35695]	ENSG00000081059	6932	TCF7
ENSBTAG00000001092	349.713	0.0284381	0.0590985	0.077592	0.884189	507308	PHOSPHO2	phosphatase, orphan 2 [Source:VGNC Symbol;Acc:VGNC:32843]	ENSG00000144362	493911	PHOSPHO2
ENSBTAG00000001564	3745.51	0.0390628	0.0660979	0.0783289	0.884189	508547	PDE4DIP	phosphodiesterase 4D interacting protein [Source:VGNC Symbol;Acc:VGNC:55072]	ENSG00000178104	9659	PDE4DIP
ENSBTAG00000001950	136.926	0.0203306	0.0547683	0.0770458	0.884189	505995	RDH11	retinol dehydrogenase 11 [Source:VGNC Symbol;Acc:VGNC:55139]	ENSG00000072042	51109	RDH11
ENSBTAG00000004575	445.44	0.0212017	0.0551291	0.0761828	0.884189	540584	FAM126A	family with sequence similarity 126 member A [Source:VGNC Symbol;Acc:VGNC:28724]	ENSG00000122591	84668	FAM126A
ENSBTAG00000005373	1019.93	0.0198978	0.0545135	0.0776479	0.884189	281544	TPM1	tropomyosin 1 [Source:NCBI gene (formerly Entrezgene);Acc:281544]	ENSG00000140416	7168	TPM1
ENSBTAG00000005650	543.281	0.0207654	0.0549371	0.0778561	0.884189	616545	SKAP2	src kinase associated phosphoprotein 2 [Source:VGNC Symbol;Acc:VGNC:34646]	ENSG00000005020	8935	SKAP2
ENSBTAG00000005788	93.9822	-0.0183652	0.053871	0.0778555	0.884189	513056	VANGL1	VANGL planar cell polarity protein 1 [Source:VGNC Symbol;Acc:VGNC:36761]	ENSG00000173218	81839	VANGL1
ENSBTAG00000006690	6114.95	0.0330954	0.0617795	0.0769759	0.884189	533078	ARCN1	archain 1 [Source:VGNC Symbol;Acc:VGNC:26057]	ENSG00000095139	372	ARCN1
ENSBTAG00000007189	324.206	0.0295021	0.0596971	0.0773481	0.884189	540733	RCHY1	ring finger and CHY zinc finger domain containing 1 [Source:VGNC Symbol;Acc:VGNC:33829]	ENSG00000163743	25898	RCHY1
ENSBTAG00000007441	2241.73	0.0386814	0.065293	0.0781205	0.884189	508557	SEC23IP	SEC23 interacting protein [Source:VGNC Symbol;Acc:VGNC:34412]	ENSG00000107651	11196	SEC23IP
ENSBTAG00000007652	787.471	0.0312395	0.0608205	0.0782179	0.884189	505671	RFTN2	raftlin family member 2 [Source:VGNC Symbol;Acc:VGNC:33892]	ENSG00000162944	130132	RFTN2
ENSBTAG00000008125	102.892	0.0184841	0.0539507	0.0778551	0.884189	541597	KCNAB2	potassium voltage-gated channel subfamily A regulatory beta subunit 2 [Source:VGNC Symbol;Acc:VGNC:30428]	ENSG00000069424	8514	KCNAB2
ENSBTAG00000009194	325.73	-0.0223483	0.0556493	0.0762022	0.884189	507708	OSBPL10	oxysterol binding protein like 10 [Source:VGNC Symbol;Acc:VGNC:32458]	ENSG00000144645	114884	OSBPL10
ENSBTAG00000010698	147.677	-0.0229006	0.0560376	0.077155	0.884189	100847824	VARS2	valyl-tRNA synthetase 2, mitochondrial [Source:VGNC Symbol;Acc:VGNC:36766]	ENSG00000137411	57176	VARS2
ENSBTAG00000011578	5382.99	0.0243542	0.056723	0.0770247	0.884189	281057	CD44	CD44 molecule [Source:VGNC Symbol;Acc:VGNC:54629]	ENSG00000026508	960	CD44
ENSBTAG00000012178	278.472	-0.0220054	0.0554348	0.0782235	0.884189	768225	NR1D1	nuclear receptor subfamily 1 group D member 1 [Source:VGNC Symbol;Acc:VGNC:32228]	ENSG00000126368	9572	NR1D1
ENSBTAG00000012957	6537.88	0.032396	0.0618668	0.0769078	0.884189	539060	SERBP1	SERPINE1 mRNA binding protein 1 [Source:VGNC Symbol;Acc:VGNC:34461]	ENSG00000142864	26135	SERBP1
ENSBTAG00000013593	734.549	0.0247949	0.0569688	0.0783184	0.884189	512584	SNRPA1	small nuclear ribonucleoprotein polypeptide A' [Source:VGNC Symbol;Acc:VGNC:35075]	ENSG00000131876	6627	SNRPA1
ENSBTAG00000014159	172.142	0.0217617	0.05542	0.0778604	0.884189	514559	TTL	tubulin tyrosine ligase [Source:VGNC Symbol;Acc:VGNC:36488]	ENSG00000114999	150465	TTL
ENSBTAG00000014318	727.361	0.0339625	0.0624293	0.076765	0.884189	517797	SLC33A1	solute carrier family 33 member 1 [Source:VGNC Symbol;Acc:VGNC:34816]	ENSG00000169359	9197	SLC33A1
ENSBTAG00000015326	78.7333	0.0171313	0.0534009	0.0764987	0.884189	616398	GSDME	gasdermin E [Source:VGNC Symbol;Acc:VGNC:28019]	ENSG00000105928	1687	GSDME
ENSBTAG00000016664	89.9957	-0.0172114	0.0533838	0.0781552	0.884189	511523	SLC2A4RG	SLC2A4 regulator [Source:VGNC Symbol;Acc:VGNC:57026]	ENSG00000125520	56731	SLC2A4RG
ENSBTAG00000017181	212.753	0.0236407	0.056378	0.0776474	0.884189	613568	MACROD1	mono-ADP ribosylhydrolase 1 [Source:VGNC Symbol;Acc:VGNC:56272]	ENSG00000133315	28992	MACROD1
ENSBTAG00000017427	1330.34	-0.0225654	0.055747	0.0760811	0.884189	616777	FAM180A	family with sequence similarity 180 member A [Source:VGNC Symbol;Acc:VGNC:28763]	ENSG00000189320	389558	FAM180A
ENSBTAG00000018036	1995.35	0.0285876	0.0591397	0.0773602	0.884189	508055	CNOT7	CCR4-NOT transcription complex subunit 7 [Source:VGNC Symbol;Acc:VGNC:27522]	ENSG00000198791	29883	CNOT7
ENSBTAG00000019065	32.2778	0.0101276	0.0511707	0.0766583	0.884189	511767	EEPD1	endonuclease/exonuclease/phosphatase family domain containing 1 [Source:VGNC Symbol;Acc:VGNC:28338]	ENSG00000122547	80820	EEPD1
ENSBTAG00000019184	417.606	-0.0309057	0.0603504	0.0773551	0.884189	509955	TRAPPC2L	trafficking protein particle complex 2 like [Source:VGNC Symbol;Acc:VGNC:36287]	ENSG00000167515	51693	TRAPPC2L
ENSBTAG00000022509	12.153	-0.00499228	0.0502593	0.0781892	0.884189	790891	DNAH9	dynein axonemal heavy chain 9 [Source:VGNC Symbol;Acc:VGNC:28128]	ENSG00000007174	1770	DNAH9
ENSBTAG00000026994	9.07342	-0.00600852	0.05039	0.078185	0.884189	767914	C2H2orf88	chromosome 2 C2orf88 homolog [Source:VGNC Symbol;Acc:VGNC:52705]	ENSG00000187699	84281	C2orf88
ENSBTAG00000030581	579.747	-0.031972	0.0614079	0.0762652	0.884189	614554	TBC1D5	TBC1 domain family member 5 [Source:VGNC Symbol;Acc:VGNC:53608]	ENSG00000131374	9779	TBC1D5
ENSBTAG00000031069	111.733	0.0166634	0.0532108	0.0765513	0.884189	614112	SNX24	sorting nexin 24 [Source:VGNC Symbol;Acc:VGNC:35103]	ENSG00000064652	28966	SNX24
ENSBTAG00000031789	229.68	-0.0242808	0.0566711	0.0773685	0.884189	615050	FBRS	fibrosin [Source:NCBI gene (formerly Entrezgene);Acc:615050]	ENSG00000156860	64319	FBRS
ENSBTAG00000032360	34.9211	-0.00773287	0.0506522	0.0781393	0.884189	790872	NAP1L1	nucleosome assembly protein 1 like 1 [Source:NCBI gene (formerly Entrezgene);Acc:790872]	ENSG00000187109	4673	NAP1L1
ENSBTAG00000032705	1985.31	0.0216564	0.0553013	0.0783024	0.884189	326597	CALM	calmodulin-like [Source:NCBI gene (formerly Entrezgene);Acc:326597]	NA	NA	NA
ENSBTAG00000045530	74.0952	-0.00985231	0.0511011	0.0778046	0.884189	112446127			ENSG00000278249	677766	SCARNA2
ENSBTAG00000002848	206.642	-0.0195296	0.0543517	0.0788609	0.885411	511599	C16H1orf74	chromosome 16 C1orf74 homolog [Source:VGNC Symbol;Acc:VGNC:52644]	ENSG00000162757	148304	C1orf74
ENSBTAG00000009353	18.0074	0.00827796	0.0507746	0.0786808	0.885411	617442	EVI2B	ecotropic viral integration site 2B [Source:VGNC Symbol;Acc:VGNC:55822]	ENSG00000185862	2124	EVI2B
ENSBTAG00000010835	58.2762	0.0137934	0.052181	0.0788548	0.885411	504854	CRELD1	cysteine rich with EGF like domains 1 [Source:VGNC Symbol;Acc:VGNC:27704]	ENSG00000163703	78987	CRELD1
ENSBTAG00000013231	143.796	0.0184286	0.0538995	0.0786727	0.885411	533577	C8H9orf40	chromosome 8 C9orf40 homolog [Source:VGNC Symbol;Acc:VGNC:52740]	ENSG00000135045	55071	C9orf40
ENSBTAG00000016010	488.197	0.0279245	0.0587386	0.0788829	0.885411	534697	KLHL7	kelch like family member 7 [Source:NCBI gene (formerly Entrezgene);Acc:534697]	ENSG00000122550	55975	KLHL7
ENSBTAG00000020700	204.677	-0.0245441	0.0568501	0.0787403	0.885411	520210	CLCN6	chloride voltage-gated channel 6 [Source:VGNC Symbol;Acc:VGNC:27400]	ENSG00000011021	1185	CLCN6
ENSBTAG00000048125	8.63419	-0.00485461	0.0502468	0.078858	0.885411	100126045	ENTPD2	ectonucleoside triphosphate diphosphohydrolase 2 [Source:VGNC Symbol;Acc:VGNC:28509]	ENSG00000054179	954	ENTPD2
ENSBTAG00000003176	1674.95	-0.033227	0.0607206	0.0794674	0.88569	513412	JAM3	junctional adhesion molecule 3 [Source:VGNC Symbol;Acc:VGNC:50018]	ENSG00000166086	83700	JAM3
ENSBTAG00000003180	29.4121	-0.00890946	0.0508868	0.0796716	0.88569	507444	TMEM201	transmembrane protein 201 [Source:VGNC Symbol;Acc:VGNC:36023]	ENSG00000188807	199953	TMEM201
ENSBTAG00000005016	2804.3	0.0269493	0.0582472	0.079894	0.88569	767602	AP3B1	adaptor related protein complex 3 subunit beta 1 [Source:VGNC Symbol;Acc:VGNC:25987]	ENSG00000132842	8546	AP3B1
ENSBTAG00000006439	923.402	0.0271572	0.0582663	0.0798315	0.88569	537297	DOCK11	dedicator of cytokinesis 11 [Source:VGNC Symbol;Acc:VGNC:28156]	ENSG00000147251	139818	DOCK11
ENSBTAG00000010994	2795.39	-0.031177	0.0601682	0.0791283	0.88569	509715	CTSF	cathepsin F [Source:VGNC Symbol;Acc:VGNC:27815]	ENSG00000174080	8722	CTSF
ENSBTAG00000011495	209.996	-0.0221685	0.0555978	0.0797747	0.88569	518043	DIP2A	disco interacting protein 2 homolog A [Source:VGNC Symbol;Acc:VGNC:28066]	ENSG00000160305	23181	DIP2A
ENSBTAG00000014463	1457.04	0.0260041	0.0573779	0.0796155	0.88569	532713	CAMK2D	calcium/calmodulin dependent protein kinase II delta [Source:VGNC Symbol;Acc:VGNC:53692]	NA	NA	NA
ENSBTAG00000016952	2021.26	0.0353719	0.0634492	0.0791845	0.88569	515021	PSMD5	proteasome 26S subunit, non-ATPase 5 [Source:VGNC Symbol;Acc:VGNC:33469]	ENSG00000095261	5711	PSMD5
ENSBTAG00000018225	374.969	-0.0213293	0.0551436	0.0798018	0.88569	513625	SIPA1L3	signal induced proliferation associated 1 like 3 [Source:VGNC Symbol;Acc:VGNC:53042]	ENSG00000105738	23094	SIPA1L3
ENSBTAG00000018851	4828.48	-0.0233643	0.0560875	0.0795972	0.88569	534496	MYCBP2	MYC binding protein 2 [Source:VGNC Symbol;Acc:VGNC:31785]	ENSG00000005810	23077	MYCBP2
ENSBTAG00000019794	3276.1	0.0280984	0.0587992	0.0797087	0.88569	615728	SYPL1	synaptophysin like 1 [Source:VGNC Symbol;Acc:VGNC:53679]	ENSG00000008282	6856	SYPL1
ENSBTAG00000019944	2712.14	0.0311902	0.0606062	0.0794293	0.88569	404150	METAP2	methionyl aminopeptidase 2 [Source:VGNC Symbol;Acc:VGNC:31397]	ENSG00000111142	10988	METAP2
ENSBTAG00000022580	102.177	-0.0175027	0.0534518	0.0792306	0.88569	616754	INKA2	inka box actin regulator 2 [Source:VGNC Symbol;Acc:VGNC:50127]	ENSG00000197852	55924	INKA2
ENSBTAG00000024605	1153.95	0.0285639	0.0595704	0.0798056	0.88569	404151	DYNLL1	dynein light chain LC8-type 1 [Source:NCBI gene (formerly Entrezgene);Acc:404151]	NA	NA	NA
ENSBTAG00000038979	1538.13	0.0276949	0.0585888	0.0799267	0.88569	613426	TMEM167B	transmembrane protein 167B [Source:VGNC Symbol;Acc:VGNC:35992]	ENSG00000215717	56900	TMEM167B
ENSBTAG00000047441	1133.9	0.03466	0.0627928	0.0791578	0.88569	NA			ENSG00000144381	3329	HSPD1
ENSBTAG00000004266	35.8727	0.00939333	0.0509865	0.0800687	0.886556	508962	DDX25	DEAD-box helicase 25 [Source:VGNC Symbol;Acc:VGNC:27961]	ENSG00000109832	29118	DDX25
ENSBTAG00000001981	26.7678	0.00834308	0.0507771	0.0814501	0.888008	407174	SLC6A17	solute carrier family 6 member 17 [Source:VGNC Symbol;Acc:VGNC:50163]	ENSG00000197106	388662	SLC6A17
ENSBTAG00000002382	321.62	0.0272151	0.0582581	0.0808323	0.888008	528483	DDX10	DEAD-box helicase 10 [Source:VGNC Symbol;Acc:VGNC:27956]	ENSG00000178105	1662	DDX10
ENSBTAG00000002528	6308.69	0.0268999	0.0575615	0.080626	0.888008	506564	EIF3A	eukaryotic translation initiation factor 3 subunit A [Source:VGNC Symbol;Acc:VGNC:28392]	ENSG00000107581	8661	EIF3A
ENSBTAG00000003172	696.625	0.0322553	0.0611523	0.0809016	0.888008	539573	MEIS2	Meis homeobox 2 [Source:VGNC Symbol;Acc:VGNC:31382]	ENSG00000134138	4212	MEIS2
ENSBTAG00000003826	694.843	-0.019572	0.0531242	0.081899	0.888008	618204	SCN1B	sodium voltage-gated channel beta subunit 1 [Source:VGNC Symbol;Acc:VGNC:34346]	ENSG00000105711	6324	SCN1B
ENSBTAG00000004388	30.9096	-0.00871314	0.0508411	0.0814969	0.888008	781119	SLITRK6	SLIT and NTRK like family member 6 [Source:VGNC Symbol;Acc:VGNC:34967]	ENSG00000184564	84189	SLITRK6
ENSBTAG00000004496	2215.67	0.0388819	0.0650388	0.081394	0.888008	NA	NA	NA	NA	NA	NA
ENSBTAG00000006848	133.375	-0.0189557	0.0540883	0.0814369	0.888008	506965	DHX34	DExH-box helicase 34 [Source:VGNC Symbol;Acc:VGNC:28052]	ENSG00000134815	9704	DHX34
ENSBTAG00000010298	773.306	0.0281745	0.0587799	0.0819238	0.888008	613479	GTF2A2	general transcription factor IIA subunit 2 [Source:VGNC Symbol;Acc:VGNC:29692]	ENSG00000140307	2958	GTF2A2
ENSBTAG00000010612	2480.88	0.0263261	0.05775	0.0816805	0.888008	508729	TMED4	transmembrane p24 trafficking protein 4 [Source:VGNC Symbol;Acc:VGNC:35937]	ENSG00000158604	222068	TMED4
ENSBTAG00000012206	241.846	-0.0245705	0.0568054	0.0802923	0.888008	511561	SNX33	sorting nexin 33 [Source:VGNC Symbol;Acc:VGNC:35110]	ENSG00000173548	257364	SNX33
ENSBTAG00000012969	26.5249	0.00374164	0.0501122	0.081489	0.888008	541161	2	dickkopf WNT signaling pathway inhibitor 2 [Source:VGNC Symbol;Acc:VGNC:28080]	ENSG00000155011	27123	2
ENSBTAG00000014083	320.077	-0.0210679	0.0550094	0.0818533	0.888008	524284	AMIGO1	adhesion molecule with Ig like domain 1 [Source:VGNC Symbol;Acc:VGNC:25865]	ENSG00000181754	57463	AMIGO1
ENSBTAG00000014530	21.437	-0.00777792	0.0506891	0.0813055	0.888008	787473	NTNG1	netrin G1 [Source:VGNC Symbol;Acc:VGNC:50086]	ENSG00000162631	22854	NTNG1
ENSBTAG00000015169	3357.66	0.0297754	0.0594041	0.0810408	0.888008	536181	UBXN4	UBX domain protein 4 [Source:VGNC Symbol;Acc:VGNC:36627]	ENSG00000144224	23190	UBXN4
ENSBTAG00000015648	1608.03	0.0409459	0.0669888	0.0804013	0.888008	509302	DNAJC21	DnaJ heat shock protein family (Hsp40) member C21 [Source:NCBI gene (formerly Entrezgene);Acc:509302]	ENSG00000168724	134218	DNAJC21
ENSBTAG00000015744	847.075	0.0215362	0.0552554	0.0814548	0.888008	509717	CCNC	cyclin C [Source:VGNC Symbol;Acc:VGNC:26961]	ENSG00000112237	892	CCNC
ENSBTAG00000016658	431.251	-0.0270385	0.0579544	0.0817977	0.888008	509896	ABHD4	abhydrolase domain containing 4, N-acyl phospholipase B [Source:VGNC Symbol;Acc:VGNC:25501]	ENSG00000100439	63874	ABHD4
ENSBTAG00000018313	2983.68	0.0351574	0.0628443	0.0811451	0.888008	527679	MBNL2	muscleblind like splicing regulator 2 [Source:VGNC Symbol;Acc:VGNC:31284]	ENSG00000139793	10150	MBNL2
ENSBTAG00000019147	30579.5	-0.0466504	0.0715996	0.0814668	0.888008	513222	RPS20	ribosomal protein S20 [Source:VGNC Symbol;Acc:VGNC:34133]	NA	NA	NA
ENSBTAG00000021466	146400	-0.0293383	0.0593745	0.0818771	0.888008	510833	COL3A1	collagen type III alpha 1 chain [Source:VGNC Symbol;Acc:VGNC:27565]	ENSG00000168542	1281	COL3A1
ENSBTAG00000021921	400.851	0.0205182	0.0547562	0.080483	0.888008	516282	STRBP	spermatid perinuclear RNA binding protein [Source:VGNC Symbol;Acc:VGNC:35421]	ENSG00000165209	55342	STRBP
ENSBTAG00000023462	29757.8	0.0374096	0.0642384	0.0815351	0.888008	787914	RPS6	ribosomal protein S6 [Source:NCBI gene (formerly Entrezgene);Acc:787914]	ENSG00000137154	6194	RPS6
ENSBTAG00000027843	1647.79	0.0312932	0.0609911	0.081177	0.888008	768059	TCEAL8	transcription elongation factor A like 8 [Source:VGNC Symbol;Acc:VGNC:35683]	ENSG00000180964	90843	TCEAL8
ENSBTAG00000032092	1783.04	0.0266509	0.0579119	0.0808062	0.888008	785475	CDH11	cadherin 11 [Source:VGNC Symbol;Acc:VGNC:27092]	ENSG00000140937	1009	CDH11
ENSBTAG00000033486	440.166	0.0205431	0.0548058	0.0817316	0.888008	768238	C17H4orf46	chromosome 17 C4orf46 homolog [Source:VGNC Symbol;Acc:VGNC:52650]	ENSG00000205208	201725	C4orf46
ENSBTAG00000038173	8.83729	-0.00489576	0.0502513	0.0814468	0.888008	616627	H2BC12	H2B clustered histone 12 [Source:VGNC Symbol;Acc:VGNC:83582]	ENSG00000234289	54145	H2BS1
ENSBTAG00000001069	399.692	-0.0269444	0.0579118	0.0833998	0.889477	281542	TP53	tumor protein p53 [Source:VGNC Symbol;Acc:VGNC:36231]	ENSG00000141510	7157	TP53
ENSBTAG00000001683	332.473	0.0287002	0.0590436	0.0824152	0.889477	NA	NA	NA	NA	NA	NA
ENSBTAG00000003381	572.681	-0.0333696	0.0617761	0.0824595	0.889477	523016	TENT4A	terminal nucleotidyltransferase 4A [Source:VGNC Symbol;Acc:VGNC:54566]	ENSG00000112941	11044	TENT4A
ENSBTAG00000004715	721.03	0.0351933	0.062817	0.0826822	0.889477	615039	AKIRIN1	akirin 1 [Source:VGNC Symbol;Acc:VGNC:25793]	ENSG00000174574	79647	AKIRIN1
ENSBTAG00000006202	8525.77	0.031795	0.0608802	0.0831454	0.889477	510494	ST13	ST13 Hsp70 interacting protein [Source:VGNC Symbol;Acc:VGNC:58446]	ENSG00000100380	6767	ST13
ENSBTAG00000006715	525.792	0.0295395	0.0596248	0.0833176	0.889477	538528	FBXO8	F-box protein 8 [Source:VGNC Symbol;Acc:VGNC:28920]	ENSG00000164117	26269	FBXO8
ENSBTAG00000006909	102.532	0.01449	0.0523733	0.0831597	0.889477	517948	PIK3CB	phosphatidylinositol-4,5-bisphosphate 3-kinase catalytic subunit beta [Source:VGNC Symbol;Acc:VGNC:32890]	ENSG00000051382	5291	PIK3CB
ENSBTAG00000007062	4972.54	-0.00843458	0.0507791	0.0832283	0.889477	NA	NA	NA	NA	NA	NA
ENSBTAG00000007123	1295.74	0.0395992	0.065747	0.0834025	0.889477	281142	ENSA	endosulfine alpha [Source:VGNC Symbol;Acc:VGNC:50171]	ENSG00000143420	2029	ENSA
ENSBTAG00000010428	811.311	0.0264609	0.0577583	0.0827876	0.889477	538284	USP15	ubiquitin specific peptidase 15 [Source:VGNC Symbol;Acc:VGNC:36713]	ENSG00000135655	9958	USP15
ENSBTAG00000011200	1512.05	0.0359962	0.0634524	0.0821629	0.889477	539923	ZNF644	zinc finger protein 644 [Source:VGNC Symbol;Acc:VGNC:37320]	ENSG00000122482	84146	ZNF644
ENSBTAG00000011463	356.37	0.0259274	0.0574791	0.0824836	0.889477	615572	MID1IP1	MID1 interacting protein 1 [Source:VGNC Symbol;Acc:VGNC:31465]	ENSG00000165175	58526	MID1IP1
ENSBTAG00000012482	227.609	-0.0231611	0.0560227	0.0826269	0.889477	540622	CDCP1	CUB domain containing protein 1 [Source:VGNC Symbol;Acc:VGNC:27089]	ENSG00000163814	64866	CDCP1
ENSBTAG00000014029	1636.14	0.0323092	0.0614242	0.0828723	0.889477	533336	HERC4	HECT and RLD domain containing E3 ubiquitin protein ligase 4 [Source:VGNC Symbol;Acc:VGNC:55988]	ENSG00000148634	26091	HERC4
ENSBTAG00000014435	83.3001	-0.0168608	0.0532447	0.0824956	0.889477	514216	TCF19	transcription factor 19 [Source:VGNC Symbol;Acc:VGNC:35688]	ENSG00000137310	6941	TCF19
ENSBTAG00000018238	202.453	-0.0198437	0.0545208	0.0825115	0.889477	507417	ABTB1	ankyrin repeat and BTB domain containing 1 [Source:VGNC Symbol;Acc:VGNC:25515]	ENSG00000114626	80325	ABTB1
ENSBTAG00000018272	1190.05	-0.0331972	0.0614275	0.0825575	0.889477	535394	RERE	arginine-glutamic acid dipeptide repeats [Source:VGNC Symbol;Acc:VGNC:33872]	ENSG00000142599	473	RERE
ENSBTAG00000033413	1766.49	0.0376964	0.0642024	0.0829473	0.889477	534331	DDX50	DExD-box helicase 50 [Source:VGNC Symbol;Acc:VGNC:27973]	ENSG00000107625	79009	DDX50
ENSBTAG00000037456	446.878	-0.0241344	0.056511	0.0833974	0.889477	522105	AHDC1	AT-hook DNA binding motif containing 1 [Source:VGNC Symbol;Acc:VGNC:25753]	ENSG00000126705	27245	AHDC1
ENSBTAG00000038062	52.8556	-0.0123077	0.0517054	0.083327	0.889477	282854	FUT4	fucosyltransferase 4 [Source:VGNC Symbol;Acc:VGNC:29150]	ENSG00000196371	2526	FUT4
ENSBTAG00000039794	102.643	-0.0188456	0.0540164	0.0827006	0.889477	785423	CSNK1B	casein kinase I beta [Source:NCBI gene (formerly Entrezgene);Acc:785423]	NA	NA	NA
ENSBTAG00000006227	1362.71	0.022427	0.0556229	0.0835696	0.889895	282446	IDH3A	isocitrate dehydrogenase (NAD(+)) 3 catalytic subunit alpha [Source:VGNC Symbol;Acc:VGNC:53942]	ENSG00000166411	3419	IDH3A
ENSBTAG00000048140	127.371	-0.0193597	0.054246	0.0835589	0.889895	100300875	DNAAF5	dynein axonemal assembly factor 5 [Source:VGNC Symbol;Acc:VGNC:28121]	ENSG00000164818	54919	DNAAF5
ENSBTAG00000018578	8889.88	0.0327602	0.0614764	0.0836476	0.890044	613599	LOXL3	lysyl oxidase like 3 [Source:VGNC Symbol;Acc:VGNC:30954]	ENSG00000115318	84695	LOXL3
ENSBTAG00000009522	1335.27	0.0255204	0.0570348	0.0838598	0.890258	281751	EIF4E	eukaryotic translation initiation factor 4E [Source:VGNC Symbol;Acc:VGNC:28408]	ENSG00000151247	1977	EIF4E
ENSBTAG00000012252	68.7618	-0.0127295	0.05183	0.0837771	0.890258	281226	MOCOS	molybdenum cofactor sulfurase [Source:VGNC Symbol;Acc:VGNC:31547]	ENSG00000075643	55034	MOCOS
ENSBTAG00000021165	29.352	-0.0104753	0.0512397	0.0838129	0.890258	514538	VPS9D1	VPS9 domain containing 1 [Source:VGNC Symbol;Acc:VGNC:36833]	ENSG00000075399	9605	VPS9D1
ENSBTAG00000000532	147.967	-0.0142321	0.0523189	0.0844647	0.890998	538883	EXO5	exonuclease 5 [Source:VGNC Symbol;Acc:VGNC:59180]	ENSG00000164002	64789	EXO5
ENSBTAG00000002714	314.438	0.0236867	0.0563113	0.0840935	0.890998	281790	GNAI1	G protein subunit alpha i1 [Source:VGNC Symbol;Acc:VGNC:29449]	ENSG00000127955	2770	GNAI1
ENSBTAG00000003925	875.582	0.0344852	0.0623668	0.084261	0.890998	100125289	C9H6orf120	chromosome 9 C6orf120 homolog [Source:VGNC Symbol;Acc:VGNC:53783]	ENSG00000185127	387263	C6orf120
ENSBTAG00000006045	36948.6	0.034203	0.0628045	0.0843602	0.890998	281373	P4HB	prolyl 4-hydroxylase subunit beta [Source:VGNC Symbol;Acc:VGNC:32538]	ENSG00000185624	5034	P4HB
ENSBTAG00000008417	802.117	0.0222778	0.0555526	0.0843023	0.890998	513840	VPS29	VPS29 retromer complex component [Source:VGNC Symbol;Acc:VGNC:36816]	ENSG00000111237	51699	VPS29
ENSBTAG00000008468	408.702	-0.0287488	0.0591455	0.0845493	0.890998	NA	AGAP3	ArfGAP with GTPase domain, ankyrin repeat and PH domain 3 [Source:VGNC Symbol;Acc:VGNC:25721]	ENSG00000133612	116988	AGAP3
ENSBTAG00000009732	831.11	0.030086	0.0597535	0.0845702	0.890998	100124428	NCBP1	nuclear cap binding protein subunit 1 [Source:VGNC Symbol;Acc:VGNC:31907]	ENSG00000136937	4686	NCBP1
ENSBTAG00000012828	2526.21	0.0243683	0.0566017	0.084128	0.890998	534252	TBC1D15	TBC1 domain family member 15 [Source:VGNC Symbol;Acc:VGNC:35629]	ENSG00000121749	64786	TBC1D15
ENSBTAG00000014665	1910.45	-0.0264558	0.0578014	0.0841416	0.890998	282401	ADAMTS2	ADAM metallopeptidase with thrombospondin type 1 motif 2 [Source:VGNC Symbol;Acc:VGNC:25624]	ENSG00000087116	9509	ADAMTS2
ENSBTAG00000015829	9.04674	0.00611995	0.0504077	0.08447	0.890998	512304	ENPP5	ectonucleotide pyrophosphatase/phosphodiesterase family member 5 [Source:VGNC Symbol;Acc:VGNC:58979]	ENSG00000112796	59084	ENPP5
ENSBTAG00000000146	2160.48	-0.0315594	0.0606821	0.0853148	0.892046	531927	FARP1	FERM, ARH/RhoGEF and pleckstrin domain protein 1 [Source:VGNC Symbol;Acc:VGNC:28865]	ENSG00000152767	10160	FARP1
ENSBTAG00000000225	279.723	0.0257447	0.0573676	0.0847739	0.892046	614688	POLB	DNA polymerase beta [Source:VGNC Symbol;Acc:VGNC:33112]	ENSG00000070501	5423	POLB
ENSBTAG00000001027	16542.6	0.0378884	0.0636832	0.0856999	0.892046	510850	SERPINH1	serpin family H member 1 [Source:VGNC Symbol;Acc:VGNC:34480]	ENSG00000149257	871	SERPINH1
ENSBTAG00000001257	77.7717	0.0160894	0.0529438	0.0849546	0.892046	534958	AGTPBP1	ATP/GTP binding protein 1 [Source:VGNC Symbol;Acc:VGNC:25744]	ENSG00000135049	23287	AGTPBP1
ENSBTAG00000002493	3502.14	0.0265216	0.0577163	0.0856296	0.892046	521864	VPS35	VPS35 retromer complex component [Source:VGNC Symbol;Acc:VGNC:36818]	ENSG00000069329	55737	VPS35
ENSBTAG00000003907	271.941	-0.0245678	0.0567515	0.0856696	0.892046	539055	TSPAN14	tetraspanin 14 [Source:VGNC Symbol;Acc:VGNC:36429]	ENSG00000108219	81619	TSPAN14
ENSBTAG00000006013	582.602	-0.0247278	0.0566301	0.0851948	0.892046	520927	NT5DC3	5'-nucleotidase domain containing 3 [Source:VGNC Symbol;Acc:VGNC:32296]	ENSG00000111696	51559	NT5DC3
ENSBTAG00000006898	4909.79	0.0270739	0.0578996	0.0856809	0.892046	538357	EPRS1	glutamyl-prolyl-tRNA synthetase 1 [Source:VGNC Symbol;Acc:VGNC:28552]	ENSG00000136628	2058	EPRS1
ENSBTAG00000008216	1014.15	-0.0215752	0.0549709	0.0860865	0.892046	508167	RRM2	ribonucleotide reductase regulatory subunit M2 [Source:VGNC Symbol;Acc:VGNC:34165]	ENSG00000171848	6241	RRM2
ENSBTAG00000008289	647.359	-0.024007	0.0563857	0.0854794	0.892046	613607	ZBTB4	zinc finger and BTB domain containing 4 [Source:VGNC Symbol;Acc:VGNC:37078]	ENSG00000174282	57659	ZBTB4
ENSBTAG00000011936	85.9747	0.0153091	0.0527095	0.0849474	0.892046	100137953	ATP8B4	ATPase phospholipid transporting 8B4 (putative) [Source:NCBI gene (formerly Entrezgene);Acc:100137953]	ENSG00000104043	79895	ATP8B4
ENSBTAG00000014724	12384.9	0.0286543	0.0588436	0.0856001	0.892046	286819	EIF4A2	eukaryotic translation initiation factor 4A2 [Source:VGNC Symbol;Acc:VGNC:28405]	NA	NA	NA
ENSBTAG00000016265	2558.88	0.0275248	0.0585046	0.0861079	0.892046	528862	DNAJA1	DnaJ heat shock protein family (Hsp40) member A1 [Source:VGNC Symbol;Acc:VGNC:56944]	ENSG00000086061	3301	DNAJA1
ENSBTAG00000016311	1603.36	0.0286112	0.0584857	0.0861283	0.892046	327694	EIF2S1	eukaryotic translation initiation factor 2 subunit alpha [Source:VGNC Symbol;Acc:VGNC:28390]	ENSG00000134001	1965	EIF2S1
ENSBTAG00000016740	2324.76	0.0435354	0.0681493	0.0851958	0.892046	511135	ACLY	ATP citrate lyase [Source:VGNC Symbol;Acc:VGNC:25543]	ENSG00000131473	47	ACLY
ENSBTAG00000017713	2338.38	0.0271454	0.0580333	0.0859365	0.892046	537619	KTN1	kinectin 1 [Source:VGNC Symbol;Acc:VGNC:30756]	ENSG00000126777	3895	KTN1
ENSBTAG00000018735	270.94	-0.0272198	0.0580914	0.0858974	0.892046	515589	C13H20orf27	chromosome 13 C20orf27 homolog [Source:VGNC Symbol;Acc:VGNC:49171]	ENSG00000101220	54976	C20orf27
ENSBTAG00000019916	695.784	-0.0204448	0.0546571	0.0859027	0.892046	505010	CLMN	calmin [Source:VGNC Symbol;Acc:VGNC:27452]	ENSG00000165959	79789	CLMN
ENSBTAG00000020729	312.656	-0.0200685	0.0544528	0.0859673	0.892046	514044	DHRS7	dehydrogenase/reductase 7 [Source:VGNC Symbol;Acc:VGNC:28043]	ENSG00000100612	51635	DHRS7
ENSBTAG00000021902	150.793	-0.0197192	0.0543715	0.0858888	0.892046	532724	ALDH5A1	aldehyde dehydrogenase 5 family member A1 [Source:VGNC Symbol;Acc:VGNC:25816]	ENSG00000112294	7915	ALDH5A1
ENSBTAG00000045518	202.979	-0.0128571	0.0518367	0.0851698	0.892046	NA	NA	NA	NA	NA	NA
ENSBTAG00000046765	1312.54	-0.0368732	0.0642751	0.0861449	0.892046	282312	POLR2A	RNA polymerase II subunit A [Source:VGNC Symbol;Acc:VGNC:33135]	ENSG00000181222	5430	POLR2A
ENSBTAG00000047122	202.979	-0.0128571	0.0518367	0.0851698	0.892046	NA	NA	NA	NA	NA	NA
ENSBTAG00000006084	280.613	-0.0240322	0.0563898	0.0862147	0.892104	510683	PINK1	PTEN induced kinase 1 [Source:VGNC Symbol;Acc:VGNC:32904]	ENSG00000158828	65018	PINK1
ENSBTAG00000010587	1086.33	0.016682	0.053102	0.0863446	0.8927	614007	SH3BGRL	SH3 domain binding glutamate rich protein like [Source:VGNC Symbol;Acc:VGNC:34564]	ENSG00000131171	6451	SH3BGRL
ENSBTAG00000019603	4573.47	0.0215632	0.0551607	0.0864007	0.8927	281275	LDHB	lactate dehydrogenase B [Source:VGNC Symbol;Acc:VGNC:30824]	ENSG00000285854	NA	AC010197.2
ENSBTAG00000001616	624.075	-0.0225053	0.055579	0.0870171	0.892755	516451	ZNF592	zinc finger protein 592 [Source:VGNC Symbol;Acc:VGNC:37308]	ENSG00000166716	9640	ZNF592
ENSBTAG00000003212	104.561	-0.0158996	0.0528614	0.0872405	0.892755	353114	NNAT	neuronatin [Source:VGNC Symbol;Acc:VGNC:32142]	ENSG00000053438	4826	NNAT
ENSBTAG00000006754	286.91	-0.0232879	0.0560119	0.0871183	0.892755	503577	DBP	D-box binding PAR bZIP transcription factor [Source:VGNC Symbol;Acc:VGNC:27894]	ENSG00000105516	1628	DBP
ENSBTAG00000007177	327.013	0.026893	0.0579267	0.086685	0.892755	507667	EMP2	epithelial membrane protein 2 [Source:VGNC Symbol;Acc:VGNC:28482]	ENSG00000213853	2013	EMP2
ENSBTAG00000007872	2527.86	0.0191379	0.0539914	0.0869153	0.892755	282011	PSIP1	PC4 and SFRS1 interacting protein 1 [Source:VGNC Symbol;Acc:VGNC:33436]	ENSG00000164985	11168	PSIP1
ENSBTAG00000013184	1863.14	0.0286142	0.0588048	0.0870864	0.892755	534400	CEP120	centrosomal protein 120 [Source:VGNC Symbol;Acc:VGNC:27191]	ENSG00000168944	153241	CEP120
ENSBTAG00000014218	12.4015	0.00428446	0.0501734	0.0872177	0.892755	504445	1	dickkopf WNT signaling pathway inhibitor 1 [Source:VGNC Symbol;Acc:VGNC:28079]	NA	NA	NA
ENSBTAG00000017442	2168.08	-0.027867	0.0583072	0.0870148	0.892755	514462	CDO1	cysteine dioxygenase type 1 [Source:VGNC Symbol;Acc:VGNC:27150]	ENSG00000129596	1036	CDO1
ENSBTAG00000017936	17.4908	-0.00786476	0.0506828	0.0869811	0.892755	538492	FRRS1L	ferric chelate reductase 1 like [Source:VGNC Symbol;Acc:VGNC:29119]	ENSG00000260230	23732	FRRS1L
ENSBTAG00000021445	1245.63	0.0215532	0.0551252	0.086698	0.892755	407768	ST8SIA4	ST8 alpha-N-acetyl-neuraminide alpha-2,8-sialyltransferase 4 [Source:VGNC Symbol;Acc:VGNC:35346]	ENSG00000113532	7903	ST8SIA4
ENSBTAG00000021772	3329.71	0.0328842	0.0613356	0.0869778	0.892755	NA	NA	NA	NA	NA	NA
ENSBTAG00000021979	10657.3	0.0353262	0.0626302	0.0864925	0.892755	520875	EEF1B2	eukaryotic translation elongation factor 1 beta 2 [Source:VGNC Symbol;Acc:VGNC:54422]	ENSG00000114942	1933	EEF1B2
ENSBTAG00000039684	10367	0.021062	0.0531944	0.0870524	0.892755	538457	CAVIN1	caveolae associated protein 1 [Source:VGNC Symbol;Acc:VGNC:26802]	ENSG00000177469	284119	CAVIN1
ENSBTAG00000021962	326.045	0.0236386	0.0562014	0.0873828	0.893554	511003	BCLAF3	BCLAF1 and THRAP3 family member 3 [Source:VGNC Symbol;Acc:VGNC:26452]	ENSG00000173681	256643	BCLAF3
ENSBTAG00000014628	26.4977	-0.00744868	0.050609	0.0875183	0.894282	529660	OAS2	2'-5'-oligoadenylate synthetase 2 [Source:VGNC Symbol;Acc:VGNC:32391]	ENSG00000111335	4939	OAS2
ENSBTAG00000000312	420.389	-0.0284797	0.0587507	0.087819	0.89538	510225	GRINA	glutamate ionotropic receptor NMDA type subunit associated protein 1 [Source:VGNC Symbol;Acc:VGNC:29651]	ENSG00000178719	2907	GRINA
ENSBTAG00000007386	594.024	0.0257388	0.0573052	0.0877508	0.89538	528425	NUDCD1	NudC domain containing 1 [Source:VGNC Symbol;Acc:VGNC:32322]	ENSG00000120526	84955	NUDCD1
ENSBTAG00000031327	75.7459	-0.0161145	0.0529279	0.0877981	0.89538	510283	TRMT61A	tRNA methyltransferase 61A [Source:VGNC Symbol;Acc:VGNC:36375]	ENSG00000166166	115708	TRMT61A
ENSBTAG00000000429	339.459	-0.023054	0.0557657	0.0897992	0.895412	767971	DGCR2	DiGeorge syndrome critical region gene 2 [Source:NCBI gene (formerly Entrezgene);Acc:767971]	ENSG00000070413	9993	DGCR2
ENSBTAG00000003038	284.886	-0.0245716	0.0565829	0.0902694	0.895412	618733	TAP2	transporter 2, ATP binding cassette subfamily B member [Source:NCBI gene (formerly Entrezgene);Acc:281586]	ENSG00000204267	6891	TAP2
ENSBTAG00000003935	3403.15	-0.0275106	0.0578989	0.0902112	0.895412	404134	TMBIM1	transmembrane BAX inhibitor motif containing 1 [Source:VGNC Symbol;Acc:VGNC:35915]	ENSG00000135926	64114	TMBIM1
ENSBTAG00000005110	110.717	0.0107951	0.0512662	0.0898961	0.895412	519444	CADPS2	calcium dependent secretion activator 2 [Source:VGNC Symbol;Acc:VGNC:26699]	ENSG00000081803	93664	CADPS2
ENSBTAG00000005309	812.875	0.031758	0.0597456	0.0892765	0.895412	534594	TGDS	TDP-glucose 4,6-dehydratase [Source:VGNC Symbol;Acc:VGNC:35799]	ENSG00000088451	23483	TGDS
ENSBTAG00000006035	78.0714	-0.0098764	0.0510619	0.0882829	0.895412	282459	PPP1R1B	protein phosphatase 1 regulatory inhibitor subunit 1B [Source:VGNC Symbol;Acc:VGNC:33234]	ENSG00000131771	84152	PPP1R1B
ENSBTAG00000007694	21.2651	-0.00959421	0.0510662	0.0880849	0.895412	616884		kinesin family member 25 [Source:NCBI gene (formerly Entrezgene);Acc:616884]	ENSG00000125337	3834	KIF25
ENSBTAG00000008064	32.2049	-0.0113351	0.0514397	0.0901304	0.895412	613817	VPS37C	VPS37C subunit of ESCRT-I [Source:VGNC Symbol;Acc:VGNC:36821]	ENSG00000167987	55048	VPS37C
ENSBTAG00000008150	5.00315	0.00293685	0.0500637	0.0892805	0.895412	613524	PKIA	cAMP-dependent protein kinase inhibitor alpha [Source:VGNC Symbol;Acc:VGNC:32940]	ENSG00000171033	5569	PKIA
ENSBTAG00000008457	1777.28	0.0246046	0.0563444	0.0887052	0.895412	512318	SLU7	SLU7 homolog, splicing factor [Source:VGNC Symbol;Acc:VGNC:34971]	ENSG00000164609	10569	SLU7
ENSBTAG00000009877	494.159	0.0214611	0.0551018	0.0904446	0.895412	514863	MCMBP	minichromosome maintenance complex binding protein [Source:VGNC Symbol;Acc:VGNC:31316]	ENSG00000197771	79892	MCMBP
ENSBTAG00000010264	41.4847	-0.011583	0.0514922	0.0898789	0.895412	789838	FBXL18	F-box and leucine rich repeat protein 18 [Source:VGNC Symbol;Acc:VGNC:52774]	ENSG00000155034	80028	FBXL18
ENSBTAG00000011849	1334.78	0.0279098	0.0581924	0.0888174	0.895412	407223	HDAC2	histone deacetylase 2 [Source:VGNC Symbol;Acc:VGNC:50610]	ENSG00000196591	3066	HDAC2
ENSBTAG00000012262	40.2322	-0.0119655	0.0515598	0.09044	0.895412	781854	FBXO10	F-box protein 10 [Source:VGNC Symbol;Acc:VGNC:53303]	ENSG00000147912	26267	FBXO10
ENSBTAG00000012758	2402.88	0.0249208	0.0566413	0.0890936	0.895412	521829	YIPF5	Yip1 domain family member 5 [Source:VGNC Symbol;Acc:VGNC:37027]	ENSG00000145817	81555	YIPF5
ENSBTAG00000013421	447.062	0.0322685	0.0607888	0.0902511	0.895412	523174	PRMT3	protein arginine methyltransferase 3 [Source:VGNC Symbol;Acc:VGNC:33349]	ENSG00000185238	10196	PRMT3
ENSBTAG00000013607	4022.75	0.0361177	0.0625973	0.0896552	0.895412	533223	WDR1	WD repeat domain 1 [Source:VGNC Symbol;Acc:VGNC:36880]	ENSG00000071127	9948	WDR1
ENSBTAG00000013671	3902.21	0.0252864	0.0567204	0.0886434	0.895412	505600	UTP14A	UTP14A small subunit processome component [Source:NCBI gene (formerly Entrezgene);Acc:505324]	ENSG00000156697	10813	UTP14A
ENSBTAG00000014027	26.6507	0.00883757	0.0508652	0.0902308	0.895412	539023	TRIM36	tripartite motif containing 36 [Source:VGNC Symbol;Acc:VGNC:36331]	ENSG00000152503	55521	TRIM36
ENSBTAG00000014370	4.31893	0.00289506	0.0500651	0.0885282	0.895412	520056	NETO2	neuropilin and tolloid like 2 [Source:VGNC Symbol;Acc:VGNC:32012]	ENSG00000171208	81831	NETO2
ENSBTAG00000015683	1964.86	0.0260607	0.0572019	0.0903926	0.895412	536558	HSPA4	heat shock protein family A (Hsp70) member 4 [Source:VGNC Symbol;Acc:VGNC:52242]	ENSG00000170606	3308	HSPA4
ENSBTAG00000017124	1700.71	0.0288854	0.0588545	0.0904039	0.895412	513654	GPSM2	G protein signaling modulator 2 [Source:VGNC Symbol;Acc:VGNC:29615]	ENSG00000121957	29899	GPSM2
ENSBTAG00000017750	76.7678	-0.0150475	0.0525373	0.0887194	0.895412	507674	RHBDD3	rhomboid domain containing 3 [Source:VGNC Symbol;Acc:VGNC:33932]	ENSG00000100263	25807	RHBDD3
ENSBTAG00000018084	120.842	-0.0197887	0.0543965	0.0897448	0.895412	506974	CASTOR1	cytosolic arginine sensor for mTORC1 subunit 1 [Source:VGNC Symbol;Acc:VGNC:26791]	ENSG00000239282	652968	CASTOR1
ENSBTAG00000018589	819.904	0.0287494	0.0588595	0.0896195	0.895412	508652	RFC2	replication factor C subunit 2 [Source:VGNC Symbol;Acc:VGNC:33886]	ENSG00000049541	5982	RFC2
ENSBTAG00000018715	219.555	0.0254934	0.0571322	0.0890261	0.895412	509064	MPLKIP	M-phase specific PLK1 interacting protein [Source:VGNC Symbol;Acc:VGNC:31579]	ENSG00000168303	136647	MPLKIP
ENSBTAG00000019310	324.058	-0.0138107	0.0519299	0.0899143	0.895412	781626	FOXK1	forkhead box K1 [Source:VGNC Symbol;Acc:VGNC:58377]	ENSG00000164916	221937	FOXK1
ENSBTAG00000019908	355.736	-0.0184493	0.0537586	0.089317	0.895412	540077	CUL9	cullin 9 [Source:VGNC Symbol;Acc:VGNC:27836]	ENSG00000112659	23113	CUL9
ENSBTAG00000020345	3192.35	0.0167911	0.0514071	0.0901597	0.895412	538975	CNN3	calponin 3 [Source:NCBI gene (formerly Entrezgene);Acc:538975]	ENSG00000117519	1266	CNN3
ENSBTAG00000021008	33.6406	-0.0110422	0.0513684	0.0880534	0.895412	615493	ZNF219	zinc finger protein 219 [Source:VGNC Symbol;Acc:VGNC:37229]	ENSG00000165804	51222	ZNF219
ENSBTAG00000021746	14326.3	0.0235515	0.0560249	0.0880082	0.895412	281626	ANXA5	annexin A5 [Source:VGNC Symbol;Acc:VGNC:25967]	ENSG00000164111	308	ANXA5
ENSBTAG00000030744	481.304	0.0253466	0.0569671	0.0904169	0.895412	614382	NFYB	nuclear transcription factor Y subunit beta [Source:VGNC Symbol;Acc:VGNC:32056]	ENSG00000120837	4801	NFYB
ENSBTAG00000033322	525.577	0.0252525	0.0569826	0.0879182	0.895412	527129	SRP9	signal recognition particle 9 [Source:VGNC Symbol;Acc:VGNC:35288]	ENSG00000143742	6726	SRP9
ENSBTAG00000037703	253.769	-0.0185113	0.0538354	0.0889387	0.895412	517259	MICALL1	MICAL like 1 [Source:VGNC Symbol;Acc:VGNC:52803]	ENSG00000100139	85377	MICALL1
ENSBTAG00000039335	1092.44	-0.0296229	0.0592031	0.090462	0.895412	523285	ARRDC2	arrestin domain containing 2 [Source:VGNC Symbol;Acc:VGNC:26172]	ENSG00000105643	27106	ARRDC2
ENSBTAG00000039415	729.753	0.0287658	0.0589967	0.0882598	0.895412	613647	CHMP4A	charged multivesicular body protein 4A [Source:VGNC Symbol;Acc:VGNC:27302]	ENSG00000254505	29082	CHMP4A
ENSBTAG00000039950	12.59	-0.00367194	0.0501093	0.0902825	0.895412	NA	NA	NA	NA	NA	NA
ENSBTAG00000045507	288.225	-0.0126226	0.0517659	0.089695	0.895412	NA	ZNF469	zinc finger protein 469 [Source:VGNC Symbol;Acc:VGNC:37282]	NA	NA	NA
ENSBTAG00000047035	324.992	-0.0242838	0.0564863	0.0899883	0.895412	514858	TBC1D17	TBC1 domain family member 17 [Source:VGNC Symbol;Acc:VGNC:35631]	ENSG00000104946	79735	TBC1D17
ENSBTAG00000047361	1094.22	0.0258436	0.0572482	0.0903471	0.895412	NA	NA	NA	NA	NA	NA
ENSBTAG00000047647	8.21698	-0.00559042	0.0503288	0.0894876	0.895412	NA			NA	NA	NA
ENSBTAG00000005862	1751.5	0.0207361	0.0545879	0.0906102	0.895973	353350	SMC4	structural maintenance of chromosomes 4 [Source:VGNC Symbol;Acc:VGNC:35001]	ENSG00000113810	10051	SMC4
ENSBTAG00000018744	411.781	-0.0138868	0.0521096	0.0906475	0.895973	537595	MGAT5	alpha-1,6-mannosylglycoprotein 6-beta-N-acetylglucosaminyltransferase [Source:VGNC Symbol;Acc:VGNC:54620]	ENSG00000152127	4249	MGAT5
ENSBTAG00000006832	99.3849	-0.0171995	0.0532928	0.0911034	0.896796	516021	SLC5A6	solute carrier family 5 member 6 [Source:VGNC Symbol;Acc:VGNC:34909]	ENSG00000138074	8884	SLC5A6
ENSBTAG00000008184	928.885	0.0311815	0.0601024	0.0910992	0.896796	521540	CCT6A	chaperonin containing TCP1 subunit 6A [Source:VGNC Symbol;Acc:VGNC:97250]	ENSG00000146731	908	CCT6A
ENSBTAG00000015732	1927.18	0.028053	0.0591567	0.0911176	0.896796	518637	PSMC6	proteasome 26S subunit, ATPase 6 [Source:VGNC Symbol;Acc:VGNC:33460]	ENSG00000100519	5706	PSMC6
ENSBTAG00000021057	27.4876	-0.00655694	0.0504567	0.090877	0.896796	504932	TMEM190	transmembrane protein 190 [Source:VGNC Symbol;Acc:VGNC:36016]	ENSG00000160472	147744	TMEM190
ENSBTAG00000021940	125.048	-0.0180268	0.0536045	0.0910347	0.896796	613278	CCDC149	coiled-coil domain containing 149 [Source:VGNC Symbol;Acc:VGNC:26855]	ENSG00000181982	91050	CCDC149
ENSBTAG00000027713	545.246	0.0310404	0.0598851	0.0911106	0.896796	613760	LYSMD3	LysM domain containing 3 [Source:VGNC Symbol;Acc:VGNC:31114]	ENSG00000176018	116068	LYSMD3
ENSBTAG00000004727	84.6167	-0.0178331	0.0535477	0.0913137	0.896822	507075	PAQR4	progestin and adipoQ receptor family member 4 [Source:VGNC Symbol;Acc:VGNC:32576]	ENSG00000162073	124222	PAQR4
ENSBTAG00000004802	278.986	-0.0234174	0.0560139	0.0912106	0.896822	100336437	CEP170B	centrosomal protein 170B [Source:VGNC Symbol;Acc:VGNC:50066]	ENSG00000099814	283638	CEP170B
ENSBTAG00000004922	728.514	-0.0331485	0.0612894	0.091279	0.896822	530414	AGPAT5	1-acylglycerol-3-phosphate O-acyltransferase 5 [Source:VGNC Symbol;Acc:VGNC:25738]	ENSG00000155189	55326	AGPAT5
ENSBTAG00000000224	41.0775	-0.00921912	0.0509303	0.0929835	0.899059	522371	TSPAN15	tetraspanin 15 [Source:VGNC Symbol;Acc:VGNC:36430]	ENSG00000099282	23555	TSPAN15
ENSBTAG00000000512	284.204	-0.0270182	0.0577289	0.0935265	0.899059	527488	SNTA1	syntrophin alpha 1 [Source:VGNC Symbol;Acc:VGNC:35083]	ENSG00000101400	6640	SNTA1
ENSBTAG00000001823	253.273	0.0124867	0.0516164	0.0921981	0.899059	540573	STC2	stanniocalcin 2 [Source:VGNC Symbol;Acc:VGNC:35378]	ENSG00000113739	8614	STC2
ENSBTAG00000003390	1253.72	-0.034487	0.0617025	0.0931287	0.899059	504381	SF3A1	splicing factor 3a subunit 1 [Source:VGNC Symbol;Acc:VGNC:34506]	ENSG00000099995	10291	SF3A1
ENSBTAG00000005304	210.817	0.024	0.0562743	0.0922653	0.899059	505916	SRM	spermidine synthase [Source:VGNC Symbol;Acc:VGNC:35282]	ENSG00000116649	6723	SRM
ENSBTAG00000005333	20.6286	0.00782556	0.0506624	0.0931407	0.899059	280695	MB	myoglobin [Source:VGNC Symbol;Acc:VGNC:31270]	ENSG00000198125	4151	MB
ENSBTAG00000005847	2457	0.0341419	0.0616554	0.0920187	0.899059	282041	ROCK2	Rho associated coiled-coil containing protein kinase 2 [Source:VGNC Symbol;Acc:VGNC:34082]	ENSG00000134318	9475	ROCK2
ENSBTAG00000006262	42.8155	0.0123286	0.0516935	0.0936103	0.899059	515401	LIMS2	LIM zinc finger domain containing 2 [Source:VGNC Symbol;Acc:VGNC:30891]	ENSG00000072163	55679	LIMS2
ENSBTAG00000006755	2857.45	0.0330359	0.0610511	0.0933302	0.899059	616182	C15H11orf58	chromosome 15 C11orf58 homolog [Source:VGNC Symbol;Acc:VGNC:52632]	ENSG00000110696	10944	C11orf58
ENSBTAG00000006756	10254.9	0.031913	0.060422	0.0924239	0.899059	505129	MATR3	matrin 3 [Source:NCBI gene (formerly Entrezgene);Acc:505129]	NA	NA	NA
ENSBTAG00000006919	1639.08	0.0280104	0.0582531	0.0924143	0.899059	540248	SMAD4	SMAD family member 4 [Source:VGNC Symbol;Acc:VGNC:34977]	ENSG00000141646	4089	SMAD4
ENSBTAG00000007187	735.525	-0.0251609	0.0566464	0.0933978	0.899059	538493		inverted formin 2 [Source:NCBI gene (formerly Entrezgene);Acc:538493]	ENSG00000203485	64423	INF2
ENSBTAG00000009838	156.653	0.0212215	0.0549484	0.0935006	0.899059	505387	RRP15	ribosomal RNA processing 15 homolog [Source:NCBI gene (formerly Entrezgene);Acc:505387]	ENSG00000067533	51018	RRP15
ENSBTAG00000011966	2437.1	-0.0224928	0.0555033	0.0921882	0.899059	532572	LAMC1	laminin subunit gamma 1 [Source:VGNC Symbol;Acc:VGNC:50206]	ENSG00000135862	3915	LAMC1
ENSBTAG00000012002	213.473	-0.0204966	0.054604	0.0934866	0.899059	527550	BCAR1	BCAR1 scaffold protein, Cas family member [Source:VGNC Symbol;Acc:VGNC:26437]	ENSG00000050820	9564	BCAR1
ENSBTAG00000014205	817.574	0.0302327	0.059369	0.0920443	0.899059	100139910	PRKAR2A	protein kinase cAMP-dependent type II regulatory subunit alpha [Source:VGNC Symbol;Acc:VGNC:33325]	ENSG00000114302	5576	PRKAR2A
ENSBTAG00000014992	22.2454	-0.00671934	0.050462	0.0916856	0.899059	527572	GPR37L1	G protein-coupled receptor 37 like 1 [Source:VGNC Symbol;Acc:VGNC:29586]	ENSG00000170075	9283	GPR37L1
ENSBTAG00000015195	753.323	-0.032475	0.0610836	0.0929029	0.899059	286772	NPC1	NPC intracellular cholesterol transporter 1 [Source:VGNC Symbol;Acc:VGNC:32194]	ENSG00000141458	4864	NPC1
ENSBTAG00000018889	583.19	-0.0313573	0.0601983	0.0926094	0.899059	505684	ATP6V0B	ATPase H+ transporting V0 subunit b [Source:VGNC Symbol;Acc:VGNC:26310]	ENSG00000117410	533	ATP6V0B
ENSBTAG00000019085	1781.71	0.0270748	0.057286	0.0922162	0.899059	614017	SRP54	signal recognition particle 54 [Source:VGNC Symbol;Acc:VGNC:35285]	ENSG00000100883	6729	SRP54
ENSBTAG00000019212	9.37863	-0.00380555	0.0501238	0.0932176	0.899059	NA	NA	NA	NA	NA	NA
ENSBTAG00000020451	1203.78	0.0357409	0.0627553	0.0930209	0.899059	516328	USP1	ubiquitin specific peptidase 1 [Source:VGNC Symbol;Acc:VGNC:36709]	ENSG00000162607	7398	USP1
ENSBTAG00000020780	1992.61	-0.021785	0.0550869	0.0933733	0.899059	512682	SBNO2	strawberry notch homolog 2 [Source:VGNC Symbol;Acc:VGNC:34309]	ENSG00000064932	22904	SBNO2
ENSBTAG00000020908	9241.54	0.0320706	0.060733	0.0922893	0.899059	NA	NA	NA	NA	NA	NA
ENSBTAG00000021246	259.332	0.0207285	0.0547757	0.0936042	0.899059	NA	NA	NA	NA	NA	NA
ENSBTAG00000021661	400.166	0.0299866	0.0593683	0.0935951	0.899059	537782	APAF1	apoptotic peptidase activating factor 1 [Source:VGNC Symbol;Acc:VGNC:25999]	ENSG00000120868	317	APAF1
ENSBTAG00000033313	365.894	0.0270873	0.0577123	0.0929609	0.899059	534045	SLC38A9	solute carrier family 38 member 9 [Source:VGNC Symbol;Acc:VGNC:34856]	ENSG00000177058	153129	SLC38A9
ENSBTAG00000034531	992.563	0.0273774	0.0575775	0.0933293	0.899059	767901	RNF146	ring finger protein 146 [Source:NCBI gene (formerly Entrezgene);Acc:767901]	ENSG00000118518	81847	RNF146
ENSBTAG00000043544	36.3503	0.00720291	0.0505459	0.0917429	0.899059	NA			NA	NA	NA
ENSBTAG00000045661	928.123	-0.0259401	0.0571933	0.0926398	0.899059	NA	NA	NA	NA	NA	NA
ENSBTAG00000047166	13.1263	0.00611747	0.0503941	0.0919917	0.899059	100138339	SH2D7	SH2 domain containing 7 [Source:VGNC Symbol;Acc:VGNC:34562]	ENSG00000183476	646892	SH2D7
ENSBTAG00000047788	101.098	0.0189896	0.0540132	0.0926811	0.899059	NA	NA	NA	NA	NA	NA
ENSBTAG00000003049	87.9008	-0.0145591	0.0523456	0.0939282	0.900869	510644	MICALL2	MICAL like 2 [Source:VGNC Symbol;Acc:VGNC:31460]	ENSG00000164877	79778	MICALL2
ENSBTAG00000012417	702.52	0.0325434	0.0609141	0.0938685	0.900869	523894	ARL14EP	ADP ribosylation factor like GTPase 14 effector protein [Source:VGNC Symbol;Acc:VGNC:26140]	ENSG00000152219	120534	ARL14EP
ENSBTAG00000022394	67.2068	-0.00322333	0.0500867	0.0940722	0.901007	506412	SAA2	serum amyloid A2 [Source:NCBI gene (formerly Entrezgene);Acc:506412]	ENSG00000134339	6289	SAA2
ENSBTAG00000024086	130.438	-0.0188504	0.0539116	0.0940342	0.901007	618247	TMEM35B	transmembrane protein 35B [Source:VGNC Symbol;Acc:VGNC:36078]	ENSG00000243749	100506144	TMEM35B
ENSBTAG00000007479	441.6	0.0229789	0.0557795	0.0942337	0.901114	506046	CCDC90B	coiled-coil domain containing 90B [Source:VGNC Symbol;Acc:VGNC:26931]	ENSG00000137500	60492	CCDC90B
ENSBTAG00000008766	387.606	-0.0263197	0.0573518	0.0943425	0.901114	317654	SLC9A1	solute carrier family 9 member A1 [Source:NCBI gene (formerly Entrezgene);Acc:317654]	ENSG00000090020	6548	SLC9A1
ENSBTAG00000008787	134.748	-0.0153167	0.052598	0.0943226	0.901114	534850	FAM171A1	family with sequence similarity 171 member A1 [Source:VGNC Symbol;Acc:VGNC:28756]	ENSG00000148468	221061	FAM171A1
ENSBTAG00000011063	30.1592	-0.0110925	0.0513652	0.094217	0.901114	616804	CTSO	cathepsin O [Source:VGNC Symbol;Acc:VGNC:53898]	ENSG00000256043	1519	CTSO
ENSBTAG00000035858	1608	-0.0209937	0.0547485	0.094443	0.901455	616704	MCC	MCC regulator of WNT signaling pathway [Source:VGNC Symbol;Acc:VGNC:54784]	ENSG00000171444	4163	MCC
ENSBTAG00000046611	9.27547	-0.00534611	0.0502947	0.0947111	0.903393	NA	NA	NA	NA	NA	NA
ENSBTAG00000004430	187.706	0.019938	0.0543541	0.0948503	0.904101	516881	SGPP1	sphingosine-1-phosphate phosphatase 1 [Source:VGNC Symbol;Acc:VGNC:34548]	ENSG00000126821	81537	SGPP1
ENSBTAG00000000275	685.041	-0.0312627	0.0598257	0.0971031	0.904864	539763	PARP11	poly(ADP-ribose) polymerase family member 11 [Source:VGNC Symbol;Acc:VGNC:49073]	ENSG00000111224	57097	PARP11
ENSBTAG00000000447	382.843	0.025202	0.0568331	0.0956134	0.904864	615724	FRA10AC1	FRA10A associated CGG repeat 1 [Source:VGNC Symbol;Acc:VGNC:52779]	ENSG00000148690	118924	FRA10AC1
ENSBTAG00000000629	203.443	0.0224191	0.0554644	0.0965857	0.904864	532916	MMS22L	MMS22 like, DNA repair protein [Source:VGNC Symbol;Acc:VGNC:31535]	ENSG00000146263	253714	MMS22L
ENSBTAG00000000705	1987.47	0.0310499	0.05974	0.0973378	0.904864	540225	COX7A2L	cytochrome c oxidase subunit 7A2 like [Source:VGNC Symbol;Acc:VGNC:27640]	ENSG00000115944	9167	COX7A2L
ENSBTAG00000000894	19352.9	0.0246783	0.0564762	0.0967338	0.904864	507476	1	phosphoglycerate kinase 1 [Source:VGNC Symbol;Acc:VGNC:32789]	ENSG00000102144	5230	1
ENSBTAG00000002988	1020.57	0.0323289	0.0604165	0.0972237	0.904864	540726	MACO1	macoilin 1 [Source:VGNC Symbol;Acc:VGNC:36098]	ENSG00000204178	55219	MACO1
ENSBTAG00000003140	16.9111	-0.00653712	0.0504486	0.0972439	0.904864	281724	CRYGS	crystallin gamma S [Source:VGNC Symbol;Acc:VGNC:27743]	ENSG00000213139	1427	CRYGS
ENSBTAG00000004544	762.066	0.0305516	0.059552	0.0963566	0.904864	539143	TXNDC9	thioredoxin domain containing 9 [Source:VGNC Symbol;Acc:VGNC:36540]	ENSG00000115514	10190	TXNDC9
ENSBTAG00000004990	1651.59	-0.0279109	0.0572862	0.0964142	0.904864	100297058	NEO1	neogenin 1 [Source:VGNC Symbol;Acc:VGNC:32007]	ENSG00000067141	4756	NEO1
ENSBTAG00000005661	775.359	0.0264316	0.0573824	0.0951412	0.904864	522423	SNAP23	synaptosome associated protein 23 [Source:VGNC Symbol;Acc:VGNC:35050]	ENSG00000092531	8773	SNAP23
ENSBTAG00000006978	2144.94	0.0234668	0.0558968	0.0957331	0.904864	493643	HSD17B4	hydroxysteroid 17-beta dehydrogenase 4 [Source:VGNC Symbol;Acc:VGNC:29975]	ENSG00000133835	3295	HSD17B4
ENSBTAG00000007302	6.89445	-0.00314808	0.0500745	0.0968287	0.904864	282868	SLC2A5	solute carrier family 2 (facilitated glucose/fructose transporter), member 5 [Source:NCBI gene (formerly Entrezgene);Acc:282868]	ENSG00000142583	6518	SLC2A5
ENSBTAG00000009786	943.466	0.0212335	0.0548103	0.0966659	0.904864	281478	SCIN	scinderin [Source:VGNC Symbol;Acc:VGNC:34339]	ENSG00000006747	85477	SCIN
ENSBTAG00000009874	77.7163	-0.0154443	0.0526341	0.0954692	0.904864	789590	ZXDC	ZXD family zinc finger C [Source:VGNC Symbol;Acc:VGNC:37392]	ENSG00000070476	79364	ZXDC
ENSBTAG00000010785	337.109	0.0245738	0.0564581	0.0961525	0.904864	282488	FAS	Fas cell surface death receptor [Source:VGNC Symbol;Acc:VGNC:28869]	ENSG00000026103	355	FAS
ENSBTAG00000011134	858.212	0.0222941	0.0553806	0.0964437	0.904864	512890	USE1	unconventional SNARE in the ER 1 [Source:NCBI gene (formerly Entrezgene);Acc:512890]	ENSG00000053501	55850	USE1
ENSBTAG00000011524	1508.3	0.03664	0.0622274	0.0950413	0.904864	540834	XRN1	5'-3' exoribonuclease 1 [Source:VGNC Symbol;Acc:VGNC:37008]	ENSG00000114127	54464	XRN1
ENSBTAG00000011682	196.957	-0.00979729	0.0510367	0.0958723	0.904864	510255	GLI2	GLI family zinc finger 2 [Source:VGNC Symbol;Acc:VGNC:29400]	ENSG00000074047	2736	GLI2
ENSBTAG00000012139	3082.22	0.00818569	0.0507088	0.097327	0.904864	511371	SIX1	SIX homeobox 1 [Source:VGNC Symbol;Acc:VGNC:54483]	ENSG00000126778	6495	SIX1
ENSBTAG00000012803	362.419	0.0210908	0.0548923	0.096306	0.904864	514960	SRP19	signal recognition particle 19 [Source:VGNC Symbol;Acc:VGNC:55145]	ENSG00000153037	6728	SRP19
ENSBTAG00000013419	235.427	0.021415	0.0549815	0.0972443	0.904864	539276	HTATIP2	HIV-1 Tat interactive protein 2 [Source:VGNC Symbol;Acc:VGNC:29989]	ENSG00000109854	10553	HTATIP2
ENSBTAG00000016656	529.113	0.0238171	0.0560637	0.0969907	0.904864	540789	PARP14	poly(ADP-ribose) polymerase family member 14 [Source:NCBI gene (formerly Entrezgene);Acc:540789]	ENSG00000173193	54625	PARP14
ENSBTAG00000017125	4741.32	0.0330408	0.0610766	0.0960435	0.904864	534576	PABPC4	poly(A) binding protein cytoplasmic 4 [Source:VGNC Symbol;Acc:VGNC:55644]	ENSG00000090621	8761	PABPC4
ENSBTAG00000018269	738.793	-0.0287003	0.0584635	0.0969786	0.904864	505763	MPV17	mitochondrial inner membrane protein MPV17 [Source:VGNC Symbol;Acc:VGNC:50219]	ENSG00000115204	4358	MPV17
ENSBTAG00000020620	313.834	-0.021807	0.0551832	0.096662	0.904864	513055	RGS2	regulator of G-protein signaling 2, 24kDa [Source:NCBI gene (formerly Entrezgene);Acc:513055]	ENSG00000116741	5997	RGS2
ENSBTAG00000020630	913.367	0.0314542	0.0598962	0.0961474	0.904864	613522	KCMF1	potassium channel modulatory factor 1 [Source:VGNC Symbol;Acc:VGNC:30419]	ENSG00000176407	56888	KCMF1
ENSBTAG00000021091	922.549	-0.0307395	0.0607882	0.0969466	0.904864	528403	ANKFY1	ankyrin repeat and FYVE domain containing 1 [Source:VGNC Symbol;Acc:VGNC:25900]	ENSG00000185722	51479	ANKFY1
ENSBTAG00000021919	515.448	-0.0192423	0.0540207	0.0962857	0.904864	531974	NAV1	neuron navigator 1 [Source:VGNC Symbol;Acc:VGNC:59352]	ENSG00000134369	89796	NAV1
ENSBTAG00000025221	335.949	0.020125	0.0543992	0.0968986	0.904864	613895	TEX30	testis expressed 30 [Source:VGNC Symbol;Acc:VGNC:35767]	ENSG00000151287	93081	TEX30
ENSBTAG00000031435	1203.99	0.0310122	0.0600662	0.0972877	0.904864	783831	SELENOT	selenoprotein T [Source:VGNC Symbol;Acc:VGNC:53604]	ENSG00000198843	51714	SELENOT
ENSBTAG00000031579	1298.4	0.0262928	0.0573135	0.0954455	0.904864	532412	SGO2	shugoshin 2 [Source:VGNC Symbol;Acc:VGNC:34546]	ENSG00000163535	151246	SGO2
ENSBTAG00000032933	18.2394	-0.00786695	0.0506695	0.0953613	0.904864	783234	TTC23L	tetratricopeptide repeat domain 23 like [Source:VGNC Symbol;Acc:VGNC:36462]	ENSG00000205838	153657	TTC23L
ENSBTAG00000035907	6576.05	0.0358606	0.062321	0.0969316	0.904864	510093	DDX3X	DEAD-box helicase 3 X-linked [Source:VGNC Symbol;Acc:VGNC:56526]	ENSG00000215301	1654	DDX3X
ENSBTAG00000045498	11.4581	0.00634882	0.0504292	0.0967933	0.904864	531192	SULT2B1	sulfotransferase family 2B member 1 [Source:VGNC Symbol;Acc:VGNC:35468]	ENSG00000088002	6820	SULT2B1
ENSBTAG00000046959	1322.13	0.024855	0.0564082	0.0961774	0.904864	613824	CGGBP1	CGG triplet repeat binding protein 1 [Source:NCBI gene (formerly Entrezgene);Acc:613824]	ENSG00000163320	8545	CGGBP1
ENSBTAG00000047098	3.92879	-0.00258423	0.0500435	0.0969137	0.904864	NA			NA	NA	NA
ENSBTAG00000048123	8.92795	-0.00604259	0.0503923	0.0962984	0.904864	101906547	TSSK2	testis specific serine kinase 2 [Source:VGNC Symbol;Acc:VGNC:49975]	ENSG00000206203	23617	TSSK2
ENSBTAG00000015369	204.899	0.0181454	0.0535746	0.0975352	0.905489	539519	MLLT11	MLLT11 transcription factor 7 cofactor [Source:VGNC Symbol;Acc:VGNC:31502]	ENSG00000213190	10962	MLLT11
ENSBTAG00000034529	601.94	0.0285459	0.058329	0.0975074	0.905489	618849	HMGA1	high mobility group AT-hook 1 [Source:VGNC Symbol;Acc:VGNC:29874]	ENSG00000137309	3159	HMGA1
ENSBTAG00000016297	230.437	0.0190496	0.053945	0.0977423	0.905598	538167	CCNYL1	cyclin Y like 1 [Source:VGNC Symbol;Acc:VGNC:55332]	ENSG00000163249	151195	CCNYL1
ENSBTAG00000016471	548.187	-0.0295979	0.0589253	0.097625	0.905598	286844	PDPR	pyruvate dehydrogenase phosphatase regulatory subunit [Source:VGNC Symbol;Acc:VGNC:32715]	ENSG00000090857	55066	PDPR
ENSBTAG00000021630	165.421	0.0210397	0.0547863	0.0976938	0.905598	286855	MTFMT	mitochondrial methionyl-tRNA formyltransferase [Source:VGNC Symbol;Acc:VGNC:31724]	ENSG00000103707	123263	MTFMT
ENSBTAG00000011698	1383.48	-0.0357141	0.0615645	0.0978581	0.906067	512484	TYK2	tyrosine kinase 2 [Source:VGNC Symbol;Acc:VGNC:36548]	ENSG00000105397	7297	TYK2
ENSBTAG00000001894	548.588	0.0213794	0.0550212	0.0980753	0.906268	519463	NEDD1	NEDD1 gamma-tubulin ring complex targeting factor [Source:VGNC Symbol;Acc:VGNC:31982]	ENSG00000139350	121441	NEDD1
ENSBTAG00000008248	109.258	-0.0123983	0.0516716	0.0980708	0.906268	537655		dystrophin [Source:NCBI gene (formerly Entrezgene);Acc:537655]	ENSG00000198947	1756	DMD
ENSBTAG00000009232	1230.96	0.0277399	0.0579832	0.0980083	0.906268	282306	PIK3CA	phosphatidylinositol-4,5-bisphosphate 3-kinase catalytic subunit alpha [Source:VGNC Symbol;Acc:VGNC:32889]	ENSG00000121879	5290	PIK3CA
ENSBTAG00000007253	48.7303	0.0127895	0.0518031	0.0982264	0.906268	539284	TSPAN33	tetraspanin 33 [Source:VGNC Symbol;Acc:VGNC:36438]	ENSG00000158457	340348	TSPAN33
ENSBTAG00000026624	256.113	0.0206064	0.0545909	0.0982708	0.906268	783110	ETFRF1	electron transfer flavoprotein regulatory factor 1 [Source:VGNC Symbol;Acc:VGNC:28622]	ENSG00000205707	144363	ETFRF1
ENSBTAG00000038368	653.21	0.0274404	0.0578777	0.098226	0.906268	NA			NA	NA	NA
ENSBTAG00000001618	1400.45	-0.0277616	0.0581382	0.0985047	0.90735	516866	ALPK3	alpha kinase 3 [Source:VGNC Symbol;Acc:VGNC:25849]	ENSG00000136383	57538	ALPK3
ENSBTAG00000007200	142.863	0.00950034	0.0509521	0.0986679	0.90735	503554	COX6B2	cytochrome c oxidase subunit 6B2 [Source:VGNC Symbol;Acc:VGNC:27638]	ENSG00000160471	125965	COX6B2
ENSBTAG00000011046	417.203	0.0234733	0.0558558	0.0986707	0.90735	515462	CDK7	cyclin dependent kinase 7 [Source:VGNC Symbol;Acc:VGNC:27134]	ENSG00000134058	1022	CDK7
ENSBTAG00000021844	802.799	-0.00357757	0.0501032	0.0985748	0.90735	504316	COCH	cochlin [Source:VGNC Symbol;Acc:VGNC:27545]	ENSG00000100473	1690	COCH
ENSBTAG00000033446	1495.33	0.0276202	0.0580309	0.0987144	0.90735	509365	TATDN1	TatD DNase domain containing 1 [Source:VGNC Symbol;Acc:VGNC:35617]	ENSG00000147687	83940	TATDN1
ENSBTAG00000002460	309.247	0.0200253	0.0543468	0.0989298	0.907591	100125416	ACTL6A	actin like 6A [Source:VGNC Symbol;Acc:VGNC:25575]	ENSG00000136518	86	ACTL6A
ENSBTAG00000006175	1914.54	-0.0381216	0.0665533	0.0990577	0.907591	540633	KDM5B	lysine demethylase 5B [Source:VGNC Symbol;Acc:VGNC:30531]	ENSG00000117139	10765	KDM5B
ENSBTAG00000009513	2918.98	-0.00789518	0.050631	0.0990753	0.907591	539596	TGFBI	transforming growth factor beta induced [Source:VGNC Symbol;Acc:VGNC:52886]	ENSG00000120708	7045	TGFBI
ENSBTAG00000011171	660.17	-0.0135692	0.0519493	0.0988375	0.907591	NA	PIEZO2	piezo type mechanosensitive ion channel component 2 [Source:VGNC Symbol;Acc:VGNC:32865]	ENSG00000154864	63895	PIEZO2
ENSBTAG00000033662	4647.33	0.0232478	0.0540094	0.0989706	0.907591	101907541	NCKAP1	NCK associated protein 1 [Source:VGNC Symbol;Acc:VGNC:31915]	ENSG00000061676	10787	NCKAP1
ENSBTAG00000047972	5.744	-0.00473647	0.050225	0.0991321	0.907591	100299473	INAVA	innate immunity activator [Source:VGNC Symbol;Acc:VGNC:30192]	ENSG00000163362	55765	INAVA
ENSBTAG00000002697	1014.69	-0.0347375	0.0613956	0.0992468	0.9076	540881	KCTD10	potassium channel tetramerization domain containing 10 [Source:VGNC Symbol;Acc:VGNC:30500]	ENSG00000110906	83892	KCTD10
ENSBTAG00000004672	2172.85	0.0245687	0.056367	0.0994822	0.9076	517111	RDX	radixin [Source:VGNC Symbol;Acc:VGNC:33845]	ENSG00000137710	5962	RDX
ENSBTAG00000011056	1694.48	-0.0350221	0.0615271	0.100022	0.9076	541272	IDS	iduronate 2-sulfatase [Source:NCBI gene (formerly Entrezgene);Acc:541272]	ENSG00000010404	3423	IDS
ENSBTAG00000011419	4915.84	0.029591	0.0581794	0.100094	0.9076	517535	HSPA9	heat shock protein family A (Hsp70) member 9 [Source:VGNC Symbol;Acc:VGNC:52243]	ENSG00000113013	3313	HSPA9
ENSBTAG00000018108	269.897	-0.0245933	0.056366	0.0992761	0.9076	517456	PXN	paxillin [Source:NCBI gene (formerly Entrezgene);Acc:517456]	ENSG00000089159	5829	PXN
ENSBTAG00000020286	59.7316	-0.0132371	0.0519169	0.0996398	0.9076	507330	GAREM1	GRB2 associated regulator of MAPK1 subtype 1 [Source:VGNC Symbol;Acc:VGNC:29252]	ENSG00000141441	64762	GAREM1
ENSBTAG00000020764	401.943	0.0232748	0.0557726	0.0996444	0.9076	539019	CNN2	calponin 2 [Source:VGNC Symbol;Acc:VGNC:27509]	ENSG00000064666	1265	CNN2
ENSBTAG00000022067	65.4666	0.0135075	0.0520037	0.0996251	0.9076	616613	FAM216A	family with sequence similarity 216 member A [Source:VGNC Symbol;Acc:VGNC:28795]	ENSG00000204856	29902	FAM216A
ENSBTAG00000026461	1519.64	-0.0164258	0.0528512	0.0993958	0.9076	282412	CACNA1H	calcium voltage-gated channel subunit alpha1 H [Source:VGNC Symbol;Acc:VGNC:26678]	ENSG00000196557	8912	CACNA1H
ENSBTAG00000029797	4.94587	0.00361274	0.0501129	0.100048	0.9076	791032	bta-mir-186	bta-mir-186 [Source:miRBase;Acc:MI0005033]	ENSG00000207721	406962	MIR186
ENSBTAG00000030575	554.363	0.0216413	0.0549014	0.0997303	0.9076	613907	BHLHE41	basic helix-loop-helix family member e41 [Source:VGNC Symbol;Acc:VGNC:26487]	ENSG00000123095	79365	BHLHE41
ENSBTAG00000037393	1438.18	0.0368191	0.0624083	0.100112	0.9076	523536	ZNF639	zinc finger protein 639 [Source:VGNC Symbol;Acc:VGNC:52853]	ENSG00000121864	51193	ZNF639
ENSBTAG00000037516	105.966	-0.0169743	0.0531433	0.0999618	0.9076	NA	NA	NA	NA	NA	NA
ENSBTAG00000045550	6506.14	-0.0205209	0.0544987	0.0998189	0.9076	514741	TSPAN6	tetraspanin 6 [Source:VGNC Symbol;Acc:VGNC:36441]	ENSG00000000003	7105	TSPAN6
ENSBTAG00000048210	312.985	-0.0137053	0.0520369	0.0997033	0.9076	NA	NA	NA	NA	NA	NA
ENSBTAG00000031777	58.0577	-0.014091	0.0521626	0.100183	0.907654	532719	GDPD5	glycerophosphodiester phosphodiesterase domain containing 5 [Source:VGNC Symbol;Acc:VGNC:29313]	ENSG00000158555	81544	GDPD5
ENSBTAG00000000687	817.212	0.0180754	0.0534934	0.102208	0.907789	525136	POC1B	POC1 centriolar protein B [Source:VGNC Symbol;Acc:VGNC:50158]	ENSG00000139323	282809	POC1B
ENSBTAG00000001137	3104.21	0.0276963	0.0578853	0.100545	0.907789	281078	CLTA	clathrin light chain A [Source:VGNC Symbol;Acc:VGNC:27469]	ENSG00000122705	1211	CLTA
ENSBTAG00000002045	945.99	0.0321412	0.0602518	0.101435	0.907789	513525	PSMD13	proteasome 26S subunit, non-ATPase 13 [Source:VGNC Symbol;Acc:VGNC:33464]	ENSG00000185627	5719	PSMD13
ENSBTAG00000002725	386.913	0.0276519	0.0578813	0.101003	0.907789	511408	RNGTT	RNA guanylyltransferase and 5'-phosphatase [Source:VGNC Symbol;Acc:VGNC:34076]	ENSG00000111880	8732	RNGTT
ENSBTAG00000002758	913.168	0.0201082	0.0543535	0.101782	0.907789	NA	NA	NA	NA	NA	NA
ENSBTAG00000003098	2756.38	0.0273441	0.057471	0.100273	0.907789	509788	MTDH	metadherin [Source:VGNC Symbol;Acc:VGNC:31719]	ENSG00000147649	92140	MTDH
ENSBTAG00000003422	3472.17	0.0330205	0.0603149	0.100967	0.907789	514423	SNX5	sorting nexin 5 [Source:NCBI gene (formerly Entrezgene);Acc:514423]	ENSG00000089006	27131	SNX5
ENSBTAG00000004402	1157.21	0.0249433	0.0565559	0.101208	0.907789	616523	PRELID3B	PRELI domain containing 3B [Source:VGNC Symbol;Acc:VGNC:57016]	ENSG00000101166	51012	PRELID3B
ENSBTAG00000004799	224.862	-0.0135041	0.0519586	0.10164	0.907789	512632	DENND2A	DENN domain containing 2A [Source:VGNC Symbol;Acc:VGNC:27995]	ENSG00000146966	27147	DENND2A
ENSBTAG00000006240	134.607	-0.016047	0.0527712	0.101804	0.907789	281536	TLR4	toll like receptor 4 [Source:VGNC Symbol;Acc:VGNC:52834]	ENSG00000136869	7099	TLR4
ENSBTAG00000006417	833.247	-0.0300121	0.058967	0.102029	0.907789	513171	EDC4	enhancer of mRNA decapping 4 [Source:VGNC Symbol;Acc:VGNC:28321]	ENSG00000038358	23644	EDC4
ENSBTAG00000009022	69.7887	-0.0131484	0.0518811	0.100855	0.907789	617118	DNAJC30	DnaJ heat shock protein family (Hsp40) member C30 [Source:NCBI gene (formerly Entrezgene);Acc:617118]	ENSG00000176410	84277	DNAJC30
ENSBTAG00000010593	3735.33	0.0262166	0.0566144	0.100868	0.907789	509430	SRP72	signal recognition particle 72 [Source:VGNC Symbol;Acc:VGNC:35287]	ENSG00000174780	6731	SRP72
ENSBTAG00000011753	287.582	-0.0247278	0.0563426	0.101918	0.907789	513273	RCC1L	RCC1 like [Source:VGNC Symbol;Acc:VGNC:33826]	ENSG00000274523	81554	RCC1L
ENSBTAG00000011833	8.12007	0.00476155	0.0502239	0.101338	0.907789	534626	GRIA3	glutamate ionotropic receptor AMPA type subunit 3 [Source:VGNC Symbol;Acc:VGNC:29640]	ENSG00000125675	2892	GRIA3
ENSBTAG00000012370	31278.6	0.0307214	0.0593588	0.101874	0.907789	282660	MGP	matrix Gla protein [Source:NCBI gene (formerly Entrezgene);Acc:282660]	NA	NA	NA
ENSBTAG00000013065	68.8249	-0.0144109	0.0522711	0.101106	0.907789	497622	HFE	homeostatic iron regulator [Source:VGNC Symbol;Acc:VGNC:29831]	ENSG00000010704	3077	HFE
ENSBTAG00000013367	1141.94	-0.0353864	0.0616544	0.100745	0.907789	281421	PPT1	palmitoyl-protein thioesterase 1 [Source:VGNC Symbol;Acc:VGNC:33277]	ENSG00000131238	5538	PPT1
ENSBTAG00000014567	43.259	-0.00994956	0.051067	0.101466	0.907789	338037	MYLK	myosin light chain kinase [Source:NCBI gene (formerly Entrezgene);Acc:338037]	ENSG00000065534	4638	MYLK
ENSBTAG00000014958	8.64002	0.00498749	0.0502459	0.102104	0.907789	282463	PRKAR2B	protein kinase cAMP-dependent type II regulatory subunit beta [Source:VGNC Symbol;Acc:VGNC:33326]	ENSG00000005249	5577	PRKAR2B
ENSBTAG00000016903	353.337	0.0244112	0.0562578	0.100507	0.907789	538650	NLN	neurolysin [Source:VGNC Symbol;Acc:VGNC:97293]	ENSG00000123213	57486	NLN
ENSBTAG00000017533	200.94	-0.0167448	0.0530422	0.101708	0.907789	506753	LRRC1	leucine rich repeat containing 1 [Source:VGNC Symbol;Acc:VGNC:30998]	ENSG00000137269	55227	LRRC1
ENSBTAG00000017710	1433.86	0.0271293	0.0565674	0.100921	0.907789	281748	ECHS1	enoyl-CoA hydratase, short chain 1 [Source:VGNC Symbol;Acc:VGNC:28308]	ENSG00000127884	1892	ECHS1
ENSBTAG00000019099	467.728	-0.0177579	0.0532665	0.102024	0.907789	100124521	SLC25A37	solute carrier family 25 member 37 [Source:NCBI gene (formerly Entrezgene);Acc:100124521]	ENSG00000147454	51312	SLC25A37
ENSBTAG00000019627	3782.23	0.00845401	0.0507566	0.101527	0.907789	614712	THY1	Thy-1 cell surface antigen [Source:VGNC Symbol;Acc:VGNC:35856]	ENSG00000154096	7070	THY1
ENSBTAG00000020311	177.504	-0.022317	0.0553241	0.101287	0.907789	505839	USP20	ubiquitin specific peptidase 20 [Source:VGNC Symbol;Acc:VGNC:36715]	ENSG00000136878	10868	USP20
ENSBTAG00000024000	46.094	-0.00769255	0.0506085	0.101957	0.907789	616225	ATOH8	atonal bHLH transcription factor 8 [Source:VGNC Symbol;Acc:VGNC:26272]	ENSG00000168874	84913	ATOH8
ENSBTAG00000035083	2250.39	-0.0326968	0.0595794	0.100874	0.907789	777786	ATXN7L3B	ataxin 7 like 3B [Source:VGNC Symbol;Acc:VGNC:26346]	ENSG00000253719	552889	ATXN7L3B
ENSBTAG00000038845	62.3093	-0.0139651	0.0521542	0.102222	0.907789	101903772	TYSND1	trypsin like peroxisomal matrix peptidase 1 [Source:VGNC Symbol;Acc:VGNC:55998]	ENSG00000156521	219743	TYSND1
ENSBTAG00000047102	902.293	0.0226207	0.0554176	0.101082	0.907789	NA	NA	NA	NA	NA	NA
ENSBTAG00000047896	13.4706	-0.00644529	0.0504298	0.101255	0.907789	NA	NA	NA	NA	NA	NA
ENSBTAG00000004215	325.345	-0.0207249	0.0545757	0.102346	0.908316	508990	RARRES2	retinoic acid receptor responder 2 [Source:VGNC Symbol;Acc:VGNC:33732]	ENSG00000106538	5919	RARRES2
ENSBTAG00000003759	512.908	-0.0242327	0.0560641	0.10291	0.90868	536942	PCNX3	pecanex 3 [Source:VGNC Symbol;Acc:VGNC:32640]	ENSG00000197136	399909	PCNX3
ENSBTAG00000004495	1666.58	0.0295787	0.0583625	0.102809	0.90868	509292	UBA5	ubiquitin like modifier activating enzyme 5 [Source:VGNC Symbol;Acc:VGNC:36564]	ENSG00000081307	79876	UBA5
ENSBTAG00000005244	32.0595	0.0107108	0.0512556	0.102677	0.90868	101903585	RASL11A	RAS like family 11 member A [Source:VGNC Symbol;Acc:VGNC:33754]	ENSG00000122035	387496	RASL11A
ENSBTAG00000006771	5570.38	-0.0141704	0.0521268	0.102875	0.90868	507622	FRY	FRY microtubule binding protein [Source:VGNC Symbol;Acc:VGNC:29122]	ENSG00000073910	10129	FRY
ENSBTAG00000009681	434.557	0.0177085	0.0533624	0.102743	0.90868	533147	PPP2R3C	protein phosphatase 2 regulatory subunit B''gamma [Source:VGNC Symbol;Acc:VGNC:33259]	ENSG00000092020	55012	PPP2R3C
ENSBTAG00000009942	357.082	-0.0253053	0.0566571	0.102668	0.90868	510408	PLCL2	phospholipase C like 2 [Source:VGNC Symbol;Acc:VGNC:32992]	ENSG00000154822	23228	PLCL2
ENSBTAG00000013930	1666.26	0.0221467	0.0551823	0.1029	0.90868	327668	ATP5F1C	ATP synthase F1 subunit gamma [Source:VGNC Symbol;Acc:VGNC:26301]	ENSG00000165629	509	ATP5F1C
ENSBTAG00000021778	2400.56	-0.0380808	0.0629699	0.102738	0.90868	616379	SELENON	selenoprotein N [Source:VGNC Symbol;Acc:VGNC:56142]	ENSG00000162430	57190	SELENON
ENSBTAG00000001249	4.92339	0.0039461	0.0501372	0.103614	0.910292	521920	SULT1B1	sulfotransferase family 1B member 1 [Source:VGNC Symbol;Acc:VGNC:53777]	ENSG00000173597	27284	SULT1B1
ENSBTAG00000008682	106.937	-0.0159865	0.0527551	0.103364	0.910292	281535	TLR3	toll like receptor 3 [Source:VGNC Symbol;Acc:VGNC:52833]	ENSG00000164342	7098	TLR3
ENSBTAG00000009156	167.794	-0.0157251	0.0527191	0.103639	0.910292	616227	CAMK2N1	calcium/calmodulin dependent protein kinase II inhibitor 1 [Source:VGNC Symbol;Acc:VGNC:26723]	ENSG00000162545	55450	CAMK2N1
ENSBTAG00000019119	551.863	0.0274267	0.0577	0.103166	0.910292	504536	ZCRB1	zinc finger CCHC-type and RNA binding motif containing 1 [Source:VGNC Symbol;Acc:VGNC:37124]	ENSG00000139168	85437	ZCRB1
ENSBTAG00000021939	91.8877	-0.0163911	0.0529111	0.103632	0.910292	509256	ELAC2	elaC ribonuclease Z 2 [Source:VGNC Symbol;Acc:VGNC:28422]	ENSG00000006744	60528	ELAC2
ENSBTAG00000031553	45.6973	-0.0115816	0.0514571	0.103414	0.910292	511117	SLC49A3	solute carrier family 49 member 3 [Source:VGNC Symbol;Acc:VGNC:31442]	ENSG00000169026	84179	SLC49A3
ENSBTAG00000033010	791.206	0.0281681	0.0581053	0.103617	0.910292	524908	TTC27	tetratricopeptide repeat domain 27 [Source:VGNC Symbol;Acc:VGNC:36466]	ENSG00000018699	55622	TTC27
ENSBTAG00000034555	362.927	0.0202564	0.054376	0.103469	0.910292	NA			NA	NA	NA
ENSBTAG00000038439	1937.46	-0.0184324	0.0536031	0.103682	0.910292	NA	NA	NA	NA	NA	NA
ENSBTAG00000008916	17.9829	-0.00773024	0.0506334	0.103801	0.910766	518833	CYFIP2	cytoplasmic FMR1 interacting protein 2 [Source:VGNC Symbol;Acc:VGNC:50267]	ENSG00000055163	26999	CYFIP2
ENSBTAG00000038430	712.484	-0.00735471	0.0505543	0.103872	0.910816	788801		ferritin light chain [Source:NCBI gene (formerly Entrezgene);Acc:788801]	ENSG00000087086	2512	FTL
ENSBTAG00000010444	26.451	-0.00759642	0.0506026	0.104058	0.911869	785655	ERBB3	erb-b2 receptor tyrosine kinase 3 [Source:VGNC Symbol;Acc:VGNC:28564]	ENSG00000065361	2065	ERBB3
ENSBTAG00000001041	4.7453	0.00345534	0.0501097	0.104219	0.912129	100138645		primary amine oxidase, liver isozyme [Source:NCBI gene (formerly Entrezgene);Acc:100138645]	ENSG00000131471	8639	AOC3
ENSBTAG00000027464	989.767	-0.0178597	0.0533781	0.104174	0.912129	532327	FGFRL1	fibroblast growth factor receptor like 1 [Source:VGNC Symbol;Acc:VGNC:28989]	ENSG00000127418	53834	FGFRL1
ENSBTAG00000002332	450.661	0.0265318	0.057188	0.104695	0.912273	615136	5	LSM5 homolog, U6 small nuclear RNA and mRNA degradation associated [Source:VGNC Symbol;Acc:VGNC:31057]	ENSG00000106355	23658	5
ENSBTAG00000004094	10.3717	-0.00309567	0.0500634	0.104634	0.912273	507537	SPARCL1	SPARC like 1 [Source:VGNC Symbol;Acc:VGNC:35172]	ENSG00000152583	8404	SPARCL1
ENSBTAG00000007147	401.197	-0.0270236	0.0572978	0.104439	0.912273	534625	CUEDC1	CUE domain containing 1 [Source:VGNC Symbol;Acc:VGNC:27829]	ENSG00000180891	404093	CUEDC1
ENSBTAG00000008841	235.411	-0.024083	0.0560365	0.104653	0.912273	539970	DCAF15	DDB1 and CUL4 associated factor 15 [Source:VGNC Symbol;Acc:VGNC:27902]	ENSG00000132017	90379	DCAF15
ENSBTAG00000015836	4.33034	-0.0032527	0.0500879	0.104622	0.912273	539328	EXOC3L2	exocyst complex component 3 like 2 [Source:NCBI gene (formerly Entrezgene);Acc:539328]	ENSG00000283632	90332	EXOC3L2
ENSBTAG00000017565	2101.44	0.0319634	0.0598347	0.104543	0.912273	100140328	SCFD1	sec1 family domain containing 1 [Source:VGNC Symbol;Acc:VGNC:34330]	ENSG00000092108	23256	SCFD1
ENSBTAG00000024787	570.635	0.0232927	0.0556611	0.10447	0.912273	789559	HAUS3	HAUS augmin like complex subunit 3 [Source:VGNC Symbol;Acc:VGNC:29759]	ENSG00000214367	79441	HAUS3
ENSBTAG00000003915	344.159	0.0229965	0.0555981	0.104888	0.912529	787569	LARP6	La ribonucleoprotein 6, translational regulator [Source:VGNC Symbol;Acc:VGNC:30793]	ENSG00000166173	55323	LARP6
ENSBTAG00000008462	81.9243	-0.0114452	0.051397	0.104911	0.912529	539374	FAM43A	family with sequence similarity 43 member A [Source:VGNC Symbol;Acc:VGNC:28813]	ENSG00000185112	131583	FAM43A
ENSBTAG00000016744	6126.67	0.0334753	0.0605069	0.104921	0.912529	535571	CAPRIN1	cell cycle associated protein 1 [Source:VGNC Symbol;Acc:VGNC:26751]	ENSG00000135387	4076	CAPRIN1
ENSBTAG00000038011	74.3173	-0.0111981	0.0513396	0.105065	0.913216	615501	SH3RF3	SH3 domain containing ring finger 3 [Source:VGNC Symbol;Acc:VGNC:34581]	ENSG00000172985	344558	SH3RF3
ENSBTAG00000005257	432.891	0.0206818	0.0544971	0.105847	0.913726	540337	PEX13	peroxisomal biogenesis factor 13 [Source:VGNC Symbol;Acc:VGNC:32755]	ENSG00000162928	5194	PEX13
ENSBTAG00000008240	143.491	-0.0142934	0.0521745	0.105654	0.913726	618078	GALNT15	polypeptide N-acetylgalactosaminyltransferase 15 [Source:VGNC Symbol;Acc:VGNC:29228]	ENSG00000131386	117248	GALNT15
ENSBTAG00000008350	788.761	-0.0262203	0.0570695	0.10561	0.913726	506632	KLHL21	kelch like family member 21 [Source:VGNC Symbol;Acc:VGNC:30650]	ENSG00000162413	9903	KLHL21
ENSBTAG00000010505	958.121	0.0294363	0.0583446	0.105843	0.913726	505657	INTS4	integrator complex subunit 4 [Source:VGNC Symbol;Acc:VGNC:30230]	ENSG00000149262	92105	INTS4
ENSBTAG00000010577	2413.37	0.0286975	0.0582785	0.105654	0.913726	404170	PAICS	phosphoribosylaminoimidazole carboxylase, phosphoribosylaminoimidazole succinocarboxamide synthetase [Source:NCBI gene (formerly Entrezgene);Acc:404170]	ENSG00000128050	10606	PAICS
ENSBTAG00000011011	482.069	-0.0272221	0.0574786	0.105756	0.913726	512652	SSH2	slingshot protein phosphatase 2 [Source:VGNC Symbol;Acc:VGNC:35313]	ENSG00000141298	85464	SSH2
ENSBTAG00000011494	4925.72	0.0267804	0.0572901	0.105294	0.913726	505472	PYGL	glycogen phosphorylase L [Source:VGNC Symbol;Acc:VGNC:33588]	ENSG00000100504	5836	PYGL
ENSBTAG00000014534	338996	0.0352222	0.0612231	0.105454	0.913726	282220	EEF1A1	eukaryotic translation elongation factor 1 alpha 1 [Source:VGNC Symbol;Acc:VGNC:56362]	ENSG00000156508	1915	EEF1A1
ENSBTAG00000014685	2405.75	0.0343266	0.0611009	0.105618	0.913726	281229	HPRT1	hypoxanthine phosphoribosyltransferase 1 [Source:NCBI gene (formerly Entrezgene);Acc:281229]	ENSG00000165704	3251	HPRT1
ENSBTAG00000016813	999.357	-0.0319204	0.0597265	0.105488	0.913726	535511	SH3D19	SH3 domain containing 19 [Source:VGNC Symbol;Acc:VGNC:34570]	ENSG00000109686	152503	SH3D19
ENSBTAG00000021969	177.174	-0.0187984	0.0537749	0.1052	0.913726	537141	KLHL29	kelch like family member 29 [Source:VGNC Symbol;Acc:VGNC:30656]	ENSG00000119771	114818	KLHL29
ENSBTAG00000030435	3846.75	0.0244763	0.0562661	0.106119	0.915511	767836	PNRC2	proline rich nuclear receptor coactivator 2 [Source:VGNC Symbol;Acc:VGNC:33099]	ENSG00000189266	55629	PNRC2
ENSBTAG00000005273	2563.99	-0.0262856	0.0567158	0.106452	0.916108	515640	IL1R1	interleukin 1 receptor type 1 [Source:VGNC Symbol;Acc:VGNC:30131]	ENSG00000115594	3554	IL1R1
ENSBTAG00000011928	192.548	-0.0194022	0.0539749	0.106408	0.916108	NA	ZBTB20	zinc finger and BTB domain containing 20 [Source:VGNC Symbol;Acc:VGNC:37065]	ENSG00000181722	26137	ZBTB20
ENSBTAG00000017123	236.036	0.0235982	0.0558234	0.106348	0.916108	510078	ZNF354B	zinc finger protein 93 [Source:NCBI gene (formerly Entrezgene);Acc:510078]	ENSG00000178338	117608	ZNF354B
ENSBTAG00000021934	232.022	-0.0218625	0.055062	0.106272	0.916108	614455	RETSAT	retinol saturase [Source:VGNC Symbol;Acc:VGNC:33881]	ENSG00000042445	54884	RETSAT
ENSBTAG00000000054	187.815	-0.0191084	0.0538862	0.1067	0.917538	512086	SNAPC4	small nuclear RNA activating complex polypeptide 4 [Source:VGNC Symbol;Acc:VGNC:58415]	ENSG00000165684	6621	SNAPC4
ENSBTAG00000000653	58.2309	-0.0128697	0.0517211	0.106816	0.917538	282091	PPP1R16B	protein phosphatase 1 regulatory subunit 16B [Source:VGNC Symbol;Acc:VGNC:33231]	ENSG00000101445	26051	PPP1R16B
ENSBTAG00000000785	86.8989	-0.0164626	0.0529189	0.106769	0.917538	112441466	PASK	PAS domain containing serine/threonine kinase [Source:VGNC Symbol;Acc:VGNC:58397]	ENSG00000115687	23178	PASK
ENSBTAG00000008743	2906.22	-0.0228796	0.0541315	0.106888	0.917583	508629	ALDH2	aldehyde dehydrogenase 2 family member [Source:NCBI gene (formerly Entrezgene);Acc:508629]	ENSG00000111275	217	ALDH2
ENSBTAG00000017405	65.2114	-0.007563	0.0505774	0.107111	0.917855	527470	RORC	RAR related orphan receptor C [Source:VGNC Symbol;Acc:VGNC:34090]	ENSG00000143365	6097	RORC
ENSBTAG00000017855	3001.87	-0.030794	0.0593228	0.107083	0.917855	539959	ITM2C	integral membrane protein 2C [Source:VGNC Symbol;Acc:VGNC:30341]	ENSG00000135916	81618	ITM2C
ENSBTAG00000032456	8.23544	0.000342058	0.0499707	0.107117	0.917855	614974	H2AC21	H2A clustered histone 21 [Source:VGNC Symbol;Acc:VGNC:83604]	ENSG00000184270	317772	H2AC21
ENSBTAG00000013211	1293.8	0.0253655	0.0565321	0.107273	0.918622	508280	CFAP97	cilia and flagella associated protein 97 [Source:VGNC Symbol;Acc:VGNC:27251]	ENSG00000164323	57587	CFAP97
ENSBTAG00000008962	290.391	0.0199343	0.054268	0.107404	0.919184	514753	MRPL50	mitochondrial ribosomal protein L50 [Source:VGNC Symbol;Acc:VGNC:31645]	ENSG00000136897	54534	MRPL50
ENSBTAG00000001592	322.029	0.0168075	0.0528418	0.107794	0.919642	511899	INSIG1	insulin induced gene 1 [Source:VGNC Symbol;Acc:VGNC:30217]	ENSG00000186480	3638	INSIG1
ENSBTAG00000019743	64.5141	-0.0123534	0.0516266	0.107596	0.919642	517007	CHTF18	chromosome transmission fidelity factor 18 [Source:VGNC Symbol;Acc:VGNC:27352]	ENSG00000127586	63922	CHTF18
ENSBTAG00000021499	16997	0.0232585	0.0555861	0.107842	0.919642	281433	PSAP	prosaposin [Source:VGNC Symbol;Acc:VGNC:33431]	ENSG00000197746	5660	PSAP
ENSBTAG00000031852	356.351	-0.0264004	0.0570679	0.107639	0.919642	513858	TBC1D10B	TBC1 domain family member 10B [Source:VGNC Symbol;Acc:VGNC:35624]	ENSG00000169221	26000	TBC1D10B
ENSBTAG00000039770	3509.5	0.0337973	0.0610701	0.107783	0.919642	507575	CEBPZ	CCAAT enhancer binding protein zeta [Source:VGNC Symbol;Acc:VGNC:27164]	ENSG00000115816	10153	CEBPZ
ENSBTAG00000046120	27.7447	-0.0105575	0.0512345	0.107855	0.919642	NA			NA	NA	NA
ENSBTAG00000008883	1383.21	0.0329588	0.0601767	0.108248	0.920992	505177	ZNF207	zinc finger protein 207 [Source:VGNC Symbol;Acc:VGNC:37225]	ENSG00000010244	7756	ZNF207
ENSBTAG00000019090	66.8027	-0.0147107	0.0523245	0.108278	0.920992	541100	PLEKHH3	pleckstrin homology, MyTH4 and FERM domain containing H3 [Source:VGNC Symbol;Acc:VGNC:33022]	ENSG00000068137	79990	PLEKHH3
ENSBTAG00000020570	41.9871	0.0121037	0.0515803	0.108152	0.920992	507890	PRDM8	PR/SET domain 8 [Source:VGNC Symbol;Acc:VGNC:53772]	ENSG00000152784	56978	PRDM8
ENSBTAG00000024633	151.568	-0.0178514	0.0533831	0.108212	0.920992	537396	PIK3C2B	phosphatidylinositol-4-phosphate 3-kinase catalytic subunit type 2 beta [Source:VGNC Symbol;Acc:VGNC:32886]	ENSG00000133056	5287	PIK3C2B
ENSBTAG00000000024	1420.16	0.0289697	0.0578601	0.110425	0.921304	613923	DYM	dymeclin [Source:VGNC Symbol;Acc:VGNC:28269]	ENSG00000141627	54808	DYM
ENSBTAG00000001507	237.942	-0.0202822	0.0542872	0.110449	0.921304	493644	CLCN5	chloride voltage-gated channel 5 [Source:VGNC Symbol;Acc:VGNC:27399]	ENSG00000171365	1184	CLCN5
ENSBTAG00000002052	5295.29	0.035469	0.0607524	0.110443	0.921304	281409	PLOD1	procollagen-lysine,2-oxoglutarate 5-dioxygenase 1 [Source:VGNC Symbol;Acc:VGNC:33039]	ENSG00000083444	5351	PLOD1
ENSBTAG00000002299	18.3927	0.00347262	0.0500858	0.110766	0.921304	535060	SEL1L3	SEL1L family member 3 [Source:VGNC Symbol;Acc:VGNC:50139]	ENSG00000091490	23231	SEL1L3
ENSBTAG00000002575	852.676	0.0289958	0.0581786	0.110561	0.921304	614837	SSU72	SSU72 homolog, RNA polymerase II CTD phosphatase [Source:NCBI gene (formerly Entrezgene);Acc:614837]	ENSG00000160075	29101	SSU72
ENSBTAG00000002823	2478.14	-0.0321156	0.0595274	0.110121	0.921304	539387	MPZL1	myelin protein zero like 1 [Source:VGNC Symbol;Acc:VGNC:31592]	ENSG00000197965	9019	MPZL1
ENSBTAG00000004066	483.561	0.0271871	0.0569559	0.110759	0.921304	511595	PARP8	poly(ADP-ribose) polymerase family member 8 [Source:NCBI gene (formerly Entrezgene);Acc:511595]	ENSG00000151883	79668	PARP8
ENSBTAG00000004423	71.582	-0.0134712	0.0519449	0.109443	0.921304	508009	ARHGAP42	Rho GTPase activating protein 42 [Source:VGNC Symbol;Acc:VGNC:26096]	ENSG00000165895	143872	ARHGAP42
ENSBTAG00000005517	1270.94	0.034493	0.0610598	0.110034	0.921304	507155	NOP58	NOP58 ribonucleoprotein [Source:VGNC Symbol;Acc:VGNC:32170]	ENSG00000055044	51602	NOP58
ENSBTAG00000007450	185.9	0.0198158	0.0541449	0.109146	0.921304	515440	C2	complement C2 [Source:VGNC Symbol;Acc:VGNC:53959]	ENSG00000166278	717	C2
ENSBTAG00000008303	4548.72	0.0346197	0.0609463	0.10965	0.921304	614795	FKBP1A	FKBP prolyl isomerase 1A [Source:NCBI gene (formerly Entrezgene);Acc:614795]	ENSG00000088832	2280	FKBP1A
ENSBTAG00000008471	36.9617	-0.00465894	0.0501916	0.109461	0.921304	280873	MX2	MX dynamin like GTPase 2 [Source:VGNC Symbol;Acc:VGNC:50221]	ENSG00000183486	4600	MX2
ENSBTAG00000009709	235.247	0.0229677	0.0554452	0.108687	0.921304	516001	TAF5	TATA-box binding protein associated factor 5 [Source:VGNC Symbol;Acc:VGNC:35576]	ENSG00000148835	6877	TAF5
ENSBTAG00000010549	598.824	0.0282865	0.0580052	0.109392	0.921304	541283	IFRD1	interferon related developmental regulator 1 [Source:VGNC Symbol;Acc:VGNC:30062]	ENSG00000006652	3475	IFRD1
ENSBTAG00000010615	199.275	0.0201338	0.0542804	0.108572	0.921304	NA	9	ADP ribosylation factor like GTPase 9 [Source:HGNC Symbol;Acc:HGNC:23592]	ENSG00000196503	132946	9
ENSBTAG00000011146	642.219	0.0207718	0.0546121	0.108957	0.921304	614242	RAB8B	RAB8B, member RAS oncogene family [Source:VGNC Symbol;Acc:VGNC:33663]	ENSG00000166128	51762	RAB8B
ENSBTAG00000011709	938.987	0.0288754	0.0580854	0.11036	0.921304	281865	IMPA1	inositol monophosphatase 1 [Source:VGNC Symbol;Acc:VGNC:30184]	ENSG00000133731	3612	IMPA1
ENSBTAG00000011772	41.3434	-0.0107343	0.0512264	0.110157	0.921304	107131237	PPP1R12B	protein phosphatase 1 regulatory subunit 12B [Source:NCBI gene (formerly Entrezgene);Acc:107131237]	ENSG00000077157	4660	PPP1R12B
ENSBTAG00000012020	12.5487	0.00571242	0.0503248	0.110719	0.921304	507234	TRAF5	TNF receptor associated factor 5 [Source:VGNC Symbol;Acc:VGNC:36277]	ENSG00000082512	7188	TRAF5
ENSBTAG00000012851	14.2269	0.00681203	0.0504961	0.110352	0.921304	282361	SLC5A1	solute carrier family 5 member 1 [Source:VGNC Symbol;Acc:VGNC:49970]	ENSG00000100170	6523	SLC5A1
ENSBTAG00000013678	187.512	0.020174	0.0542641	0.109742	0.921304	539073	OSGIN2	oxidative stress induced growth inhibitor family member 2 [Source:VGNC Symbol;Acc:VGNC:32473]	ENSG00000164823	734	OSGIN2
ENSBTAG00000014076	281.875	0.0227326	0.0552984	0.1106	0.921304	504796	ABRAXAS1	abraxas 1, BRCA1 A complex subunit [Source:VGNC Symbol;Acc:VGNC:53684]	ENSG00000163322	84142	ABRAXAS1
ENSBTAG00000014373	517.68	0.0226674	0.0554505	0.109001	0.921304	532953	CETN3	centrin 3 [Source:VGNC Symbol;Acc:VGNC:27235]	ENSG00000153140	1070	CETN3
ENSBTAG00000014493	788.478	0.0337525	0.0607066	0.108753	0.921304	533430	TRIP4	thyroid hormone receptor interactor 4 [Source:VGNC Symbol;Acc:VGNC:36360]	ENSG00000103671	9325	TRIP4
ENSBTAG00000014879	202.526	0.0192888	0.053913	0.11066	0.921304	531996	FAM185A	family with sequence similarity 185 member A [Source:VGNC Symbol;Acc:VGNC:28767]	ENSG00000222011	222234	FAM185A
ENSBTAG00000014927	709.77	0.0207401	0.0544891	0.10984	0.921304	526949	OXSR1	oxidative stress responsive kinase 1 [Source:VGNC Symbol;Acc:VGNC:32514]	ENSG00000172939	9943	OXSR1
ENSBTAG00000015749	52.0951	0.0116736	0.0514605	0.110587	0.921304	515156	STEAP1	STEAP family member 1 [Source:NCBI gene (formerly Entrezgene);Acc:515156]	ENSG00000105889	256227	STEAP1B
ENSBTAG00000015911	90.8376	0.0169398	0.0530626	0.108846	0.921304	539733	RWDD2A	RWD domain containing 2A [Source:VGNC Symbol;Acc:VGNC:34226]	ENSG00000013392	112611	RWDD2A
ENSBTAG00000016287	267.948	-0.0191786	0.0538687	0.109113	0.921304	510090	UNK	unk zinc finger [Source:VGNC Symbol;Acc:VGNC:36678]	ENSG00000132478	85451	UNK
ENSBTAG00000017367	2063.23	0.0190408	0.0538	0.109005	0.921304	515091	IFIT5	interferon induced protein with tetratricopeptide repeats 5 [Source:VGNC Symbol;Acc:VGNC:30051]	ENSG00000152778	24138	IFIT5
ENSBTAG00000019011	4378.55	0.0393969	0.0634978	0.109182	0.921304	534402	PGM1	phosphoglucomutase 1 [Source:VGNC Symbol;Acc:VGNC:32793]	ENSG00000079739	5236	PGM1
ENSBTAG00000019345	342.226	0.0181538	0.0534641	0.110415	0.921304	514697	RFK	riboflavin kinase [Source:VGNC Symbol;Acc:VGNC:33891]	ENSG00000135002	55312	RFK
ENSBTAG00000020161	203.546	-0.0182145	0.0534907	0.110698	0.921304	540134	KLHL22	kelch like family member 22 [Source:VGNC Symbol;Acc:VGNC:30651]	ENSG00000277971	NA	AC007731.4
ENSBTAG00000020737	318.179	-0.0101058	0.0510223	0.11074	0.921304	530317	SOX8	SRY-box transcription factor 8 [Source:VGNC Symbol;Acc:VGNC:35151]	ENSG00000005513	30812	SOX8
ENSBTAG00000020922	1412.21	-0.0316601	0.0593096	0.10921	0.921304	532933	UPF1	UPF1 RNA helicase and ATPase [Source:VGNC Symbol;Acc:VGNC:36680]	ENSG00000005007	5976	UPF1
ENSBTAG00000025666	5152.8	-0.0280056	0.056149	0.110042	0.921304	NA	RPS29	ribosomal protein S29 [Source:VGNC Symbol;Acc:VGNC:34137]	ENSG00000213741	6235	RPS29
ENSBTAG00000034347	118.166	0.0184866	0.0536305	0.109075	0.921304	539474	RBM11	RNA binding motif protein 11 [Source:VGNC Symbol;Acc:VGNC:33784]	ENSG00000185272	54033	RBM11
ENSBTAG00000004194	228.366	-0.0179343	0.0533957	0.111864	0.922684	513723	RALGDS	ral guanine nucleotide dissociation stimulator [Source:NCBI gene (formerly Entrezgene);Acc:513723]	ENSG00000160271	5900	RALGDS
ENSBTAG00000004531	2739.63	0.023249	0.0555025	0.111874	0.922684	613336	CCT4	chaperonin containing TCP1 subunit 4 [Source:VGNC Symbol;Acc:VGNC:26997]	ENSG00000115484	10575	CCT4
ENSBTAG00000004549	240.603	0.0220653	0.0550917	0.111884	0.922684	540851	UPRT	uracil phosphoribosyltransferase homolog [Source:VGNC Symbol;Acc:VGNC:36690]	ENSG00000094841	139596	UPRT
ENSBTAG00000006370	2516.67	0.024057	0.0558569	0.111386	0.922684	504735	CCT3	chaperonin containing TCP1 subunit 3 [Source:VGNC Symbol;Acc:VGNC:26996]	ENSG00000163468	7203	CCT3
ENSBTAG00000006654	411.715	0.0223475	0.0551451	0.111601	0.922684	539513	TANK	TRAF family member associated NFKB activator [Source:VGNC Symbol;Acc:VGNC:35594]	ENSG00000136560	10010	TANK
ENSBTAG00000008136	1875.16	0.0334461	0.0598536	0.11178	0.922684	326578	SNW1	SNW domain containing 1 [Source:VGNC Symbol;Acc:VGNC:35089]	ENSG00000100603	22938	SNW1
ENSBTAG00000008362	434.135	-0.0261398	0.0568284	0.111927	0.922684	516199	CTDSP1	CTD small phosphatase 1 [Source:VGNC Symbol;Acc:VGNC:27790]	ENSG00000144579	58190	CTDSP1
ENSBTAG00000008424	2382.82	-0.0323253	0.0589869	0.111428	0.922684	515556	ABR	ABR activator of RhoGEF and GTPase [Source:VGNC Symbol;Acc:VGNC:25511]	ENSG00000159842	29	ABR
ENSBTAG00000009103	498.721	0.0232685	0.0556374	0.11129	0.922684	508163	UBLCP1	ubiquitin like domain containing CTD phosphatase 1 [Source:VGNC Symbol;Acc:VGNC:36609]	ENSG00000164332	134510	UBLCP1
ENSBTAG00000010227	1302.08	0.0270098	0.0563706	0.111752	0.922684	327689	CPSF2	cleavage and polyadenylation specific factor 2 [Source:VGNC Symbol;Acc:VGNC:27671]	ENSG00000165934	53981	CPSF2
ENSBTAG00000012341	1024.04	0.0327774	0.0601377	0.111913	0.922684	282419	CSNK2A1	casein kinase 2 alpha 1 [Source:NCBI gene (formerly Entrezgene);Acc:282419]	ENSG00000101266	1457	CSNK2A1
ENSBTAG00000016713	39.6572	0.0112616	0.0513095	0.111245	0.922684	539324	TMEM30B	transmembrane protein 30B [Source:VGNC Symbol;Acc:VGNC:36075]	ENSG00000182107	161291	TMEM30B
ENSBTAG00000034246	24.4389	0.00676637	0.0504615	0.111187	0.922684	515434	ACRBP	acrosin binding protein [Source:VGNC Symbol;Acc:VGNC:25558]	ENSG00000111644	84519	ACRBP
ENSBTAG00000039440	323.54	0.0179469	0.0533995	0.111226	0.922684	101903567		cytochrome c oxidase subunit 7C, mitochondrial [Source:NCBI gene (formerly Entrezgene);Acc:101903567]	ENSG00000127184	1350	COX7C
ENSBTAG00000046724	493.31	-0.0214519	0.0546273	0.111526	0.922684	513830	CBX6	chromobox 6 [Source:VGNC Symbol;Acc:VGNC:26819]	ENSG00000183741	23466	CBX6
ENSBTAG00000001090	17.7642	-0.00794117	0.0506606	0.112125	0.922749	616485	CCDC173	coiled-coil domain containing 173 [Source:VGNC Symbol;Acc:VGNC:26870]	ENSG00000154479	129881	CCDC173
ENSBTAG00000016414	71.5815	0.0139254	0.0520558	0.112136	0.922749	533656	VDR	vitamin D receptor [Source:VGNC Symbol;Acc:VGNC:36784]	ENSG00000111424	7421	VDR
ENSBTAG00000020560	755.44	-0.0257652	0.0566506	0.112215	0.922749	618037	CLPTM1	CLPTM1 regulator of GABA type A receptor forward trafficking [Source:VGNC Symbol;Acc:VGNC:27460]	ENSG00000104853	1209	CLPTM1
ENSBTAG00000023600	1274.67	0.0171495	0.0530681	0.112267	0.922749	613972	APOD	apolipoprotein D [Source:VGNC Symbol;Acc:VGNC:26031]	ENSG00000189058	347	APOD
ENSBTAG00000039080	19.8731	-0.00625446	0.0503954	0.112122	0.922749	535665	SLC22A3	solute carrier family 22 member 3 [Source:VGNC Symbol;Acc:VGNC:34727]	ENSG00000146477	6581	SLC22A3
ENSBTAG00000005490	130.227	-0.0150805	0.0523824	0.112637	0.92525	538626	P4HTM	prolyl 4-hydroxylase, transmembrane [Source:VGNC Symbol;Acc:VGNC:32539]	ENSG00000178467	54681	P4HTM
ENSBTAG00000013588	866.458	-0.0232247	0.0554744	0.112771	0.925798	533847	ZNF532	zinc finger protein 532 [Source:VGNC Symbol;Acc:VGNC:50159]	ENSG00000074657	55205	ZNF532
ENSBTAG00000001269	623.764	0.022468	0.055047	0.114863	0.925853	532600	TMEM165	transmembrane protein 165 [Source:VGNC Symbol;Acc:VGNC:35990]	ENSG00000134851	55858	TMEM165
ENSBTAG00000001414	21.184	-0.00868771	0.0508013	0.115698	0.925853	616416	KCTD12	potassium channel tetramerization domain containing 12 [Source:VGNC Symbol;Acc:VGNC:30502]	ENSG00000178695	115207	KCTD12
ENSBTAG00000001486	634.276	0.0249011	0.056189	0.114777	0.925853	NA	NA	NA	NA	NA	NA
ENSBTAG00000001805	6359.5	0.0238608	0.0557104	0.115078	0.925853	537290	TWSG1	twisted gastrulation BMP signaling modulator 1 [Source:VGNC Symbol;Acc:VGNC:36528]	ENSG00000128791	57045	TWSG1
ENSBTAG00000002039	223.431	-0.0220582	0.0549538	0.115662	0.925853	515469	FRMD8	FERM domain containing 8 [Source:VGNC Symbol;Acc:VGNC:56264]	ENSG00000126391	83786	FRMD8
ENSBTAG00000002147	960.15	0.0287442	0.0576075	0.115272	0.925853	504900	PPP4R2	protein phosphatase 4 regulatory subunit 2 [Source:VGNC Symbol;Acc:VGNC:33270]	ENSG00000163605	151987	PPP4R2
ENSBTAG00000002673	18.1782	-0.00702691	0.0505049	0.113481	0.925853	518615	FIGNL2	fidgetin like 2 [Source:VGNC Symbol;Acc:VGNC:56200]	ENSG00000261308	401720	FIGNL2
ENSBTAG00000003116	961.835	0.0300599	0.0587221	0.115328	0.925853	540589	MTMR6	myotubularin related protein 6 [Source:VGNC Symbol;Acc:VGNC:31744]	ENSG00000139505	9107	MTMR6
ENSBTAG00000003237	452.522	-0.0107331	0.051157	0.11581	0.925853	521541	IQSEC1	IQ motif and Sec7 domain ArfGEF 1 [Source:VGNC Symbol;Acc:VGNC:30261]	ENSG00000144711	9922	IQSEC1
ENSBTAG00000003947	198.565	-0.0214552	0.0547528	0.113238	0.925853	508156	SSBP4	single stranded DNA binding protein 4 [Source:VGNC Symbol;Acc:VGNC:50021]	ENSG00000130511	170463	SSBP4
ENSBTAG00000005182	1211.34	0.0268856	0.0572311	0.115122	0.925853	782684	BoLA	major histocompatibility complex, class I, A [Source:NCBI gene (formerly Entrezgene);Acc:533050]	ENSG00000204525	3107	HLA-C
ENSBTAG00000005448	266.15	-0.0187671	0.0536526	0.115069	0.925853	521224		ras GTPase-activating protein 4 [Source:NCBI gene (formerly Entrezgene);Acc:521224]	ENSG00000105808	10156	RASA4
ENSBTAG00000006010	9.33146	-0.00499607	0.0502408	0.114308	0.925853	407177	STAB2	stabilin 2 [Source:VGNC Symbol;Acc:VGNC:35349]	ENSG00000136011	55576	STAB2
ENSBTAG00000006404	224.923	-0.0228534	0.0553091	0.115136	0.925853	513195	CENPT	centromere protein T [Source:VGNC Symbol;Acc:VGNC:27185]	ENSG00000102901	80152	CENPT
ENSBTAG00000006555	606.565	0.0247578	0.0561429	0.11584	0.925853	527379	ZMYM1	zinc finger MYM-type containing 1 [Source:VGNC Symbol;Acc:VGNC:37198]	ENSG00000197056	79830	ZMYM1
ENSBTAG00000006883	20072.7	0.0394032	0.0644639	0.113944	0.925853	505850	EIF4B	eukaryotic translation initiation factor 4B [Source:VGNC Symbol;Acc:VGNC:28407]	ENSG00000063046	1975	EIF4B
ENSBTAG00000007235	6.37924	0.00479161	0.0502218	0.113822	0.925853	523720	NTNG2	netrin G2 [Source:VGNC Symbol;Acc:VGNC:32308]	ENSG00000196358	84628	NTNG2
ENSBTAG00000007840	657.621	0.0187145	0.0535492	0.115746	0.925853	407159	HMGCR	3-hydroxy-3-methylglutaryl-CoA reductase [Source:VGNC Symbol;Acc:VGNC:29879]	ENSG00000113161	3156	HMGCR
ENSBTAG00000007976	1261.27	0.0215915	0.0549239	0.112876	0.925853	615690	FAM3C	FAM3 metabolism regulating signaling molecule C [Source:VGNC Symbol;Acc:VGNC:28811]	ENSG00000196937	10447	FAM3C
ENSBTAG00000009152	15.2802	-0.00605727	0.0503651	0.113294	0.925853	513014	ZNF391	zinc finger protein 391 [Source:VGNC Symbol;Acc:VGNC:37265]	ENSG00000124613	346157	ZNF391
ENSBTAG00000010158	158.476	-0.0176731	0.0532548	0.1152	0.925853	NA	NOS1AP	nitric oxide synthase 1 adaptor protein [Source:VGNC Symbol;Acc:VGNC:55636]	ENSG00000239887	400793	C1orf226
ENSBTAG00000011354	1195.76	0.0299211	0.0584435	0.115245	0.925853	517589	NUDT9	nudix hydrolase 9 [Source:VGNC Symbol;Acc:VGNC:32343]	ENSG00000170502	53343	NUDT9
ENSBTAG00000011643	548.504	0.0299572	0.0584331	0.114104	0.925853	537682	1	SOS Ras/Rac guanine nucleotide exchange factor 1 [Source:VGNC Symbol;Acc:VGNC:35134]	ENSG00000115904	6654	1
ENSBTAG00000013071	107.493	-0.0173548	0.0531602	0.113651	0.925853	518906	GPR153	G protein-coupled receptor 153 [Source:VGNC Symbol;Acc:VGNC:29560]	ENSG00000158292	387509	GPR153
ENSBTAG00000014118	346.131	-0.0232215	0.0553539	0.114643	0.925853	508713	GNPTG	N-acetylglucosamine-1-phosphate transferase subunit gamma [Source:VGNC Symbol;Acc:VGNC:29480]	NA	NA	NA
ENSBTAG00000014522	2027.53	0.014879	0.0522654	0.113912	0.925853	614774	SMIM14	small integral membrane protein 14 [Source:VGNC Symbol;Acc:VGNC:35016]	ENSG00000163683	201895	SMIM14
ENSBTAG00000015293	28.1335	0.00953544	0.0509581	0.11563	0.925853	541093	NXPH3	neurexophilin 3 [Source:VGNC Symbol;Acc:VGNC:32382]	ENSG00000182575	11248	NXPH3
ENSBTAG00000017069	41.7649	-0.00971874	0.0509784	0.115101	0.925853	617515	GASK1B	golgi associated kinase 1B [Source:VGNC Symbol;Acc:VGNC:53900]	ENSG00000164125	51313	GASK1B
ENSBTAG00000017441	15141.2	0.0284485	0.0578048	0.113594	0.925853	404137	RPL27	ribosomal protein L27 [Source:VGNC Symbol;Acc:VGNC:55868]	NA	NA	NA
ENSBTAG00000017525	1358.91	0.0227512	0.0552382	0.11556	0.925853	767903	ATG12	autophagy related 12 [Source:VGNC Symbol;Acc:VGNC:26250]	ENSG00000145782	9140	ATG12
ENSBTAG00000018050	824.279	-0.0250671	0.0561804	0.11464	0.925853	534647	CDR2	cerebellar degeneration related protein 2 [Source:VGNC Symbol;Acc:VGNC:27153]	ENSG00000140743	1039	CDR2
ENSBTAG00000018663	355.219	-0.0215054	0.0546437	0.112986	0.925853	535664	GPRC5C	G protein-coupled receptor class C group 5 member C [Source:NCBI gene (formerly Entrezgene);Acc:535664]	ENSG00000170412	55890	GPRC5C
ENSBTAG00000019027	602.613	0.0300571	0.0585434	0.113531	0.925853	613851	SLC30A7	solute carrier family 30 member 7 [Source:VGNC Symbol;Acc:VGNC:34811]	ENSG00000162695	148867	SLC30A7
ENSBTAG00000019211	671.493	0.0284235	0.0577118	0.115455	0.925853	518501	BRIX1	biogenesis of ribosomes BRX1 [Source:VGNC Symbol;Acc:VGNC:26569]	ENSG00000113460	55299	BRIX1
ENSBTAG00000019500	2920.23	0.0267007	0.0574655	0.114334	0.925853	613575	CNIH1	cornichon family AMPA receptor auxiliary protein 1 [Source:VGNC Symbol;Acc:VGNC:27502]	ENSG00000100528	10175	CNIH1
ENSBTAG00000019984	532.227	0.0271331	0.0572096	0.113797	0.925853	523427	GINS1	GINS complex subunit 1 [Source:VGNC Symbol;Acc:VGNC:29360]	ENSG00000101003	9837	GINS1
ENSBTAG00000020175	670.448	0.0238866	0.0557948	0.114031	0.925853	281225	UBE2K	ubiquitin conjugating enzyme E2 K [Source:VGNC Symbol;Acc:VGNC:36587]	ENSG00000078140	3093	UBE2K
ENSBTAG00000020496	2148.51	0.0283124	0.0578129	0.114846	0.925853	534366	C23H6orf62	chromosome 23 C6orf62 homolog [Source:VGNC Symbol;Acc:VGNC:52680]	ENSG00000112308	81688	C6orf62
ENSBTAG00000024042	227.141	0.0163758	0.052807	0.11422	0.925853	616607	MORN2	MORN repeat containing 2 [Source:VGNC Symbol;Acc:VGNC:31559]	ENSG00000188010	729967	MORN2
ENSBTAG00000027020	35394.3	0.0199857	0.0541134	0.113794	0.925853	538590	COL5A2	collagen type V alpha 2 chain [Source:VGNC Symbol;Acc:VGNC:27568]	ENSG00000204262	1290	COL5A2
ENSBTAG00000027506	867.877	0.0241822	0.0558756	0.115755	0.925853	767873	SNRPB2	small nuclear ribonucleoprotein polypeptide B2 [Source:VGNC Symbol;Acc:VGNC:35077]	ENSG00000125870	6629	SNRPB2
ENSBTAG00000030608	894.941	0.027306	0.0571827	0.113487	0.925853	NA			ENSG00000175854	375757	SWI5
ENSBTAG00000033078	632.985	0.0208071	0.0543747	0.114601	0.925853	507593	CNEP1R1	CTD nuclear envelope phosphatase 1 regulatory subunit 1 [Source:VGNC Symbol;Acc:VGNC:27495]	ENSG00000205423	255919	CNEP1R1
ENSBTAG00000039491	7.27644	-0.0048414	0.0502267	0.115448	0.925853	NA			NA	NA	NA
ENSBTAG00000045531	33.3488	-0.0088435	0.0508124	0.114027	0.925853	NA			ENSG00000169957	79724	ZNF768
ENSBTAG00000048054	374.768	-0.0232574	0.0554107	0.115682	0.925853	100299558	UAP1L1	UDP-N-acetylglucosamine pyrophosphorylase 1 like 1 [Source:VGNC Symbol;Acc:VGNC:36560]	ENSG00000197355	91373	UAP1L1
ENSBTAG00000000434	452.517	0.0176527	0.0532211	0.11596	0.926279	281719	CRYAB	crystallin alpha B [Source:VGNC Symbol;Acc:VGNC:27732]	ENSG00000109846	1410	CRYAB
ENSBTAG00000013885	499.672	0.0253418	0.0563864	0.116115	0.926989	522529	ADSS2	adenylosuccinate synthase 2 [Source:VGNC Symbol;Acc:VGNC:25700]	ENSG00000035687	159	ADSS2
ENSBTAG00000000813	243.903	-0.021207	0.0545814	0.117303	0.929107	508124	HOMER3	homer scaffold protein 3 [Source:VGNC Symbol;Acc:VGNC:29903]	ENSG00000051128	9454	HOMER3
ENSBTAG00000002784	615.17	0.0247073	0.0560449	0.11776	0.929107	507179	COPS5	COP9 signalosome subunit 5 [Source:VGNC Symbol;Acc:VGNC:27602]	ENSG00000121022	10987	COPS5
ENSBTAG00000003002	757.906	0.0281199	0.0573195	0.116694	0.929107	521240	WDR75	WD repeat domain 75 [Source:VGNC Symbol;Acc:VGNC:36919]	ENSG00000115368	84128	WDR75
ENSBTAG00000003112	514.235	0.0220565	0.0548903	0.116765	0.929107	508940	THUMPD3	THUMP domain containing 3 [Source:VGNC Symbol;Acc:VGNC:35855]	ENSG00000134077	25917	THUMPD3
ENSBTAG00000004178	155.6	-0.0164825	0.0527716	0.117707	0.929107	514969	ACOX2	acyl-CoA oxidase 2 [Source:VGNC Symbol;Acc:VGNC:25553]	ENSG00000168306	8309	ACOX2
ENSBTAG00000005265	950.151	0.0216195	0.0547433	0.11672	0.929107	506049	ZCCHC9	zinc finger CCHC-type containing 9 [Source:VGNC Symbol;Acc:VGNC:97331]	ENSG00000131732	84240	ZCCHC9
ENSBTAG00000005408	2359.7	0.0259222	0.0564631	0.117415	0.929107	613808	CLK1	CDC like kinase 1 [Source:VGNC Symbol;Acc:VGNC:27448]	ENSG00000013441	1195	CLK1
ENSBTAG00000005427	225.568	-0.0212347	0.0545074	0.117237	0.929107	100138828	NRDE2	NRDE-2, necessary for RNA interference, domain containing [Source:VGNC Symbol;Acc:VGNC:32259]	ENSG00000119720	55051	NRDE2
ENSBTAG00000005757	1817.89	-0.0244761	0.0558691	0.117454	0.929107	280796	FUS	FUS RNA binding protein [Source:VGNC Symbol;Acc:VGNC:29147]	ENSG00000089280	2521	FUS
ENSBTAG00000006335	1556.85	-0.0247745	0.0557968	0.117237	0.929107	353105	STAT6	signal transducer and activator of transcription 6 [Source:VGNC Symbol;Acc:VGNC:35374]	ENSG00000166888	6778	STAT6
ENSBTAG00000007546	85.2831	-0.0155395	0.0525257	0.116939	0.929107	NA	NA	NA	NA	NA	NA
ENSBTAG00000010018	655.764	0.0307201	0.0588344	0.118074	0.929107	541275	ATP7A	ATPase copper transporting alpha [Source:VGNC Symbol;Acc:VGNC:26327]	ENSG00000165240	538	ATP7A
ENSBTAG00000010551	15.5585	0.00615417	0.0503826	0.11809	0.929107	515161	ATP1A2	ATPase Na+/K+ transporting subunit alpha 2 [Source:VGNC Symbol;Acc:VGNC:53849]	ENSG00000018625	477	ATP1A2
ENSBTAG00000012387	18985.1	0.0210664	0.0544828	0.118318	0.929107	280890	PAM	peptidylglycine alpha-amidating monooxygenase [Source:VGNC Symbol;Acc:VGNC:32561]	ENSG00000145730	5066	PAM
ENSBTAG00000013225	826.303	0.0274739	0.0572513	0.118159	0.929107	522943	NBN	nibrin [Source:VGNC Symbol;Acc:VGNC:31895]	ENSG00000104320	4683	NBN
ENSBTAG00000013253	251.586	-0.0214039	0.0546702	0.116955	0.929107	507503	THAP4	THAP domain containing 4 [Source:VGNC Symbol;Acc:VGNC:55691]	ENSG00000176946	51078	THAP4
ENSBTAG00000014126	153.266	-0.0143339	0.0521453	0.118223	0.929107	522441	UNKL	unk like zinc finger [Source:VGNC Symbol;Acc:VGNC:58618]	ENSG00000059145	64718	UNKL
ENSBTAG00000014267	625.352	-0.0245656	0.0559881	0.117956	0.929107	528171	ZCCHC14	zinc finger CCHC-type containing 14 [Source:VGNC Symbol;Acc:VGNC:37118]	ENSG00000140948	23174	ZCCHC14
ENSBTAG00000014960	223.288	0.0170038	0.0530525	0.117472	0.929107	535716	SCHIP1	schwannomin interacting protein 1 [Source:NCBI gene (formerly Entrezgene);Acc:535716]	ENSG00000151967	29970	SCHIP1
ENSBTAG00000016391	3689.26	0.0205377	0.0542868	0.118008	0.929107	NA			NA	NA	NA
ENSBTAG00000016984	1050.75	-0.0302502	0.0580541	0.11824	0.929107	505220	PTPN9	protein tyrosine phosphatase non-receptor type 9 [Source:VGNC Symbol;Acc:VGNC:33543]	ENSG00000169410	5780	PTPN9
ENSBTAG00000017460	308.096	0.0227019	0.0551774	0.116809	0.929107	526913	PRORSD1	prdX-deacylase domain-containing protein 1 [Source:NCBI gene (formerly Entrezgene);Acc:526913]	NA	NA	NA
ENSBTAG00000018433	212.828	-0.0210787	0.0545745	0.116599	0.929107	537662	DENND6A	DENN domain containing 6A [Source:VGNC Symbol;Acc:VGNC:28003]	ENSG00000174839	201627	DENND6A
ENSBTAG00000031895	520.513	0.027554	0.0572811	0.117094	0.929107	533438	TFB1M	transcription factor B1, mitochondrial [Source:VGNC Symbol;Acc:VGNC:35782]	ENSG00000029639	51106	TFB1M
ENSBTAG00000032493	459.336	-0.0270801	0.0570788	0.117387	0.929107	789163	RETREG3	reticulophagy regulator family member 3 [Source:VGNC Symbol;Acc:VGNC:33880]	ENSG00000141699	162427	RETREG3
ENSBTAG00000037746	666.008	0.0216084	0.0547148	0.117987	0.929107	790677	SNRNP27	small nuclear ribonucleoprotein U4/U6.U5 subunit 27 [Source:VGNC Symbol;Acc:VGNC:52829]	NA	NA	NA
ENSBTAG00000039493	361.507	0.0238535	0.0557519	0.116969	0.929107	NA	NA	NA	NA	NA	NA
ENSBTAG00000043552	15.3199	-0.00673992	0.0504599	0.118257	0.929107	NA			NA	NA	NA
ENSBTAG00000047766	584.222	-0.0224109	0.0550631	0.1178	0.929107	NA	NA	NA	NA	NA	NA
ENSBTAG00000002073	644.966	0.0266283	0.0567179	0.118485	0.929896	513600	RAD17	RAD17 checkpoint clamp loader component [Source:VGNC Symbol;Acc:VGNC:33678]	ENSG00000152942	5884	RAD17
ENSBTAG00000048023	145.667	0.0176558	0.0532409	0.118628	0.93049	NA	NA	NA	NA	NA	NA
ENSBTAG00000010123	584.86	-0.0260634	0.0566013	0.118898	0.930722	281004	APOE	apolipoprotein E [Source:VGNC Symbol;Acc:VGNC:52178]	ENSG00000130203	348	APOE
ENSBTAG00000018248	905.509	-0.0159698	0.0526104	0.11884	0.930722	505290	MGLL	monoglyceride lipase [Source:VGNC Symbol;Acc:VGNC:54454]	ENSG00000074416	11343	MGLL
ENSBTAG00000021633	673.006	0.0269288	0.05698	0.11887	0.930722	517825	TDG	thymine DNA glycosylase [Source:VGNC Symbol;Acc:VGNC:35711]	ENSG00000139372	6996	TDG
ENSBTAG00000027937	7882.38	0.0285743	0.0566175	0.118992	0.930722	NA	NA	NA	NA	NA	NA
ENSBTAG00000032680	665.155	0.0254241	0.0561124	0.118933	0.930722	534891	TMEM63B	transmembrane protein 63B [Source:VGNC Symbol;Acc:VGNC:36104]	ENSG00000137216	55362	TMEM63B
ENSBTAG00000004988	7.2826	0.00315841	0.0500786	0.119541	0.931349	506207	CCKAR	cholecystokinin A receptor [Source:VGNC Symbol;Acc:VGNC:26941]	ENSG00000163394	886	CCKAR
ENSBTAG00000005800	70.231	-0.00959401	0.0509457	0.11954	0.931349	529618	GRIA1	glutamate ionotropic receptor AMPA type subunit 1 [Source:VGNC Symbol;Acc:VGNC:29638]	ENSG00000155511	2890	GRIA1
ENSBTAG00000012882	603.283	0.0302567	0.0583069	0.119205	0.931349	510331	CUL5	cullin 5 [Source:VGNC Symbol;Acc:VGNC:27834]	ENSG00000166266	8065	CUL5
ENSBTAG00000013953	3173.35	0.0232098	0.0556114	0.119441	0.931349	281660	CALD1	caldesmon 1 [Source:VGNC Symbol;Acc:VGNC:26706]	ENSG00000122786	800	CALD1
ENSBTAG00000016561	93.6486	-0.0155719	0.0525191	0.1195	0.931349	515660	NUBP2	nucleotide binding protein 2 [Source:VGNC Symbol;Acc:VGNC:32316]	ENSG00000095906	10101	NUBP2
ENSBTAG00000025903	213.377	0.0152153	0.0523812	0.119538	0.931349	507688	GLDC	glycine decarboxylase [Source:VGNC Symbol;Acc:VGNC:29395]	NA	NA	NA
ENSBTAG00000030892	3.58903	-0.00252167	0.0500344	0.119449	0.931349	790134		ubiquitin carboxyl-terminal hydrolase 17-like protein 6 [Source:NCBI gene (formerly Entrezgene);Acc:790134]	NA	NA	NA
ENSBTAG00000016822	12739.7	0.0253489	0.0562642	0.119742	0.932389	281419	PPIB	peptidylprolyl isomerase B [Source:VGNC Symbol;Acc:VGNC:33195]	ENSG00000166794	5479	PPIB
ENSBTAG00000021291	378.568	-0.0237573	0.0555901	0.119829	0.932546	534718	STXBP6	syntaxin binding protein 6 [Source:VGNC Symbol;Acc:VGNC:35450]	ENSG00000168952	29091	STXBP6
ENSBTAG00000009744	401.269	-0.018413	0.0537897	0.120021	0.93269	534755	FAM193A	family with sequence similarity 193 member A [Source:VGNC Symbol;Acc:VGNC:28773]	ENSG00000125386	8603	FAM193A
ENSBTAG00000011981	1286.14	0.0146795	0.0521296	0.120049	0.93269	338034	MYBL1	MYB proto-oncogene like 1 [Source:VGNC Symbol;Acc:VGNC:31778]	ENSG00000185697	4603	MYBL1
ENSBTAG00000018205	156.306	-0.0183095	0.0534731	0.119928	0.93269	540021	PHC1	polyhomeotic homolog 1 [Source:VGNC Symbol;Acc:VGNC:32810]	ENSG00000111752	1911	PHC1
ENSBTAG00000006966	134.535	-0.017586	0.0531855	0.12024	0.933652	511167	NRM	nurim [Source:VGNC Symbol;Acc:VGNC:49560]	ENSG00000137404	11270	NRM
ENSBTAG00000001509	2250.29	0.0275005	0.0572726	0.120763	0.934625	541125	ELK3	ETS transcription factor ELK3 [Source:VGNC Symbol;Acc:VGNC:28433]	ENSG00000111145	2004	ELK3
ENSBTAG00000012518	27.2801	-0.00444548	0.0501613	0.120519	0.934625	509388	PCDH1	protocadherin 1 [Source:VGNC Symbol;Acc:VGNC:32615]	ENSG00000156453	5097	PCDH1
ENSBTAG00000013750	785.861	0.0277048	0.0572944	0.120758	0.934625	100125310	B3GALNT2	beta-1,3-N-acetylgalactosaminyltransferase 2 [Source:VGNC Symbol;Acc:VGNC:26371]	ENSG00000162885	148789	B3GALNT2
ENSBTAG00000014034	438.498	-0.0123377	0.0515651	0.120768	0.934625	NA	NA	NA	NA	NA	NA
ENSBTAG00000042758	8.87828	0.00449737	0.0501834	0.120659	0.934625	112444950	SNORD29	Small nucleolar RNA SNORD29 [Source:RFAM;Acc:RF00070]	ENSG00000223004	NA	SNORD29
ENSBTAG00000047780	545.197	0.0298758	0.0582363	0.120598	0.934625	100125239	CCDC127	coiled-coil domain containing 127 [Source:VGNC Symbol;Acc:VGNC:26843]	ENSG00000164366	133957	CCDC127
ENSBTAG00000001567	398.638	-0.0237906	0.0554733	0.121393	0.936892	513994	LRRK1	leucine rich repeat kinase 1 [Source:VGNC Symbol;Acc:VGNC:31037]	ENSG00000154237	79705	LRRK1
ENSBTAG00000004945	360.262	0.0171015	0.0529881	0.121398	0.936892	100138953	BBS7	Bardet-Biedl syndrome 7 [Source:NCBI gene (formerly Entrezgene);Acc:100138953]	ENSG00000138686	55212	BBS7
ENSBTAG00000014272	871.296	0.0282004	0.0576146	0.121327	0.936892	280871	MMUT	methylmalonyl-CoA mutase [Source:VGNC Symbol;Acc:VGNC:31764]	ENSG00000146085	4594	MMUT
ENSBTAG00000021965	2260.86	0.0182595	0.0533905	0.121231	0.936892	533984	SUB1	SUB1 regulator of transcription [Source:VGNC Symbol;Acc:VGNC:35454]	ENSG00000113387	10923	SUB1
ENSBTAG00000033214	275.211	0.0238519	0.0555979	0.121339	0.936892	615452	TBC1D19	TBC1 domain family member 19 [Source:VGNC Symbol;Acc:VGNC:35632]	ENSG00000109680	55296	TBC1D19
ENSBTAG00000012425	81.7207	-0.0145453	0.0521579	0.121534	0.937412	786696	RTL6	retrotransposon Gag like 6 [Source:VGNC Symbol;Acc:VGNC:34201]	ENSG00000188636	84247	RTL6
ENSBTAG00000032617	84.0872	-0.0126564	0.0516514	0.1216	0.937412	785057	FBXO44	F-box protein 44 [Source:NCBI gene (formerly Entrezgene);Acc:785057]	NA	NA	NA
ENSBTAG00000005916	410.617	-0.0231001	0.0552765	0.121786	0.937843	504380	ADNP2	ADNP homeobox 2 [Source:VGNC Symbol;Acc:VGNC:25684]	ENSG00000101544	22850	ADNP2
ENSBTAG00000033174	228.534	-0.0187902	0.0535816	0.121791	0.937843	540757	TFAP4	transcription factor AP-4 [Source:VGNC Symbol;Acc:VGNC:35781]	ENSG00000090447	7023	TFAP4
ENSBTAG00000000313	102.263	0.0142985	0.0521078	0.122724	0.939688	504993	NUDT13	nudix hydrolase 13 [Source:VGNC Symbol;Acc:VGNC:32327]	ENSG00000166321	25961	NUDT13
ENSBTAG00000000639	269.415	-0.022909	0.0551676	0.122604	0.939688	519017	APRT	adenine phosphoribosyltransferase [Source:VGNC Symbol;Acc:VGNC:26042]	ENSG00000198931	353	APRT
ENSBTAG00000003369	33.3218	-0.00684099	0.0504525	0.122981	0.939688	536820	SYT12	synaptotagmin 12 [Source:VGNC Symbol;Acc:VGNC:35538]	ENSG00000173227	91683	SYT12
ENSBTAG00000004511	849.325	-0.0187288	0.0535239	0.122352	0.939688	515718	VAV2	vav guanine nucleotide exchange factor 2 [Source:VGNC Symbol;Acc:VGNC:36773]	ENSG00000160293	7410	VAV2
ENSBTAG00000007139	899.188	-0.0285472	0.0574567	0.122557	0.939688	523257	WSB2	WD repeat and SOCS box containing 2 [Source:VGNC Symbol;Acc:VGNC:36972]	ENSG00000176834	54621	VSIG10
ENSBTAG00000007662	13445.3	0.0227985	0.0548751	0.123044	0.939688	415113	HSPA5	heat shock protein family A (Hsp70) member 5 [Source:VGNC Symbol;Acc:VGNC:59220]	ENSG00000044574	3309	HSPA5
ENSBTAG00000010020	387.168	0.0211145	0.0544417	0.122848	0.939688	533921		SWI/SNF-related matrix-associated actin-dependent regulator of chromatin subfamily E member 1-related [Source:NCBI gene (formerly Entrezgene);Acc:533921]	ENSG00000064961	10362	HMG20B
ENSBTAG00000012186	269.915	0.0165613	0.052858	0.122911	0.939688	540124	DKKL1	dickkopf like acrosomal protein 1 [Source:VGNC Symbol;Acc:VGNC:28083]	ENSG00000104901	27120	DKKL1
ENSBTAG00000012490	1009.23	0.0201387	0.0540805	0.122204	0.939688	521892	ETFA	electron transfer flavoprotein subunit alpha [Source:VGNC Symbol;Acc:VGNC:28618]	ENSG00000140374	2108	ETFA
ENSBTAG00000012703	1145.8	0.0201052	0.0540012	0.123013	0.939688	540335	GLO1	glyoxalase I [Source:VGNC Symbol;Acc:VGNC:50185]	ENSG00000124767	2739	GLO1
ENSBTAG00000015463	267.811	0.0228367	0.0549644	0.122844	0.939688	535350	TTI2	TELO2 interacting protein 2 [Source:VGNC Symbol;Acc:VGNC:36486]	ENSG00000129696	80185	TTI2
ENSBTAG00000017395	677.261	-0.0287056	0.0575852	0.122426	0.939688	530776	CERS5	ceramide synthase 5 [Source:VGNC Symbol;Acc:VGNC:27227]	ENSG00000139624	91012	CERS5
ENSBTAG00000020504	1442.95	0.0261988	0.056531	0.122208	0.939688	615387	CDK2AP1	cyclin dependent kinase 2 associated protein 1 [Source:VGNC Symbol;Acc:VGNC:27125]	ENSG00000111328	8099	CDK2AP1
ENSBTAG00000034373	2353.97	0.00676529	0.0504447	0.122874	0.939688	512302	CDH13	cadherin 13 [Source:VGNC Symbol;Acc:VGNC:27093]	ENSG00000140945	1012	CDH13
ENSBTAG00000040368	408.243	0.0266472	0.0567614	0.122725	0.939688	507035	AAGAB	alpha and gamma adaptin binding protein [Source:VGNC Symbol;Acc:VGNC:25442]	ENSG00000103591	79719	AAGAB
ENSBTAG00000008705	54.9894	-0.0111208	0.0512727	0.123387	0.939915	100138286	CABLES1	Cdk5 and Abl enzyme substrate 1 [Source:VGNC Symbol;Acc:VGNC:26664]	ENSG00000134508	91768	CABLES1
ENSBTAG00000009871	3269.98	0.0252524	0.0561756	0.123412	0.939915	511160	RAB18	RAB18, member RAS oncogene family [Source:VGNC Symbol;Acc:VGNC:33624]	ENSG00000099246	22931	RAB18
ENSBTAG00000015097	194.242	-0.0215439	0.0546369	0.123168	0.939915	512024	CACFD1	calcium channel flower domain containing 1 [Source:VGNC Symbol;Acc:VGNC:26670]	ENSG00000160325	11094	CACFD1
ENSBTAG00000032812	5.3875	0.00239803	0.0500237	0.123382	0.939915	NA			ENSG00000167283	10632	ATP5MG
ENSBTAG00000040298	402.217	-0.0197533	0.0539464	0.123215	0.939915	517724	GSTT1	glutathione S-transferase theta 1 [Source:NCBI gene (formerly Entrezgene);Acc:517724]	NA	NA	NA
ENSBTAG00000008518	462.467	-0.0265223	0.0566006	0.123498	0.940061	533865	MED25	mediator complex subunit 25 [Source:VGNC Symbol;Acc:VGNC:31362]	ENSG00000104973	81857	MED25
ENSBTAG00000001773	211.012	-0.0198379	0.0539607	0.123786	0.940818	NA	CYREN	cell cycle regulator of NHEJ [Source:VGNC Symbol;Acc:VGNC:52721]	ENSG00000122783	78996	CYREN
ENSBTAG00000006499	433.188	-0.025444	0.0557517	0.123868	0.940818	539211	PIP4K2B	phosphatidylinositol-5-phosphate 4-kinase type 2 beta [Source:VGNC Symbol;Acc:VGNC:32907]	ENSG00000276293	8396	PIP4K2B
ENSBTAG00000013197	54.9557	-0.0129814	0.0517469	0.123746	0.940818	282010	PSEN2	presenilin 2 [Source:VGNC Symbol;Acc:VGNC:33435]	ENSG00000143801	5664	PSEN2
ENSBTAG00000020233	898.5	0.0299808	0.0588233	0.123818	0.940818	535781	CCDC186	coiled-coil domain containing 186 [Source:VGNC Symbol;Acc:VGNC:26881]	ENSG00000165813	55088	CCDC186
ENSBTAG00000000575	127652	0.0215915	0.0545762	0.126167	0.941312	540664	TNC	tenascin C [Source:VGNC Symbol;Acc:VGNC:36152]	ENSG00000041982	3371	TNC
ENSBTAG00000001061	1952.67	-0.0249468	0.0559468	0.124399	0.941312	282001	PRKCA	protein kinase C alpha [Source:VGNC Symbol;Acc:VGNC:33327]	ENSG00000154229	5578	PRKCA
ENSBTAG00000001839	331.219	0.0127806	0.0516514	0.124757	0.941312	505877	OCIAD2	OCIA domain containing 2 [Source:VGNC Symbol;Acc:VGNC:32396]	ENSG00000145247	132299	OCIAD2
ENSBTAG00000002500	40.0623	-0.0115447	0.0513864	0.124413	0.941312	519874	FBXL15	F-box and leucine rich repeat protein 15 [Source:VGNC Symbol;Acc:VGNC:54431]	ENSG00000107872	79176	FBXL15
ENSBTAG00000003087	375.391	0.0227325	0.0549159	0.125666	0.941312	508759	DCUN1D5	defective in cullin neddylation 1 domain containing 5 [Source:VGNC Symbol;Acc:VGNC:27938]	ENSG00000137692	84259	DCUN1D5
ENSBTAG00000003295	725.374	0.0189945	0.0536179	0.125583	0.941312	614920	GORAB	golgin, RAB6 interacting [Source:VGNC Symbol;Acc:VGNC:29497]	ENSG00000120370	92344	GORAB
ENSBTAG00000003316	1025.58	0.021097	0.0543959	0.124522	0.941312	509355	SYAP1	synapse associated protein 1 [Source:VGNC Symbol;Acc:VGNC:35502]	ENSG00000169895	94056	SYAP1
ENSBTAG00000003746	3165.47	0.0179952	0.0532378	0.126128	0.941312	508918	SCP2	sterol carrier protein 2 [Source:VGNC Symbol;Acc:VGNC:34361]	ENSG00000116171	6342	SCP2
ENSBTAG00000004206	25.4564	-0.00769503	0.0506077	0.125523	0.941312	615203	LRRC55	leucine rich repeat containing 55 [Source:VGNC Symbol;Acc:VGNC:31022]	ENSG00000183908	219527	LRRC55
ENSBTAG00000007128	427.61	-0.0232731	0.0552792	0.124177	0.941312	534369	ATP13A1	ATPase 13A1 [Source:VGNC Symbol;Acc:VGNC:26277]	ENSG00000105726	57130	ATP13A1
ENSBTAG00000009438	5.12072	0.00366541	0.0501168	0.124859	0.941312	100337226	EPHA5	EPH receptor A5 [Source:VGNC Symbol;Acc:VGNC:28535]	ENSG00000145242	2044	EPHA5
ENSBTAG00000009696	19.5741	-0.00754637	0.0505741	0.125364	0.941312	536607	ACTN2	actinin alpha 2 [Source:VGNC Symbol;Acc:VGNC:25582]	ENSG00000077522	88	ACTN2
ENSBTAG00000010958	252.237	-0.0192797	0.0537215	0.125703	0.941312	NA	NA	NA	NA	NA	NA
ENSBTAG00000011068	2940.39	0.0354411	0.0599933	0.125398	0.941312	782635	MON2	MON2 homolog, regulator of endosome-to-Golgi trafficking [Source:VGNC Symbol;Acc:VGNC:31553]	ENSG00000061987	23041	MON2
ENSBTAG00000014768	181.111	-0.00486217	0.0490378	0.125963	0.941312	506408	ZNF786	zinc finger protein 786 [Source:VGNC Symbol;Acc:VGNC:56337]	ENSG00000197362	136051	ZNF786
ENSBTAG00000016368	1211.24	0.0241184	0.0556024	0.125654	0.941312	509995	LRPPRC	leucine rich pentatricopeptide repeat containing [Source:VGNC Symbol;Acc:VGNC:30996]	ENSG00000138095	10128	LRPPRC
ENSBTAG00000016873	1257.31	0.0250254	0.0558368	0.125158	0.941312	510457	OSER1	oxidative stress responsive serine rich 1 [Source:VGNC Symbol;Acc:VGNC:32469]	ENSG00000132823	51526	OSER1
ENSBTAG00000018661	21.9803	-0.00668466	0.0504276	0.125857	0.941312	505575	TMC6	transmembrane channel like 6 [Source:VGNC Symbol;Acc:VGNC:35922]	ENSG00000141524	11322	TMC6
ENSBTAG00000018954	831.902	0.0293561	0.0576001	0.125809	0.941312	511041	ELP2	elongator acetyltransferase complex subunit 2 [Source:VGNC Symbol;Acc:VGNC:28455]	ENSG00000134759	55250	ELP2
ENSBTAG00000020600	307.385	-0.0169873	0.0529216	0.12406	0.941312	512924	RHOD	ras homolog family member D [Source:VGNC Symbol;Acc:VGNC:33947]	ENSG00000173156	29984	RHOD
ENSBTAG00000020852	60.1833	0.010841	0.0512004	0.125949	0.941312	618274	SLC16A11	solute carrier family 16 member 11 [Source:VGNC Symbol;Acc:VGNC:34685]	ENSG00000174326	162515	SLC16A11
ENSBTAG00000020907	74.3461	0.0135948	0.051878	0.125824	0.941312	508530	PSMC3IP	PSMC3 interacting protein [Source:VGNC Symbol;Acc:VGNC:33457]	ENSG00000131470	29893	PSMC3IP
ENSBTAG00000021943	392.752	-0.0220732	0.0547682	0.124819	0.941312	534003	NFYC	nuclear transcription factor Y subunit gamma [Source:VGNC Symbol;Acc:VGNC:32057]	ENSG00000066136	4802	NFYC
ENSBTAG00000022395	156.619	-0.00233515	0.0500189	0.125738	0.941312	104968478		serum amyloid A protein [Source:NCBI gene (formerly Entrezgene);Acc:104968478]	ENSG00000134339	6289	SAA2
ENSBTAG00000024561	4166.33	0.0238066	0.0555633	0.125499	0.941312	326601	H3-3A	H3.3 histone A [Source:VGNC Symbol;Acc:VGNC:83611]	ENSG00000163041	3020	H3-3A
ENSBTAG00000030198	114.834	0.0156355	0.0525129	0.125549	0.941312	100295019	TMEM232	transmembrane protein 232 [Source:VGNC Symbol;Acc:VGNC:36046]	ENSG00000186952	642987	TMEM232
ENSBTAG00000033304	952.612	0.0140611	0.0519959	0.124836	0.941312	617047	TCIM	transcriptional and immune response regulator [Source:VGNC Symbol;Acc:VGNC:49157]	ENSG00000176907	56892	TCIM
ENSBTAG00000034393	12.7972	0.00602586	0.0503548	0.126122	0.941312	512887	FAM149A	family with sequence similarity 149 member A [Source:VGNC Symbol;Acc:VGNC:55045]	ENSG00000109794	25854	FAM149A
ENSBTAG00000038326	45.5766	-0.00249874	0.0500281	0.125755	0.941312	508098		uncharacterized LOC508098 [Source:NCBI gene (formerly Entrezgene);Acc:508098]	NA	NA	NA
ENSBTAG00000040056	19.1461	-0.00587868	0.0503413	0.125654	0.941312	513386	LTB4R2	leukotriene B4 receptor 2 [Source:VGNC Symbol;Acc:VGNC:31070]	ENSG00000213906	56413	LTB4R2
ENSBTAG00000040422	472.617	0.0244321	0.0557426	0.126003	0.941312	534858	UTP23	UTP23 small subunit processome component [Source:VGNC Symbol;Acc:VGNC:36745]	ENSG00000147679	84294	UTP23
ENSBTAG00000045821	4.48998	0.00217724	0.050012	0.124283	0.941312	NA	NA	NA	NA	NA	NA
ENSBTAG00000047488	6.58661	0.00244553	0.0500261	0.124489	0.941312	539586	KCNK9	potassium two pore domain channel subfamily K member 9 [Source:VGNC Symbol;Acc:VGNC:30478]	ENSG00000169427	51305	KCNK9
ENSBTAG00000002970	985.014	0.0253591	0.0560992	0.12696	0.942225	509695	INTS6	integrator complex subunit 6 [Source:VGNC Symbol;Acc:VGNC:30232]	ENSG00000102786	26512	INTS6
ENSBTAG00000004238	437.318	0.0266584	0.0565347	0.126688	0.942225	507012	TACC1	transforming acidic coiled-coil containing protein 1 [Source:VGNC Symbol;Acc:VGNC:35557]	ENSG00000147526	6867	TACC1
ENSBTAG00000005161	3742.9	-0.0306394	0.0585288	0.126442	0.942225	785713	ATP8B2	ATPase phospholipid transporting 8B2 [Source:VGNC Symbol;Acc:VGNC:26331]	ENSG00000143515	57198	ATP8B2
ENSBTAG00000005751	286.921	-0.018974	0.0535855	0.126568	0.942225	538940	CDAN1	codanin 1 [Source:VGNC Symbol;Acc:VGNC:27057]	ENSG00000140326	146059	CDAN1
ENSBTAG00000006640	520.39	0.020592	0.0541916	0.126528	0.942225	534712	RB1	RB transcriptional corepressor 1 [Source:VGNC Symbol;Acc:VGNC:33768]	ENSG00000139687	5925	RB1
ENSBTAG00000009747	1613.29	0.0226275	0.0549495	0.126967	0.942225	616080	RNFT1	ring finger protein, transmembrane 1 [Source:VGNC Symbol;Acc:VGNC:34074]	ENSG00000189050	51136	RNFT1
ENSBTAG00000015535	72.8782	-0.0140686	0.0520734	0.126895	0.942225	532332	NEK8	NIMA related kinase 8 [Source:VGNC Symbol;Acc:VGNC:55860]	ENSG00000160602	284086	NEK8
ENSBTAG00000015731	1378.3	0.0275152	0.0570189	0.126857	0.942225	509142	TXNL1	thioredoxin like 1 [Source:VGNC Symbol;Acc:VGNC:36542]	ENSG00000091164	9352	TXNL1
ENSBTAG00000019564	1590.6	0.0247699	0.0554664	0.12689	0.942225	540842	SMU1	SMU1 DNA replication regulator and spliceosomal factor [Source:VGNC Symbol;Acc:VGNC:35038]	ENSG00000122692	55234	SMU1
ENSBTAG00000020205	73.4255	0.0122661	0.0515501	0.126925	0.942225	107131388		phosphodiesterase 8B [Source:NCBI gene (formerly Entrezgene);Acc:107131388]	ENSG00000113231	8622	PDE8B
ENSBTAG00000000988	470.35	0.0250646	0.0559557	0.128078	0.942325	507069	BRCA2	BRCA2 DNA repair associated [Source:VGNC Symbol;Acc:VGNC:26554]	ENSG00000139618	675	BRCA2
ENSBTAG00000005063	6.15419	-0.00401382	0.0501399	0.127811	0.942325	516073	THEM6	thioesterase superfamily member 6 [Source:VGNC Symbol;Acc:VGNC:35834]	ENSG00000130193	51337	THEM6
ENSBTAG00000005663	541.703	0.025342	0.0559513	0.128268	0.942325	508698	HAUS2	HAUS augmin like complex subunit 2 [Source:VGNC Symbol;Acc:VGNC:29758]	ENSG00000137814	55142	HAUS2
ENSBTAG00000006170	182.082	-0.0213319	0.0545242	0.127396	0.942325	100300346	ZNF76	zinc finger protein 76 [Source:VGNC Symbol;Acc:VGNC:55930]	ENSG00000065029	7629	ZNF76
ENSBTAG00000006702	11532.3	0.0268728	0.0566696	0.127416	0.942325	534165	EIF3E	eukaryotic translation initiation factor 3 subunit E [Source:VGNC Symbol;Acc:VGNC:28395]	ENSG00000104408	3646	EIF3E
ENSBTAG00000008428	538.148	0.0247951	0.0559182	0.127508	0.942325	515029	UPP1	uridine phosphorylase 1 [Source:VGNC Symbol;Acc:VGNC:36688]	ENSG00000183696	7378	UPP1
ENSBTAG00000008617	465.817	0.0279872	0.0571001	0.128199	0.942325	508491	CSTF3	cleavage stimulation factor subunit 3 [Source:VGNC Symbol;Acc:VGNC:27783]	ENSG00000176102	1479	CSTF3
ENSBTAG00000009636	523.195	0.0264531	0.0564982	0.127487	0.942325	512543	SLC7A6OS	solute carrier family 7 member 6 opposite strand [Source:NCBI gene (formerly Entrezgene);Acc:512543]	ENSG00000103061	84138	SLC7A6OS
ENSBTAG00000011538	42.0461	0.00946723	0.0509128	0.127192	0.942325	527883	KIF1A	kinesin family member 1A [Source:VGNC Symbol;Acc:VGNC:30590]	ENSG00000130294	547	KIF1A
ENSBTAG00000013527	1670.66	0.0226034	0.0549465	0.128186	0.942325	514939	PGD	phosphogluconate dehydrogenase [Source:VGNC Symbol;Acc:VGNC:32786]	ENSG00000142657	5226	PGD
ENSBTAG00000015453	20.4713	-0.00704158	0.0504893	0.127872	0.942325	NA	NA	NA	NA	NA	NA
ENSBTAG00000015972	248.765	0.0193783	0.0538716	0.12775	0.942325	513762	GLRX2	glutaredoxin 2 [Source:VGNC Symbol;Acc:VGNC:29416]	ENSG00000023572	51022	GLRX2
ENSBTAG00000017242	40.2232	-0.00798326	0.0506284	0.128206	0.942325	523867	FADS6	fatty acid desaturase 6 [Source:VGNC Symbol;Acc:VGNC:28704]	ENSG00000172782	283985	FADS6
ENSBTAG00000018131	1132.59	0.0220497	0.0546938	0.128069	0.942325	506967	ATF1	activating transcription factor 1 [Source:VGNC Symbol;Acc:VGNC:26239]	ENSG00000123268	466	ATF1
ENSBTAG00000018729	2430.37	-0.0241337	0.0555832	0.127889	0.942325	513692	SPEN	spen family transcriptional repressor [Source:VGNC Symbol;Acc:VGNC:35204]	ENSG00000065526	23013	SPEN
ENSBTAG00000019234	354.142	-0.0130311	0.051707	0.128103	0.942325	617566	BMP6	bone morphogenetic protein 6 [Source:VGNC Symbol;Acc:VGNC:26521]	ENSG00000153162	654	BMP6
ENSBTAG00000020149	430.19	-0.0206325	0.054181	0.12761	0.942325	509258	RNASEH2B	ribonuclease H2 subunit B [Source:NCBI gene (formerly Entrezgene);Acc:509258]	NA	NA	NA
ENSBTAG00000040473	49.1989	-0.0115934	0.0513517	0.127948	0.942325	NA	PCDHGA3	protocadherin gamma subfamily A, 3 [Source:HGNC Symbol;Acc:HGNC:8701]	ENSG00000254245	56112	PCDHGA3
ENSBTAG00000045881	4.43581	-0.0033725	0.0500865	0.128235	0.942325	NA			NA	NA	NA
ENSBTAG00000017196	20572.4	0.0249393	0.0558616	0.12847	0.942816	281803	PDIA3	protein disulfide isomerase family A member 3 [Source:VGNC Symbol;Acc:VGNC:32697]	ENSG00000167004	2923	PDIA3
ENSBTAG00000046014	11.6879	-0.00502286	0.0502325	0.128444	0.942816	506876	GPR146	G protein-coupled receptor 146 [Source:VGNC Symbol;Acc:VGNC:29555]	NA	NA	NA
ENSBTAG00000000678	13862.7	0.025518	0.0560891	0.12865	0.943588	513993	CSDE1	cold shock domain containing E1 [Source:VGNC Symbol;Acc:VGNC:27751]	ENSG00000009307	7812	CSDE1
ENSBTAG00000011883	2423.22	0.0275942	0.0566809	0.128759	0.943588	517345	1	ADP ribosylation factor like GTPase 1 [Source:VGNC Symbol;Acc:VGNC:26135]	ENSG00000120805	400	1
ENSBTAG00000017976	1193.85	-0.0263939	0.0564236	0.128779	0.943588	540876	ABL1	ABL proto-oncogene 1, non-receptor tyrosine kinase [Source:VGNC Symbol;Acc:VGNC:50224]	ENSG00000097007	25	ABL1
ENSBTAG00000001311	8834.26	0.0260598	0.056261	0.130275	0.944239	538442	MORF4L2	mortality factor 4 like 2 [Source:VGNC Symbol;Acc:VGNC:31557]	ENSG00000123562	9643	MORF4L2
ENSBTAG00000002038	24163.6	0.023325	0.0508196	0.130345	0.944239	539373	RPL14	ribosomal protein L14 [Source:VGNC Symbol;Acc:VGNC:34110]	ENSG00000188846	9045	RPL14
ENSBTAG00000003877	89.6424	-0.0165284	0.0528088	0.131108	0.944239	616669	ZCCHC24	zinc finger CCHC-type containing 24 [Source:VGNC Symbol;Acc:VGNC:54513]	ENSG00000165424	219654	ZCCHC24
ENSBTAG00000003949	4734.69	0.0360782	0.0607751	0.130669	0.944239	508722	RBM39	RNA binding motif protein 39 [Source:VGNC Symbol;Acc:VGNC:33799]	ENSG00000131051	9584	RBM39
ENSBTAG00000005146	947.678	0.0196407	0.0538013	0.129096	0.944239	NA			ENSG00000204525	3107	HLA-C
ENSBTAG00000005181	48.9133	-0.012093	0.0514881	0.130408	0.944239	614236	SYS1	SYS1 golgi trafficking protein [Source:VGNC Symbol;Acc:VGNC:97315]	ENSG00000204070	90196	SYS1
ENSBTAG00000006543	5300	0.0296069	0.0577496	0.129899	0.944239	534882	EIF3CL	eukaryotic translation initiation factor 3, subunit C-like [Source:NCBI gene (formerly Entrezgene);Acc:534882]	ENSG00000184110	8663	EIF3C
ENSBTAG00000006795	152.938	-0.0164117	0.0527074	0.131078	0.944239	317723	GCSH	glycine cleavage system protein H [Source:NCBI gene (formerly Entrezgene);Acc:317723]	ENSG00000140905	2653	GCSH
ENSBTAG00000006882	1234.11	-0.0285256	0.0566634	0.129125	0.944239	505886	IQGAP3	IQ motif containing GTPase activating protein 3 [Source:VGNC Symbol;Acc:VGNC:30260]	ENSG00000183856	128239	IQGAP3
ENSBTAG00000009123	89.7588	-0.0124229	0.0515577	0.130227	0.944239	614733	ING5	inhibitor of growth family member 5 [Source:VGNC Symbol;Acc:VGNC:30198]	ENSG00000168395	84289	ING5
ENSBTAG00000009131	2995.44	0.0246534	0.0556006	0.130423	0.944239	534095	TTC37	tetratricopeptide repeat domain 37 [Source:VGNC Symbol;Acc:VGNC:36473]	ENSG00000198677	9652	TTC37
ENSBTAG00000009685	325.131	0.01995	0.053894	0.12955	0.944239	540728	ERI1	exoribonuclease 1 [Source:NCBI gene (formerly Entrezgene);Acc:540728]	ENSG00000104626	90459	ERI1
ENSBTAG00000010136	1776.58	0.0229427	0.0550436	0.129732	0.944239	100336710	CMAS	cytidine monophosphate N-acetylneuraminic acid synthetase [Source:VGNC Symbol;Acc:VGNC:27476]	ENSG00000111726	55907	CMAS
ENSBTAG00000010963	1419.15	-0.0203634	0.0540279	0.130955	0.944239	506314	IL16	interleukin 16 [Source:VGNC Symbol;Acc:VGNC:53943]	ENSG00000172349	3603	IL16
ENSBTAG00000011584	241.487	-0.0207247	0.0541903	0.130807	0.944239	615978	CHST2	carbohydrate sulfotransferase 2 [Source:VGNC Symbol;Acc:VGNC:27344]	ENSG00000175040	9435	CHST2
ENSBTAG00000012577	169.404	-0.0198013	0.0538562	0.130828	0.944239	510550	UVSSA	UV stimulated scaffold protein A [Source:VGNC Symbol;Acc:VGNC:36752]	ENSG00000163945	57654	UVSSA
ENSBTAG00000013401	1474.92	-0.0261553	0.0565575	0.129164	0.944239	527362	ARHGEF40	Rho guanine nucleotide exchange factor 40 [Source:VGNC Symbol;Acc:VGNC:26118]	ENSG00000165801	55701	ARHGEF40
ENSBTAG00000013410	966.584	0.0301303	0.0573701	0.130746	0.944239	534872	MARK3	microtubule affinity regulating kinase 3 [Source:VGNC Symbol;Acc:VGNC:31249]	ENSG00000075413	4140	MARK3
ENSBTAG00000014440	721.141	0.0189066	0.0535376	0.130257	0.944239	510423	PSMA4	proteasome 20S subunit alpha 4 [Source:VGNC Symbol;Acc:VGNC:33439]	ENSG00000041357	5685	PSMA4
ENSBTAG00000015100	1716.74	-0.0320145	0.0585697	0.129301	0.944239	338075	ATP6V0E1	ATPase H+ transporting V0 subunit e1 [Source:VGNC Symbol;Acc:VGNC:26314]	ENSG00000113732	8992	ATP6V0E1
ENSBTAG00000015609	1770.87	-0.020561	0.0542065	0.129548	0.944239	527410	PREX1	phosphatidylinositol-3,4,5-trisphosphate dependent Rac exchange factor 1 [Source:VGNC Symbol;Acc:VGNC:57017]	ENSG00000124126	57580	PREX1
ENSBTAG00000015930	239.065	0.0214128	0.0544162	0.130609	0.944239	538164	DNAL1	dynein axonemal light chain 1 [Source:VGNC Symbol;Acc:VGNC:55111]	ENSG00000205669	641372	ACOT6
ENSBTAG00000017143	5172.8	0.0216376	0.0545427	0.129212	0.944239	415110	PDIA4	protein disulfide isomerase family A member 4 [Source:VGNC Symbol;Acc:VGNC:32698]	ENSG00000155660	9601	PDIA4
ENSBTAG00000017799	1457.74	0.0282647	0.0570941	0.130564	0.944239	613773	PITPNB	phosphatidylinositol transfer protein beta [Source:VGNC Symbol;Acc:VGNC:32920]	ENSG00000180957	23760	PITPNB
ENSBTAG00000018774	40.8802	0.00909601	0.0508331	0.12907	0.944239	NA			ENSG00000163545	81788	NUAK2
ENSBTAG00000018809	25.3009	-0.00910342	0.0508404	0.129945	0.944239	512506	RANGRF	RAN guanine nucleotide release factor [Source:VGNC Symbol;Acc:VGNC:33714]	ENSG00000108961	29098	RANGRF
ENSBTAG00000019639	370.997	0.0193938	0.0537357	0.129976	0.944239	507462	SNX16	sorting nexin 16 [Source:VGNC Symbol;Acc:VGNC:35096]	ENSG00000104497	64089	SNX16
ENSBTAG00000019950	519.798	0.0281122	0.0572508	0.129674	0.944239	514599	GRPEL2	GrpE like 2, mitochondrial [Source:NCBI gene (formerly Entrezgene);Acc:514599]	ENSG00000164284	134266	GRPEL2
ENSBTAG00000020049	52.6485	0.0126861	0.0516981	0.131062	0.944239	281653	CABP1	calcium binding protein 1 [Source:VGNC Symbol;Acc:VGNC:53893]	ENSG00000157782	9478	CABP1
ENSBTAG00000026919	346.029	-0.0235374	0.0552031	0.130396	0.944239	613986	PXDC1	PX domain containing 1 [Source:VGNC Symbol;Acc:VGNC:33582]	ENSG00000168994	221749	PXDC1
ENSBTAG00000031059	11.187	-0.00568482	0.0503102	0.130165	0.944239	616659	LRRC61	leucine rich repeat containing 61 [Source:NCBI gene (formerly Entrezgene);Acc:616659]	ENSG00000127399	65999	LRRC61
ENSBTAG00000031332	311.327	0.0224424	0.0548049	0.130939	0.944239	513276	RBKS	ribokinase [Source:VGNC Symbol;Acc:VGNC:33780]	ENSG00000171174	64080	RBKS
ENSBTAG00000038047	150.851	-0.0183294	0.0533337	0.130971	0.944239	NA	NA	NA	NA	NA	NA
ENSBTAG00000001102	7.1375	0.00344687	0.0500897	0.13118	0.944266	510205	SERPINB10	serpin family B member 10 [Source:VGNC Symbol;Acc:VGNC:56372]	ENSG00000242550	5273	SERPINB10
ENSBTAG00000002874	962.086	0.0231313	0.0550224	0.131673	0.945963	534797	TMEM183A	transmembrane protein 183A [Source:NCBI gene (formerly Entrezgene);Acc:534797]	ENSG00000163444	92703	TMEM183A
ENSBTAG00000005498	397.224	0.0202166	0.0539941	0.131807	0.945963	526535	SQLE	squalene epoxidase [Source:VGNC Symbol;Acc:VGNC:35264]	ENSG00000104549	6713	SQLE
ENSBTAG00000006222	200.409	-0.0207686	0.0542125	0.131497	0.945963	506114	TFDP2	transcription factor Dp-2 [Source:VGNC Symbol;Acc:VGNC:35786]	ENSG00000114126	7029	TFDP2
ENSBTAG00000007797	862.951	0.0216695	0.054477	0.131627	0.945963	100296883	IGBP1	immunoglobulin binding protein 1 [Source:NCBI gene (formerly Entrezgene);Acc:100296883]	ENSG00000089289	3476	IGBP1
ENSBTAG00000012936	374.21	0.0237407	0.0553434	0.131757	0.945963	616441	THYN1	thymocyte nuclear protein 1 [Source:VGNC Symbol;Acc:VGNC:35857]	ENSG00000151500	29087	THYN1
ENSBTAG00000040392	43.1642	-0.0107746	0.0511694	0.131824	0.945963	509649	MGC139164	uncharacterized LOC509649 [Source:NCBI gene (formerly Entrezgene);Acc:509649]	NA	NA	NA
ENSBTAG00000002416	6.31781	-0.00368499	0.0501118	0.132463	0.947698	783604		guanylate-binding protein 4-like [Source:NCBI gene (formerly Entrezgene);Acc:783604]	NA	NA	NA
ENSBTAG00000003497	5.31202	-0.00347536	0.0500951	0.132498	0.947698	NA	NA	NA	NA	NA	NA
ENSBTAG00000003808	256.611	0.02231	0.0547395	0.132527	0.947698	535415	HDAC9	histone deacetylase 9 [Source:VGNC Symbol;Acc:VGNC:50614]	ENSG00000048052	9734	HDAC9
ENSBTAG00000003849	1147.67	0.0265042	0.0560488	0.13318	0.947698	507369	GNL2	G protein nucleolar 2 [Source:VGNC Symbol;Acc:VGNC:29472]	ENSG00000134697	29889	GNL2
ENSBTAG00000004204	842.503	-0.0275099	0.0567178	0.133187	0.947698	617309	GPR107	G protein-coupled receptor 107 [Source:VGNC Symbol;Acc:VGNC:29544]	ENSG00000148358	57720	GPR107
ENSBTAG00000005478	197.738	-0.0167513	0.0527968	0.133615	0.947698	532416	PATZ1	POZ/BTB and AT hook containing zinc finger 1 [Source:VGNC Symbol;Acc:VGNC:32595]	ENSG00000100105	23598	PATZ1
ENSBTAG00000007666	547.818	0.0255034	0.0561467	0.132972	0.947698	519028	IGF2BP2	insulin like growth factor 2 mRNA binding protein 2 [Source:VGNC Symbol;Acc:VGNC:30080]	ENSG00000073792	10644	IGF2BP2
ENSBTAG00000011694	270.49	0.021156	0.0543147	0.132923	0.947698	509841	TIMM23	translocase of inner mitochondrial membrane 23 homolog (yeast) [Source:NCBI gene (formerly Entrezgene);Acc:509841]	ENSG00000204152	100652748	TIMM23B
ENSBTAG00000012050	154.141	-0.0175943	0.0530309	0.13335	0.947698	511233	ORAI2	ORAI calcium release-activated calcium modulator 2 [Source:VGNC Symbol;Acc:VGNC:32444]	ENSG00000160991	80228	ORAI2
ENSBTAG00000012148	621.075	-0.0250521	0.0558	0.132744	0.947698	528606	EHMT1	euchromatic histone lysine methyltransferase 1 [Source:VGNC Symbol;Acc:VGNC:59215]	ENSG00000181090	79813	EHMT1
ENSBTAG00000012411	56273.7	0.026649	0.0564135	0.132989	0.947698	281717	HAPLN1	hyaluronan and proteoglycan link protein 1 [Source:VGNC Symbol;Acc:VGNC:29749]	ENSG00000145681	1404	HAPLN1
ENSBTAG00000014150	97.8077	0.01487	0.0520142	0.133028	0.947698	616015	C11H9orf16	chromosome 11 C9orf16 homolog [Source:VGNC Symbol;Acc:VGNC:59208]	ENSG00000171159	79095	C9orf16
ENSBTAG00000015131	6389.57	-0.0234768	0.0551563	0.133294	0.947698	510932	SLC29A1	solute carrier family 29 member 1 [Source:VGNC Symbol;Acc:VGNC:54237]	ENSG00000112759	2030	SLC29A1
ENSBTAG00000016728	186.557	0.0211138	0.0543093	0.133615	0.947698	615910	PLEKHG5	pleckstrin homology and RhoGEF domain containing G5 [Source:VGNC Symbol;Acc:VGNC:33018]	ENSG00000171680	57449	PLEKHG5
ENSBTAG00000018402	656.755	0.0286877	0.0573299	0.133018	0.947698	541277	TSC22D2	TSC22 domain family member 2 [Source:VGNC Symbol;Acc:VGNC:36409]	ENSG00000196428	9819	TSC22D2
ENSBTAG00000018569	1524.1	0.027594	0.0565188	0.133252	0.947698	539668	CUL4B	cullin 4B [Source:VGNC Symbol;Acc:VGNC:27833]	ENSG00000158290	8450	CUL4B
ENSBTAG00000018772	99.9449	-0.0159217	0.052541	0.133519	0.947698	509238	TAF1C	TATA-box binding protein associated factor, RNA polymerase I subunit C [Source:VGNC Symbol;Acc:VGNC:35571]	ENSG00000103168	9013	TAF1C
ENSBTAG00000019124	690.767	-0.025331	0.055891	0.133633	0.947698	NA	NA	NA	NA	NA	NA
ENSBTAG00000019471	825.638	0.0268245	0.0564285	0.133363	0.947698	508912	CNIH4	cornichon family AMPA receptor auxiliary protein 4 [Source:VGNC Symbol;Acc:VGNC:27504]	ENSG00000143771	29097	CNIH4
ENSBTAG00000026848	692.252	-0.0115383	0.0512951	0.132956	0.947698	NA			NA	NA	NA
ENSBTAG00000031749	166.391	-0.0177231	0.0530986	0.132466	0.947698	527591	SLC35E2	solute carrier family 35, member E2 [Source:NCBI gene (formerly Entrezgene);Acc:527591]	ENSG00000189339	728661	SLC35E2B
ENSBTAG00000039556	925.925	0.0285451	0.0571751	0.13333	0.947698	528410	WIPI1	WD repeat domain, phosphoinositide interacting 1 [Source:VGNC Symbol;Acc:VGNC:36942]	ENSG00000070540	55062	WIPI1
ENSBTAG00000043580	137.207	0.010428	0.051045	0.133492	0.947698	NA			NA	NA	NA
ENSBTAG00000002720	1455.34	0.0272707	0.056579	0.133848	0.947771	507240	PRPF38A	pre-mRNA processing factor 38A [Source:VGNC Symbol;Acc:VGNC:33375]	ENSG00000134748	84950	PRPF38A
ENSBTAG00000011922	9054.07	-0.0389145	0.061576	0.133816	0.947771	786966	PLEC	plectin [Source:VGNC Symbol;Acc:VGNC:53873]	ENSG00000178209	5339	PLEC
ENSBTAG00000018247	955.793	0.0301443	0.0577247	0.133773	0.947771	535844	OCRL	OCRL inositol polyphosphate-5-phosphatase [Source:VGNC Symbol;Acc:VGNC:32398]	ENSG00000122126	4952	OCRL
ENSBTAG00000003238	75.4385	0.00745707	0.0504682	0.133948	0.947996	518540	MEOX2	mesenchyme homeobox 2 [Source:VGNC Symbol;Acc:VGNC:31387]	ENSG00000106511	4223	MEOX2
ENSBTAG00000020914	2022.17	0.0207795	0.0541843	0.134031	0.948103	535744	CPNE8	copine 8 [Source:VGNC Symbol;Acc:VGNC:27664]	ENSG00000139117	144402	CPNE8
ENSBTAG00000014124	48.8931	0.0080147	0.0506208	0.134167	0.948581	521962	MLLT3	MLLT3 super elongation complex subunit [Source:VGNC Symbol;Acc:VGNC:31503]	ENSG00000171843	4300	MLLT3
ENSBTAG00000002726	1230.72	0.0239624	0.0553093	0.134882	0.948656	540660	CDC27	cell division cycle 27 [Source:VGNC Symbol;Acc:VGNC:50040]	ENSG00000004897	996	CDC27
ENSBTAG00000004261	158.696	-0.0124677	0.0515335	0.135204	0.948656	513844	SPON2	spondin 2 [Source:VGNC Symbol;Acc:VGNC:35228]	ENSG00000159674	10417	SPON2
ENSBTAG00000006824	919.501	0.0247802	0.0556801	0.13434	0.948656	517850	APPL1	adaptor protein, phosphotyrosine interacting with PH domain and leucine zipper 1 [Source:VGNC Symbol;Acc:VGNC:26040]	ENSG00000157500	26060	APPL1
ENSBTAG00000008849	2350.32	-0.0156891	0.0504458	0.134423	0.948656	511591	SORT1	sortilin 1 [Source:VGNC Symbol;Acc:VGNC:35133]	ENSG00000134243	6272	SORT1
ENSBTAG00000011189	384.567	-0.022248	0.0546065	0.134749	0.948656	515620	TJAP1	tight junction associated protein 1 [Source:VGNC Symbol;Acc:VGNC:35880]	ENSG00000137221	93643	TJAP1
ENSBTAG00000011567	322.35	-0.0234945	0.055145	0.135269	0.948656	518781	VPS18	VPS18 core subunit of CORVET and HOPS complexes [Source:VGNC Symbol;Acc:VGNC:36812]	ENSG00000104142	57617	VPS18
ENSBTAG00000011744	122.754	-0.0167673	0.0527647	0.135048	0.948656	786875	USP31	ubiquitin specific peptidase 31 [Source:NCBI gene (formerly Entrezgene);Acc:786875]	ENSG00000103404	57478	USP31
ENSBTAG00000014005	31.548	0.00952052	0.0509275	0.135246	0.948656	510684	PPIP5K1	diphosphoinositol pentakisphosphate kinase 1 [Source:VGNC Symbol;Acc:VGNC:33206]	ENSG00000168781	9677	PPIP5K1
ENSBTAG00000014175	1512.11	0.0261217	0.0559802	0.135113	0.948656	510201	STRAP	serine/threonine kinase receptor associated protein [Source:VGNC Symbol;Acc:VGNC:35420]	ENSG00000023734	11171	STRAP
ENSBTAG00000014233	3220.16	0.0185695	0.0524421	0.134912	0.948656	281047	CCT8	chaperonin containing TCP1 subunit 8 [Source:NCBI gene (formerly Entrezgene);Acc:281047]	ENSG00000156261	10694	CCT8
ENSBTAG00000014432	13.5144	0.00406916	0.0501323	0.134923	0.948656	613413	HNMT	histamine N-methyltransferase [Source:VGNC Symbol;Acc:VGNC:29893]	ENSG00000150540	3176	HNMT
ENSBTAG00000014843	5967.46	0.0250552	0.05601	0.13508	0.948656	281706	COPB2	COPI coat complex subunit beta 2 [Source:VGNC Symbol;Acc:VGNC:27594]	ENSG00000184432	9276	COPB2
ENSBTAG00000017604	2634.32	0.0186574	0.0533818	0.134562	0.948656	514541	RAB13	RAB13, member RAS oncogene family [Source:VGNC Symbol;Acc:VGNC:33621]	ENSG00000143545	5872	RAB13
ENSBTAG00000020566	497.629	-0.0211064	0.0543008	0.13476	0.948656	789892	BCR	BCR activator of RhoGEF and GTPase [Source:VGNC Symbol;Acc:VGNC:56808]	ENSG00000186716	613	BCR
ENSBTAG00000046173	196.062	-0.017324	0.0528875	0.134672	0.948656	100125314	ALG12	ALG12 alpha-1,6-mannosyltransferase [Source:VGNC Symbol;Acc:VGNC:25825]	ENSG00000182858	79087	ALG12
ENSBTAG00000047650	67.6633	-0.0128745	0.0516518	0.134688	0.948656	539535	NXPH4	neurexophilin 4 [Source:VGNC Symbol;Acc:VGNC:32383]	ENSG00000182379	11247	NXPH4
ENSBTAG00000002178	51.7661	0.0121426	0.0514926	0.135368	0.948874	522886	PPL	periplakin [Source:VGNC Symbol;Acc:VGNC:33208]	ENSG00000118898	5493	PPL
ENSBTAG00000001737	2105.65	0.0314301	0.0586045	0.135598	0.949116	513209	TUT7	terminal uridylyl transferase 7 [Source:VGNC Symbol;Acc:VGNC:37121]	ENSG00000083223	79670	TUT7
ENSBTAG00000011788	152.234	0.0184638	0.0534533	0.135607	0.949116	616298	CXHXorf38	chromosome X CXorf38 homolog [Source:VGNC Symbol;Acc:VGNC:52758]	ENSG00000185753	159013	CXorf38
ENSBTAG00000036101	215.564	-0.01782	0.0528366	0.135584	0.949116	528582	KYAT1	kynurenine aminotransferase 1 [Source:NCBI gene (formerly Entrezgene);Acc:528582]	ENSG00000171097	883	KYAT1
ENSBTAG00000020172	21.9349	0.00791405	0.0506091	0.135795	0.949762	504595	DENND2D	DENN domain containing 2D [Source:VGNC Symbol;Acc:VGNC:27997]	ENSG00000162777	79961	DENND2D
ENSBTAG00000021923	9.7859	-0.00535723	0.0502706	0.135881	0.949762	508151	DSG2	desmoglein 2 [Source:VGNC Symbol;Acc:VGNC:28221]	ENSG00000046604	1829	DSG2
ENSBTAG00000024240	683.473	0.0198425	0.0538298	0.135905	0.949762	505968	ACADM	acyl-CoA dehydrogenase medium chain [Source:VGNC Symbol;Acc:VGNC:25524]	ENSG00000117054	34	ACADM
ENSBTAG00000032640	688.629	0.0228527	0.0549059	0.136002	0.949965	782821	CEP20	centrosomal protein 20 [Source:VGNC Symbol;Acc:VGNC:29072]	ENSG00000133393	123811	CEP20
ENSBTAG00000004772	149.054	-0.018393	0.0531874	0.136312	0.950349	787270	THEM4	thioesterase superfamily member 4 [Source:VGNC Symbol;Acc:VGNC:35833]	ENSG00000159445	117145	THEM4
ENSBTAG00000010360	522.574	-0.0201334	0.0537313	0.136305	0.950349	505750	LRIG1	leucine rich repeats and immunoglobulin like domains 1 [Source:VGNC Symbol;Acc:VGNC:30982]	ENSG00000144749	26018	LRIG1
ENSBTAG00000010805	262.612	-0.018725	0.0534698	0.136155	0.950349	617609	POMT1	protein O-mannosyltransferase 1 [Source:VGNC Symbol;Acc:VGNC:33158]	ENSG00000130714	10585	POMT1
ENSBTAG00000011198	2502.54	0.0183233	0.0534817	0.13633	0.950349	282318	PPP1CC	protein phosphatase 1 catalytic subunit gamma [Source:VGNC Symbol;Acc:VGNC:53916]	ENSG00000186298	5501	PPP1CC
ENSBTAG00000011140	822.56	0.0276734	0.0567886	0.13646	0.950557	617104	FAM162A	family with sequence similarity 162 member A [Source:VGNC Symbol;Acc:VGNC:28744]	ENSG00000114023	26355	FAM162A
ENSBTAG00000021282	2313.96	0.0319044	0.0589643	0.136582	0.950557	407209	SGCE	sarcoglycan epsilon [Source:VGNC Symbol;Acc:VGNC:34538]	ENSG00000127990	8910	SGCE
ENSBTAG00000033167	5.38343	0.00298338	0.0500589	0.136559	0.950557	101902099		coagulation factor VIII associated 1 [Source:NCBI gene (formerly Entrezgene);Acc:101902099]	ENSG00000274791	474383	F8A2
[truncated: 17,456 more rows]
