# Supplementary material for: Creb5 coordinates synovial joint formation with the genesis of articular cartilage
Source: Nat Commun. 2022 Nov 26;13:7295. doi: 10.1038/s41467-022-35010-0 (PMC9701237; doi:10.1038/s41467-022-35010-0)
Supplement: Supplementary file 7 — Source Data [file 41467_2022_35010_MOESM7_ESM.xlsx]

## Sheet: Figure 10
Figure 10c
1930.50x1926.60 microns (5940 x 5928)
	Group		Total Flat Cells	Pixels	Length (µM)	Total Cells/Length (µm)	Total Cells/Length (mm)
007a	CTR	Femoral Condyle	33	5318.07	1728.37	0.0190931	19.0931
		Tibial Plateau	8	4180.2	1358.56	0.00588857	5.88857
007b		Femoral Condyle	26	4909.92	1595.72	0.0162935	16.2935
		Tibial Plateau	8	2800.68	910.22	0.00878908	8.78908
007c		Femoral Condyle	46	4562.26	1482.74	0.0310237	31.0237
		Tibial Plateau	9	3900.15	1267.55	0.00710031	7.10031
008a		Femoral Condyle	41	5029.91	1634.72	0.0250807	25.0807
		Tibial Plateau	17	4455.96	1448.19	0.0117388	11.7388
008b		Femoral Condyle	34	3485.02	1132.63	0.0300186	30.0186
		Tibial Plateau	15	3568.82	1159.86	0.0129325	12.9325
008c		Femoral Condyle	43	4470.38	1452.87	0.0295965	29.5965
		Tibial Plateau	13	4093.02	1330.23	0.00977274	9.77274
009a		Femoral Condyle	59	5693.07	1850.25	0.0318876	31.8876
		Tibial Plateau	25	4637.48	1507.18	0.0165872	16.5872
009b		Femoral Condyle	35	5693.08	1850.25	0.0189164	18.9164
		Tibial Plateau	16	5140.45	1670.65	0.00957714	9.57714
009c		Femoral Condyle	40	5828.09	1894.13	0.0211179	21.1179
		Tibial Plateau	22	4593.59	1492.92	0.0147363	14.7363
013a	KO	Femoral Condyle	7	4510.08	1465.78	0.00477562	4.77562
		Tibial Plateau	4	3911.68	1271.3	0.00314639	3.14639
013b		Femoral Condyle	7	3806.81	1237.21	0.00565788	5.65788
		Tibial Plateau	3	3860.82	1254.77	0.00239088	2.39088
013c		Femoral Condyle	8	4857.43	1578.66	0.00506758	5.06758
		Tibial Plateau	3	4259.31	1384.27	0.0021672	2.1672
014a		Femoral Condyle	11	4625.92	1503.43	0.00731663	7.31663
		Tibial Plateau	6	3758.64	1221.56	0.00491175	4.91175
014b		Femoral Condyle	6	3570.03	1160.26	0.00517125	5.17125
		Tibial Plateau	5	4269.49	1387.58	0.00360338	3.60338
015a		Femoral Condyle	4	2872.48	933.555	0.0042847	4.2847
		Tibial Plateau	4	5169.11	1679.96	0.00238101	2.38101
015b		Femoral Condyle	2	2067.11	671.811	0.00297703	2.97703
		Tibial Plateau	2	4996.07	1623.72	0.00123174	1.23174
015c		Femoral Condyle	8	5310.1	1725.78	0.00463558	4.63558
		Tibial Plateau	5	4774.89	1551.84	0.00322199	3.22199

## Sheet: Supplementary Figure 1
Supplementary Figure 1b						Supplementary Figure 1c								Supplementary Figure 1e
Supplementary Figure 1f
			CHIP DNA
			Ct for Prg4 E1 (Primers 2)	Ct for Input DNA	Average Input	Average Delta	Relative Value	Average Value	Fold of change
1, DZCiCreb5HA	Dox (-)	HA	35.2288	24.9546	25.0229	10.2059	0.000846671	0.000846671	1
			not detected	25.0912	25.0229	#VALUE!	#VALUE!	0.000846671	#VALUE!
2, DZCiCreb5(delta9)HA	Dox (-)	HA	33.5811	26.9919	27.0351	6.546	0.0107018	0.000846671	12.6399
			35.3422	27.0783	27.0351	8.30714	0.00315719	0.000846671	3.72895
3, DZCiCreb5HA	Dox (+)	HA	29.0371	26.2434	26.2209	2.81613	0.14199	0.000846671	167.704
			28.7711	26.1984	26.2209	2.55017	0.170734	0.000846671	201.654
4, DZCiCreb5(delta9)HA	Dox (+)	HA	35.1214	27.0766	27.1898	7.93166	0.00409575	0.000846671	4.83747
			33.8712	27.3029	27.1898	6.68147	0.00974267	0.000846671	11.507
			CHIP DNA
Technical Repeat of above samples			Ct for Prg4 E1 (Primers 2)	Ct for Input DNA	Average Input	Average Delta	Relative Value	Average Value	Fold of change
1, DZCiCreb5HA	Dox (-)	HA	37.1462	26.2278	26.2012	10.9451	0.000507228	0.000379936	1.33503
			38.1518	26.1746	26.2012	11.9506	0.000252645	0.000379936	0.664966
2, DZCiCreb5(delta9)HA	Dox (-)	HA	35.5822	26.7346	26.9979	8.58429	0.00260539	0.000379936	6.85742
			not detected	27.2613	26.9979	#VALUE!	#VALUE!	0.000379936	#VALUE!
3, DZCiCreb5HA	Dox (+)	HA	29.6677	26.6998	26.8422	2.8255	0.141072	0.000379936	371.303
			29.8384	26.9847	26.8422	2.99617	0.125332	0.000379936	329.877
4, DZCiCreb5(delta9)HA	Dox (+)	HA	35.7546	27.3516	27.4689	8.28574	0.00320437	0.000379936	8.43397
			34.2065	27.5861	27.4689	6.73763	0.0093707	0.000379936	24.6639
Supplementary Figure 1g
		Ct for Prg4	Ct for GAPDH	Average GAPDH	Average Delta	Relative Value	Average Value	Fold of change
DZCiCreb5HA_WT Cells	1,	26.5694	22.525	22.4748	4.09455	0.0585353	0.0477098	1.2269
		27.2357	22.4247	22.4748	4.76085	0.0368843	0.0477098	0.773097
	2, Dox	24.4149	23.1136	22.6441	1.77085	0.293036	0.0477098	6.14205
		24.4858	22.1745	22.6441	1.84175	0.278983	0.0477098	5.84751
	3, Dox+TGFβ2	19.2973	21.1871	20.7251	-1.42785	2.69045	0.0477098	56.3921
		18.7441	20.2632	20.7251	-1.98105	3.9478	0.0477098	82.7462
	4, Dox+TGFα	23.732	21.799	21.7137	2.0183	0.246849	0.0477098	5.17397
		23.4318	21.6284	21.7137	1.7181	0.303949	0.0477098	6.37079
	5, Dox +TGFβ2&TGFα	18.7809	20.709	20.6298	-1.8489	3.60225	0.0477098	75.5035
		18.6211	20.5506	20.6298	-2.0087	4.02419	0.0477098	84.3474
	6, TGFα+TGFβ2	21.4391	21.7678	21.3874	0.0517	0.964799	0.0477098	20.2222
		21.3348	21.007	21.3874	-0.0526	1.03713	0.0477098	21.7384
DZCiCreb5(△9)HA Cells (Exon9 Deleted)	7,	28.8623	21.8006	21.8895	6.97275	0.00796147	0.0477098	0.166873
		28.8623	21.9785	21.8895	6.97275	0.00796147	0.0477098	0.166873
	8, Dox	28.4595	22.7064	22.6536	5.8059	0.0178752	0.0477098	0.374665
		27.0709	22.6008	22.6536	4.4173	0.0468015	0.0477098	0.980963
	9, Dox+TGFβ2	25.6105	20.7561	20.9226	4.68795	0.038796	0.0477098	0.813166
		25.6956	21.089	20.9226	4.77305	0.0365737	0.0477098	0.766587
	10, Dox+TGFα	27.2569	22.0149	22.0381	5.2188	0.0268525	0.0477098	0.56283
		27.5064	22.0613	22.0381	5.4683	0.022588	0.0477098	0.473446
	11, Dox +TGFβ2&TGFα	27.1	21.2916	21.1741	5.92585	0.0164491	0.0477098	0.344774
		25.1877	21.0567	21.1741	4.01355	0.0619157	0.0477098	1.29776
	12, TGFα+TGFβ2	24.5027	21.4171	21.5143	2.9884	0.126009	0.0477098	2.64116
		24.2686	21.6115	21.5143	2.7543	0.148208	0.0477098	3.10646
		Ct for Creb5 (detects Creb5 & Creb5(Δ9))	Ct for GAPDH	Average GAPDH	Average Delta	Relative Value	Average Value	Fold of change
DZCiCreb5HA_WT Cells	1,	22.1675	22.525	22.4748	-0.30735	1.23743	1.0881	1.13724
		22.566	22.4247	22.4748	0.09115	0.938774	1.0881	0.862762
	2, Dox	20.3989	23.1136	22.6441	-2.24515	4.74086	1.0881	4.357
		20.2236	22.1745	22.6441	-2.42045	5.35338	1.0881	4.91992
	3, Dox+TGFβ2	19.3968	21.1871	20.7251	-1.32835	2.51115	1.0881	2.30783
		19.3696	20.2632	20.7251	-1.35555	2.55895	1.0881	2.35175
	4, Dox+TGFα	19.8114	21.799	21.7137	-1.9023	3.73809	1.0881	3.43541
		19.9426	21.6284	21.7137	-1.7711	3.41314	1.0881	3.13678
	5, Dox +TGFβ2&TGFα	19.4228	20.709	20.6298	-1.207	2.30857	1.0881	2.12165
		19.5189	20.5506	20.6298	-1.1109	2.1598	1.0881	1.98492
	6, TGFα+TGFβ2	22.4987	21.7678	21.3874	1.1113	0.462877	1.0881	0.425398
		22.0315	21.007	21.3874	0.6441	0.639892	1.0881	0.58808
DZCiCreb5(△9)HA Cells (Exon9 Deleted)	7,	23.3242	21.8006	21.8895	1.43465	0.369937	1.0881	0.339983
		22.6545	21.9785	21.8895	0.76495	0.588474	1.0881	0.540825
	8, Dox	20.2783	22.7064	22.6536	-2.3753	5.18844	1.0881	4.76833
		20.3019	22.6008	22.6536	-2.3517	5.10425	1.0881	4.69096
	9, Dox+TGFβ2	20.1985	20.7561	20.9226	-0.72405	1.65181	1.0881	1.51807
		20.2132	21.089	20.9226	-0.70935	1.63507	1.0881	1.50268
	10, Dox+TGFα	20.3415	22.0149	22.0381	-1.6966	3.24136	1.0881	2.97891
		20.2247	22.0613	22.0381	-1.8134	3.5147	1.0881	3.23011
	11, Dox +TGFβ2&TGFα	20.0156	21.2916	21.1741	-1.15855	2.23233	1.0881	2.05158
		20.1048	21.0567	21.1741	-1.06935	2.09849	1.0881	1.92857
	12, TGFα+TGFβ2	24.0137	21.4171	21.5143	2.4994	0.17685	1.0881	0.162531
		23.948	21.6115	21.5143	2.4337	0.18509	1.0881	0.170103

## Sheet: Supplementary Figure 2
Supplementary Figure 2b (total length)				Supplementary Figure 2b (mineralized zone length)
	Total Length	Length(mm)			Mineralized zone length	Length(mm)
7# CTR	Femur	4.052		7# CTR	Femur	2.138
	Tibia	4.211			Tibia	2.654
11# KO	Femur	3.624		11# KO	Femur	2.004
	Tibia	3.786			Tibia	2.298
27# CTR	Femur	3.942		27# CTR	Femur	2.291
	Tibia	4.045			Tibia	2.766
31# KO	Femur	3.727		31# KO	Femur	2.029
	Tibia	3.754			Tibia	2.4
28# CTR	Femur	4.051		28# CTR	Femur	2.381
	Tibia	4.235			Tibia	2.934
32# KO	Femur	3.829		32# KO	Femur	2.088
	Tibia	3.67			Tibia	2.314
29# CTR	Femur	4.194		29# CTR	Femur	2.302
	Tibia	4.361			Tibia	2.983
33# KO	Femur	3.797		33# KO	Femur	2.215
	Tibia	3.93			Tibia	2.609
30# CTR	Femur	4.027		30# CTR	Femur	2.288
	Tibia	4.122			Tibia	2.806
38# KO	Femur	3.703		38# KO	Femur	2.139
	Tibia	3.755			Tibia	2.423
36# CTR	Femur	4.024		36# CTR	Femur	2.286
	Tibia	4.075			Tibia	2.797
33# KO	Femur	3.714		33# KO	Femur	2.223
	Tibia	3.761			Tibia	2.413

## Sheet: Supplementary Figure 4
Supplementary Figure 4b															Supplementary Figure 4C

## Sheet: Supplementary Figure 9
Supplementary Figure 9b								Supplementary Figure 9d
